# Supplementary material for: A detailed dataset of motor insurance policies with coverage-specific financial information
Source: Data Brief. 2026 May 23;66:112883. doi: 10.1016/j.dib.2026.112883 (PMC13234478; doi:10.1016/j.dib.2026.112883)
Supplement: Supplementary file 1 [file mmc1.xlsx]

## Sheet: Cartera
	Variables	Description	Group
	insured_id	Unique identifier assigned to each policy number.	Policy and insured characteristics
		It assigns a sequential ID based on the first appearance of each policy number; repeated policy numbers receive the same ID.
	year	Calendar year	Policy and insured characteristics
	policy_type	Categorical variable describing the main coverage structure of the motor insurance policy. The original detailed combinations have been grouped into broader, actuarially meaningful categories.	Policy and insured characteristics
		- TP: Basic third-party liability coverage only.
		- TPG: Third-party liability with glass coverage.
		- CC: Third-party liability combined with two or more additional coverages, such as theft, fire, total loss or glass.
		- COMP_E: comprehensive with excess.
		- COMP_N: comprehensive without excess
	policy_status	Indicates whether the policy was active (A) or cancelled (C) at the time of analysis.	Policy and insured characteristics
	business_type	Classification of the policy according to its business origin.	Policy and insured characteristics
		- NB: new_business
		- P: portfolio
	payment_frequency	Indicates the policy’s billing frequency:	Policy and insured characteristics
		- A: annual
		- S: semiannual
		- Q: quarterly
	bonus_score	Indicator of the policyholder’s past claims experience:	Policy and insured characteristics
		- G: Positive reflects a favourable claims history
		- N: indicates a neutral profile
		- B: had a negative denotes a poor claims history.
	driver_age	Age of the main driver associated with the policy, measured in years.	Driver and vehicle characteristics
	vehicle_age	Age of the insured vehicle, also measured in years.	Driver and vehicle characteristics
	age_driving_licence	Year in which the insured obtained the driving licence.	Driver and vehicle characteristics
		Note: this variable records the calendar year of licence issuance and does not measure the length of time the licence has been held.
	fuel_type	Indicates the vehicle’s fuel type. In this dataset, only two categories are kept:	Driver and vehicle characteristics
		- D: diesel
		- G: gasoline
	vehicle_value	Declared insured value of the vehicle. Some entries are missing	Driver and vehicle characteristics
	seats	Number of seats available in the insured vehicle.	Driver and vehicle characteristics
	power_to_weight_ratio	Approximate weight-to-power ratio of the vehicle (kg per horsepower), used as a proxy for performance characteristics.	Driver and vehicle characteristics
	vehicle_brand	Brand of the insured vehicle as reported in the policy data.	Driver and vehicle characteristics
	municipality_type	Geographic classification of the policyholder’s municipality:	Driver and vehicle characteristics
		- I: inland
		- C: coastal
		- IS: islands
	circulation_area	Indicates the predominant circulation environment of the vehicle:	Driver and vehicle characteristics
		- U: urban
		- R: rural
	total_premium	Total premium of the policy, calculated as the sum of all individual coverage premiums.	Premiums
	liability_premium	Premium charged for third-party liability coverage.	Premiums
	property_damage_premium	Premium corresponding to property damage coverage.	Premiums
	theft_premium	Premium associated with theft coverage.	Premiums
	fire_premium	Premium for fire coverage.	Premiums
	glass_premium	Premium for glass coverage.	Premiums
	legal_protection_premium	Premium for legal protection coverage.	Premiums
	occupants_premium	Premium for personal-injury coverage of vehicle occupants.	Premiums
	total_claims	Indicates the total number of claims reported for the policy during the exposure period. Typical values range from 0 (no claims) to several claims per contract.	Exposure, claims and incurred
	liability_claims	Total number of liability claims reported under the policy.	Exposure, claims and incurred
	liability_property_claims	Number of liability claims related to material or property damage.	Exposure, claims and incurred
	liability_injury_claims	Number of liability claims involving bodily injury.	Exposure, claims and incurred
	property_claims	Count of property damage claims.	Exposure, claims and incurred
	theft_claims	Number of theft-related claims.	Exposure, claims and incurred
	fire_claims	Count of fire-related claims.	Exposure, claims and incurred
	glass_claims	Number of glass-related claims.	Exposure, claims and incurred
	legal_protection_claims	Number of legal protection claims.	Exposure, claims and incurred
	occupants_claims	Number of claims under this coverage.	Exposure, claims and incurred
	total_incurred	Represents the total incurred cost of claims for the policy, including paid amounts and outstanding reserves. Values are typically zero for policies without losses and positive when claims exist.	Exposure, claims and incurred
	liability_incurred	Total incurred cost (paid + reserved) for all liability claims.	Exposure, claims and incurred
	liability_property_incurred	Total incurred cost for liability claims involving material or property damage.	Exposure, claims and incurred
	liability_injury_incurred	Total incurred cost for liability claims involving bodily injury.	Exposure, claims and incurred
	property_incurred	Total incurred cost for property damage claims.	Exposure, claims and incurred
	theft_incurred	Total incurred cost for theft claims.	Exposure, claims and incurred
	fire_incurred	Total incurred cost for fire claims.	Exposure, claims and incurred
	glass_incurred	Total incurred cost for glass claims.	Exposure, claims and incurred
	legal_protection_incurred	Total incurred cost for legal protection claims.	Exposure, claims and incurred
	occupants_incurred	Total incurred cost under this coverage.	Exposure, claims and incurred
	total_exposure	Represents the effective time-on-risk for each policy, expressed in policy years. Values range from 0 to 1 for partial-year exposure, and may exceed 1 if the contract covers more than one year.	Exposure, claims and incurred
	liability_exposure	Amount of exposure associated with liability coverage.	Exposure, claims and incurred
