# Supplementary material for: A detailed dataset of motor insurance policies with coverage-specific financial information
Source: Data Brief. 2026 May 23;66:112883. doi: 10.1016/j.dib.2026.112883 (PMC13234478; doi:10.1016/j.dib.2026.112883)
Supplement: Supplementary file 2 [file mmc2.zip › mmc2.csv]

insured_id	year	policy_type	policy_status	business_type	payment_frequency	bonus_score	driver_age	vehicle_age	age_driving_licence	fuel_type	vehicle_value	seats	power_to_weight_ratio	vehicle_brand	municipality_type	circulation_area	total_premium	liability_premium	property_damage_premium	theft_premium	fire_premium	glass_premium	legal_protection_premium	occupants_premium	total_claims	liability_claims	liability_property_claims	liability_injury_claims	property_claims	theft_claims	fire_claims	glass_claims	legal_protection_claims	occupants_claims	total_incurred	liability_incurred	liability_property_incurred	liability_injury_incurred	property_incurred	theft_incurred	fire_incurred	glass_incurred	legal_protection_incurred	occupants_incurred	total_exposure	liability_exposure
1	2022	COMP_E	C	NB	A	G	48	22	26	G	149511.4425	4	3.92	PORSCHE	I	U	279.557557563945	30.6023237556165	121.912689768658	112.361488722247	3.83244054509589	8.30578787063014	2.04362162038356	0.499205281315068	0	0	0	0	0	0	0	0	0	0	0	0	0	0	0	0	0	0	0	0	0.0986301369863014	0.0986301369863014
2	2022	COMP_E	A	P	A	G	43	24	19	D	65065.1232	8	10.15	MERCEDES	I	U	546.623415106849	114.333356153425	303.105967487671	80.784823960274	7.82686089041096	30.091750730137	7.81274746849314	2.66790841643835	0	0	0	0	0	0	0	0	0	0	0	0	0	0	0	0	0	0	0	0	1	1
2	2023	COMP_E	A	P	A	G	44	25	19	D	65065.1232	8	10.15	MERCEDES	I	U	548.752558109589	110.666890520548	304.955989890411	83.5213843561644	6.15146490410959	32.8616260273972	7.6556365479452	2.9395658630137	1	1	1	0	0	0	0	0	0	0	233.013	233.013	233.013	0	0	0	0	0	0	0	1	1
2	2024	COMP_E	A	P	A	G	45	26	18	D	65065.1232	8	10.15	MERCEDES	I	U	584.632429567398	122.092532497808	305.225092603562	107.886871891233	5.84289244602741	31.1015839652054	10.0841734339726	2.39928272958904	2	1	1	0	1	0	0	0	0	0	2586.3615	1035	1035	0	1551.3615	0	0	0	0	0	1	1
3	2022	COMP_E	A	NB	S	G	45	26	19	D	51626.6625	7	9.19	KIA	I	R	687.490507531134	214.583989098871	354.87413971463	53.077620195781	7.71576481002738	48.5742976882192	6.70070054334247	1.96399548026301	0	0	0	0	0	0	0	0	0	0	0	0	0	0	0	0	0	0	0	0	1	1
3	2023	COMP_E	A	P	S	G	46	27	19	D	51626.6625	7	9.19	KIA	I	R	693.670467952602	207.141298737699	393.289489861972	35.4689559170959	7.2754904079452	42.7005231749589	6.04677121249316	1.74793864043836	0	0	0	0	0	0	0	0	0	0	0	0	0	0	0	0	0	0	0	0	1	1
3	2024	COMP_E	A	P	S	G	47	28	19	D	51626.6625	7	9.19	KIA	I	R	742.413461342465	216.969692876711	419.105205863014	39.8410961917808	8.30096013698631	49.2929742739725	6.90938810958903	1.99414389041096	0	0	0	0	0	0	0	0	0	0	0	0	0	0	0	0	0	0	0	0	1	1
4	2022	CC	A	NB	A	G	32	12	19	D	18699.345	5	11.7	SEAT	I	R	384.919580958904	323.213920684931	0	15.1776990410959	2.27206356164383	19.8486094520548	19.7838797260275	4.62340849315069	0	0	0	0	0	0	0	0	0	0	0	0	0	0	0	0	0	0	0	0	1	1
4	2023	CC	A	P	A	G	33	13	19	D	18699.345	5	11.7	SEAT	I	R	373.131009945205	315.048106849315	0	13.9826912876712	2.06051276712329	20.6153974520548	16.9058656438356	4.51843594520548	0	0	0	0	0	0	0	0	0	0	0	0	0	0	0	0	0	0	0	0	1	1
4	2024	CC	A	P	A	G	34	14	19	D	18699.345	5	11.7	SEAT	I	R	351.106210520548	276.373985589041	0	19.0046475616439	2.89450594520548	21.5536941369863	26.7156807123287	4.56369657534247	0	0	0	0	0	0	0	0	0	0	0	0	0	0	0	0	0	0	0	0	1	1
5	2022	TPG	A	NB	A	G	39	20	19	D	19485.64485	5	19.23	RENAULT	C	R	285.830279342466	222.974169452055	0	0	0	38.9285910410959	19.238878849315	4.68864	0	0	0	0	0	0	0	0	0	0	0	0	0	0	0	0	0	0	0	0	1	1
5	2023	TPG	A	P	A	G	40	21	19	D	19485.64485	5	19.23	RENAULT	I	U	283.14836120548	197.284797780822	0	0	0	65.8544175616438	15.4728465205479	4.53629934246576	0	0	0	0	0	0	0	0	0	0	0	0	0	0	0	0	0	0	0	0	1	1
5	2024	TPG	A	P	A	G	41	22	19	D	19485.64485	5	19.23	RENAULT	I	U	244.810834520548	171.275825178083	0	0	0	44.8818859726028	24.1996178630136	4.45350550684931	0	0	0	0	0	0	0	0	0	0	0	0	0	0	0	0	0	0	0	0	1	1
6	2022	COMP_N	A	NB	A	G	29	10	19	D	28128.7125	5	10.75	ALFA ROMEO	C	R	933.998138344098	142.64866060274	747.43305152218	15.2123219178083	1.66290164383562	16.3900349589041	8.49742405479452	2.15374364383562	5	0	0	0	5	0	0	0	0	0	1755.4175	0	0	0	1755.4175	0	0	0	0	0	1	1
6	2023	COMP_N	A	P	A	G	30	11	19	D	28128.7125	5	10.75	ALFA ROMEO	I	U	663.539547876217	172.899075609156	446.230408591866	12.3666265814601	1.09969470805504	19.9527637159068	8.58990561170154	2.40107305807118	0	0	0	0	0	0	0	0	0	0	0	0	0	0	0	0	0	0	0	0	1	1
6	2024	CC	A	P	A	G	31	12	19	D	28128.7125	5	10.75	ALFA ROMEO	C	R	239.61104391082	188.887232900726	0	16.99845000727	1.48271489107726	16.2243380430283	13.6804710715851	2.33783699713315	0	0	0	0	0	0	0	0	0	0	0	0	0	0	0	0	0	0	0	0	1	1
7	2022	CC	A	NB	A	G	40	22	18	D	26939.325	7	12.24	OPEL	C	U	327.748781589041	239.294055452055	0	29.6379853150685	7.90110772602741	22.9614904109589	23.4324953424658	4.52164734246576	0	0	0	0	0	0	0	0	0	0	0	0	0	0	0	0	0	0	0	0	0.964383561643836	0.964383561643836
7	2023	CC	A	P	A	G	41	23	18	D	26939.325	7	12.24	OPEL	C	U	352.921620082192	293.736271068493	0	16.7012728767123	3.68410824657535	18.8427730684931	17.0180638356165	2.93913098630137	0	0	0	0	0	0	0	0	0	0	0	0	0	0	0	0	0	0	0	0	1	1
7	2024	CC	A	P	A	G	42	24	18	D	26939.325	7	12.24	OPEL	C	U	327.141526438356	270.263700164384	0	14.7561027945205	3.37511161643836	19.8188371232877	16.1640997808219	2.76367495890411	0	0	0	0	0	0	0	0	0	0	0	0	0	0	0	0	0	0	0	0	1	1
8	2022	CC	A	NB	S	G	51	28	23	G	16205.8575	5	14.13	SEAT	I	U	801.962668356165	734.834296191781	0	18.359591589041	2.17060347945206	17.3138803561644	24.5548786849315	4.72941805479452	0	0	0	0	0	0	0	0	0	0	0	0	0	0	0	0	0	0	0	0	1	1
8	2023	CC	A	P	S	G	52	29	23	G	16205.8575	5	14.13	SEAT	I	U	797.100278383561	725.442029671232	0	17.6342172328767	2.62983328767123	17.5609572328767	28.4776004383562	5.35564052054794	0	0	0	0	0	0	0	0	0	0	0	0	0	0	0	0	0	0	0	0	1	1
8	2024	CC	A	P	S	G	53	30	23	G	16205.8575	5	14.13	SEAT	I	U	817.976033178081	744.731186958903	0	18.2298979726027	1.89944112328767	18.1588458082192	29.4133882191782	5.54327309589041	5	5	4	1	0	0	0	0	0	0	6707.664	6707.664	2748.927	3958.737	0	0	0	0	0	0	1	1
9	2022	COMP_E	A	NB	A	G	39	19	19	D	19545.48855	5	16.35	RENAULT	I	R	526.389257342465	199.592119808219	262.997679698629	6.33906402739727	3.42084057534247	33.8938560821919	15.4656877808219	4.680009369863	0	0	0	0	0	0	0	0	0	0	0	0	0	0	0	0	0	0	0	0	1	1
9	2023	COMP_E	A	P	A	G	40	20	19	D	19545.48855	5	16.35	RENAULT	I	R	498.449699753425	179.66366030137	258.678885616438	5.11083838356165	2.87289591780823	35.3590560821918	12.1729351232877	4.59142832876713	0	0	0	0	0	0	0	0	0	0	0	0	0	0	0	0	0	0	0	0	1	1
9	2024	COMP_E	A	P	A	G	41	21	19	D	19545.48855	5	16.35	RENAULT	I	R	488.779312849316	168.027061972603	253.067136164384	6.30651517808218	3.86802764383561	34.617959260274	18.4916268493151	4.40098578082192	1	1	1	0	0	0	0	0	0	0	3228.004	3228.004	3228.004	0	0	0	0	0	0	0	1	1
10	2022	COMP_E	A	NB	A	G	37	19	18	D	48143.025	5	12.31	AUDI	I	R	454.01974167452	222.963482189589	170.689561860821	32.1885653326027	5.49844199013699	10.5432901742466	10.0122535232877	2.12414660383562	0	0	0	0	0	0	0	0	0	0	0	0	0	0	0	0	0	0	0	0	0.871232876712329	0.871232876712329
10	2023	COMP_E	A	P	A	G	38	20	18	D	48143.025	5	12.31	AUDI	I	U	503.487911049863	241.976365647123	192.103533455342	35.0490973709589	6.50325474082191	13.5530919715069	11.8398730849315	2.46269477917808	3	2	2	0	1	0	0	0	0	0	436.517	0	0	0	436.517	0	0	0	0	0	1	1
10	2024	COMP_E	A	P	A	G	39	21	18	D	48143.025	5	12.31	AUDI	I	U	543.245379780823	257.055022520548	210.995557315069	37.6674485753424	7.00954356164384	15.1196262739727	12.7620927123288	2.63608882191781	0	0	0	0	0	0	0	0	0	0	0	0	0	0	0	0	0	0	0	0	0.999999999999999	0.999999999999999
11	2022	CC	A	NB	A	G	49	30	19	G	16464.2625	5	12.82	OPEL	I	R	279.079387068494	232.329705616439	0	7.16723654794521	5.81286320547946	8.72784180821918	20.1830296438356	4.85871024657535	0	0	0	0	0	0	0	0	0	0	0	0	0	0	0	0	0	0	0	0	1	1
11	2023	CC	A	P	A	G	50	31	19	G	16464.2625	5	12.82	OPEL	I	R	287.04572630137	245.118827589041	0	6.17354326027398	4.20820158904109	10.1627007945205	16.3824747945206	4.99997827397261	0	0	0	0	0	0	0	0	0	0	0	0	0	0	0	0	0	0	0	0	1	1
11	2024	CC	A	P	A	G	51	32	19	G	16464.2625	5	12.82	OPEL	I	R	300.40758090411	245.408355123288	0	7.88742583561645	4.47207139726028	11.2985987671233	26.3843715616439	4.95675821917807	0	0	0	0	0	0	0	0	0	0	0	0	0	0	0	0	0	0	0	0	1	1
12	2022	CC	A	NB	A	G	31	13	18	D	17787.453075	5	15.61	OPEL	I	R	281.58722074578	231.540611853205	0	17.7775749432329	0.689014514958904	18.9273469213973	10.3344069134794	2.31826559950686	0	0	0	0	0	0	0	0	0	0	0	0	0	0	0	0	0	0	0	0	1	1
12	2023	CC	A	P	A	G	32	14	18	D	17787.453075	5	15.61	OPEL	I	R	279.766023945206	226.029813945206	0	19.24296	0.51282	20.47617	11.18436	2.3199	0	0	0	0	0	0	0	0	0	0	0	0	0	0	0	0	0	0	0	0	1	1
12	2024	CC	A	P	A	G	33	15	18	D	17787.453075	5	15.61	OPEL	I	R	273.644346169053	223.296125595551	0	13.496432219178	0.359676493150685	22.4044348989699	11.6676852831452	2.41999167905753	0	0	0	0	0	0	0	0	0	0	0	0	0	0	0	0	0	0	0	0	1	1
13	2022	TPG	C	P	Q	N	38	18	20	D	29185.275	5	11.33	OPEL	IS	U	851.778933123287	823.325083643835	0	0	0	19.2118495890411	7.49854569863014	1.74345419178082	0	0	0	0	0	0	0	0	0	0	0	0	0	0	0	0	0	0	0	0	0.693150684931507	0.693150684931507
14	2022	CC	A	NB	A	G	63	44	19	D	30429	5	12.35	KIA	I	R	283.511182191781	196.092432739726	0	21.9846904109589	6.99582821917808	32.4145393150686	21.2952435616438	4.72844794520548	0	0	0	0	0	0	0	0	0	0	0	0	0	0	0	0	0	0	0	0	1	1
14	2023	CC	A	P	A	G	64	45	19	D	30429	5	12.35	KIA	I	U	261.787284	192.670822767123	0	18.2652233424657	3.07497978082192	31.1416217260275	12.2415118356164	4.39312454794521	1	1	1	0	0	0	0	0	0	0	1012	1012	1012	0	0	0	0	0	0	0	1	1
14	2024	CC	A	P	A	G	65	46	19	D	30429	5	12.35	KIA	I	U	295.208261835617	220.026474739726	0	25.9446443013698	3.07150076712329	28.7397976438356	14.6661836712329	2.75966071232877	1	1	1	0	0	0	0	0	0	0	0	0	0	0	0	0	0	0	0	0	1	1
15	2022	CC	C	NB	A	G	70	28	42	D	25623.15	5	13.3	OPEL	C	U	271.538758684932	236.889722465753	0	10.477651890411	1.99735528767124	12.9320291506849	7.49854569863014	1.74345419178082	0	0	0	0	0	0	0	0	0	0	0	0	0	0	0	0	0	0	0	0	0.693150684931507	0.693150684931507
16	2022	CC	C	NB	A	G	43	24	18	D	19694.325	5	10.9	OPEL	I	U	247.790542849315	214.360231890411	0	9.29278010958904	1.03253112328767	13.8629998356165	7.49854569863014	1.74345419178082	0	0	0	0	0	0	0	0	0	0	0	0	0	0	0	0	0	0	0	0	0.693150684931507	0.693150684931507
17	2022	CC	A	P	S	G	64	37	26	G	12256.125	5	12.05	DAEWOO	C	R	264.195965753425	227.022972	0	3.96564073972603	1.15633717808219	18.1669412054795	11.3425882191781	2.5414864109589	0	0	0	0	0	0	0	0	0	0	0	0	0	0	0	0	0	0	0	0	1	1
17	2023	CC	A	P	S	G	65	38	26	G	12256.125	5	12.05	DAEWOO	C	R	288.419033506849	247.400324630137	0	4.47742372602739	1.04898953424658	20.1598808219178	12.6982661917808	2.63414860273973	1	0	0	0	0	1	0	0	0	0	397.693	0	0	0	0	397.693	0	0	0	0	1	1
17	2024	CC	A	P	S	G	66	39	26	G	12256.125	5	12.05	DAEWOO	C	R	299.856993534247	259.616647068493	0	4.36261627397261	1.09675906849315	18.6618978082192	13.3490424657534	2.77003084931507	0	0	0	0	0	0	0	0	0	0	0	0	0	0	0	0	0	0	0	0	1	1
18	2022	CC	C	NB	Q	G	57	17	39	D	20167.821975	5	12.78	CITROEN	I	R	352.725892109589	328.259126136986	0	5.43144287671233	0.28748695890411	12.8665634794521	4.77180180821918	1.10947084931507	2	2	1	1	0	0	0	0	0	0	9942.4475	9942.4475	882	9060.4475	0	0	0	0	0	0	0.441095890410959	0.441095890410959
19	2022	CC	A	NB	A	G	28	5	23	G	24451.875	5	12.95	SEAT	IS	R	370.310299232877	334.605984493151	0	3.54478043835617	2.89654652054795	15.9484009315069	10.8705128219178	2.44407402739726	1	1	1	0	0	0	0	0	0	0	882	882	882	0	0	0	0	0	0	0	1	1
19	2023	CC	A	P	A	G	29	6	23	G	24451.875	5	12.95	SEAT	IS	R	385.847574410959	349.633751424657	0	3.34667736986301	2.87841550684932	16.9615298630137	10.7884883835616	2.2387118630137	0	0	0	0	0	0	0	0	0	0	0	0	0	0	0	0	0	0	0	0	1	1
19	2024	CC	A	P	A	G	30	7	23	G	24451.875	5	12.95	SEAT	IS	R	355.914909945205	322.831530246575	0	2.7618685479452	2.67405690410958	15.5635015890411	10.0103266849315	2.07362597260274	0	0	0	0	0	0	0	0	0	0	0	0	0	0	0	0	0	0	0	0	1	1
20	2022	CC	C	NB	Q	G	28	4	24	G	28708.3125	7	10.54	TOYOTA	C	U	755.183917068495	678.893060547947	0	18.2067156986302	1.59205019178082	43.3475071232877	10.6766247123288	2.46795879452054	2	1	1	0	0	0	0	0	1	0	428.996	397.1295	397.1295	0	0	0	0	0	31.8665	0	0.942465753424658	0.942465753424658
21	2022	COMP_E	A	NB	A	G	53	35	18	D	60776.5662	5	11.95	JEEP	I	R	569.064645780822	179.379685808219	259.37786630137	28.9986496438357	28.9539242465753	49.124409369863	18.6501226849315	4.57998772602741	0	0	0	0	0	0	0	0	0	0	0	0	0	0	0	0	0	0	0	0	1	1
21	2023	COMP_E	C	P	A	G	54	36	18	D	60776.5662	5	11.95	JEEP	I	R	406.360508219177	132.490944164383	197.755033315068	14.3256417534246	13.5524309589041	38.0487685479452	7.17131769863014	3.01637178082192	0	0	0	0	0	0	0	0	0	0	0	0	0	0	0	0	0	0	0	0	0.695890410958904	0.695890410958904
22	2022	CC	A	P	S	G	38	18	19	G	13779.229275	5	14.71	SEAT	I	R	325.774541671233	253.859180465753	0	15.5885571780821	1.99852610958904	29.2906860821918	20.3114855342466	4.72610630136986	1	1	1	0	0	0	0	0	0	0	882	882	882	0	0	0	0	0	0	0	1	1
22	2023	CC	A	P	S	G	39	19	19	G	13779.229275	5	14.71	SEAT	I	R	347.207406986301	283.071020054794	0	14.1892577260274	1.59666657534247	28.8876891780823	14.811700109589	4.65107334246576	0	0	0	0	0	0	0	0	0	0	0	0	0	0	0	0	0	0	0	0	1	1
22	2024	CC	A	P	S	G	40	20	19	G	13779.229275	5	14.71	SEAT	I	R	323.449289342466	248.993679452055	0	17.7405278630138	2.1452468219178	27.4699910958904	22.8178472876713	4.2819968219178	0	0	0	0	0	0	0	0	0	0	0	0	0	0	0	0	0	0	0	0	1	1
23	2022	TPG	A	NB	Q	G	61	38	23	G	16784.25	5	14.4	FORD	IS	U	340.103194109589	313.264510191781	0	0	0	12.8721834246575	11.4100275616438	2.55647293150684	0	0	0	0	0	0	0	0	0	0	0	0	0	0	0	0	0	0	0	0	1	1
23	2023	TPG	A	P	Q	G	62	39	23	G	16784.25	5	14.4	FORD	IS	U	349.833292931507	319.769830931507	0	0	0	14.5255512328767	12.8660616986301	2.67184906849315	0	0	0	0	0	0	0	0	0	0	0	0	0	0	0	0	0	0	0	0	1	1
23	2024	TPG	A	P	Q	G	63	40	23	G	16784.25	5	14.4	FORD	IS	U	361.72201939726	328.940343780822	0	0	0	15.8366376164384	14.0365490958904	2.90848890410959	0	0	0	0	0	0	0	0	0	0	0	0	0	0	0	0	0	0	0	0	1	1
24	2022	TPG	A	NB	Q	G	50	27	23	G	26092.010175	5	12.64	CITROEN	C	R	599.631761917808	540.474144657534	0	0	0	45.1199307945205	11.4025343013699	2.63515216438356	0	0	0	0	0	0	0	0	0	0	0	0	0	0	0	0	0	0	0	0	1	1
24	2023	TPG	C	P	Q	G	51	28	23	G	26092.010175	5	12.64	CITROEN	C	R	115.80131260274	103.149410958904	0	0	0	9.65459753424658	2.43999287671233	0.557311232876713	0	0	0	0	0	0	0	0	0	0	0	0	0	0	0	0	0	0	0	0	0.191780821917808	0.191780821917808
25	2022	COMP_E	C	NB	Q	N	31	12	19	D	24934.875	5	11.04	FORD	I	U	564.136723232877	400.502986520548	137.198718739727	7.56524909589041	2.21646624657535	10.7355003287671	4.80144032876713	1.11636197260274	0	0	0	0	0	0	0	0	0	0	0	0	0	0	0	0	0	0	0	0	0.443835616438356	0.443835616438356
26	2022	CC	A	NB	Q	B	70	30	40	G	14775.706575	5	11.95	NISSAN	C	U	721.285745671233	688.96222939726	0	4.84536287671233	0.540986630136986	13.5813669863014	10.9079791232877	2.44782065753424	2	1	1	0	0	0	0	0	1	0	4332	882	882	0	0	0	0	0	3450	0	1	1
26	2023	CC	A	P	Q	N	71	31	40	G	14775.706575	5	11.95	NISSAN	C	U	767.374381068493	739.296699945206	0	3.1800861369863	0.512318219178083	11.8809990410959	10.3610380273973	2.14323969863014	0	0	0	0	0	0	0	0	0	0	0	0	0	0	0	0	0	0	0	0	1	1
26	2024	CC	C	P	Q	B	72	32	40	G	14775.706575	5	11.95	NISSAN	C	U	231.465806301369	224.397052602739	0	0.802180273972603	0.128790410958904	2.99161726027397	2.60524602739727	0.540919726027397	1	1	1	0	0	0	0	0	0	0	1114	1114	1114	0	0	0	0	0	0	0	0.301369863013698	0.301369863013698
27	2022	TPG	C	NB	Q	G	50	30	20	G	122802.75	4	6.29	BMW	I	R	481.160272849315	445.037840876713	0	0	0	30.2411593150685	4.77180180821918	1.10947084931507	0	0	0	0	0	0	0	0	0	0	0	0	0	0	0	0	0	0	0	0	0.441095890410959	0.441095890410959
28	2022	CC	A	NB	S	G	55	34	21	D	16096.518375	5	16.86	PEUGEOT	C	U	376.990038986301	332.165489835616	0	8.39880739726027	0.563466410958905	21.9782007123288	11.3425882191781	2.5414864109589	0	0	0	0	0	0	0	0	0	0	0	0	0	0	0	0	0	0	0	0	1	1
28	2023	CC	A	P	S	G	56	35	21	D	16096.518375	5	16.86	PEUGEOT	C	U	394.363932328767	345.952653863013	0	8.41891208219179	0.633849534246576	23.8924276438355	12.8096615342466	2.65642767123288	0	0	0	0	0	0	0	0	0	0	0	0	0	0	0	0	0	0	0	0	1	1
28	2024	CC	C	P	S	G	57	36	21	D	16096.518375	5	16.86	PEUGEOT	C	U	163.15727909589	142.590955808218	0	3.57896843835617	0.266479068493151	10.1548730136986	5.44024076712328	1.125762	0	0	0	0	0	0	0	0	0	0	0	0	0	0	0	0	0	0	0	0	0.405479452054794	0.405479452054794
29	2022	TPG	A	NB	A	G	82	39	43	G	10896.202275	4	12.86	SUZUKI	C	U	325.060708273972	294.936263178082	0	0	0	16.7723919452055	10.9004858630137	2.45156728767123	0	0	0	0	0	0	0	0	0	0	0	0	0	0	0	0	0	0	0	0	1	1
29	2023	TPG	A	P	A	G	83	40	43	G	10896.202275	4	12.86	SUZUKI	C	U	326.016935260274	294.329208739726	0	0	0	17.7660852328768	11.5248350136986	2.39680627397261	0	0	0	0	0	0	0	0	0	0	0	0	0	0	0	0	0	0	0	0	1	1
29	2024	TPG	A	P	A	G	84	41	43	G	10896.202275	4	12.86	SUZUKI	C	U	304.44574569863	268.747351972602	0	0	0	20.0169401917808	12.9878940821918	2.6935594520548	0	0	0	0	0	0	0	0	0	0	0	0	0	0	0	0	0	0	0	0	1	1
30	2022	COMP_E	A	P	A	G	56	19	36	G	20630.1375	5	11.04	FORD	I	R	597.882186	205.592782849315	320.677518986302	5.27632569863014	2.00685567123288	41.8881277808218	17.5646035068493	4.87597150684932	0	0	0	0	0	0	0	0	0	0	0	0	0	0	0	0	0	0	0	0	1	1
30	2023	COMP_E	A	P	A	G	57	20	36	G	20630.1375	5	11.04	FORD	I	R	595.772833232877	200.12825589041	324.666576164384	4.78779189041096	1.8253782739726	44.2031103287673	14.8217357260274	5.33998495890411	0	0	0	0	0	0	0	0	0	0	0	0	0	0	0	0	0	0	0	0	1	1
30	2024	CC	A	P	A	G	58	21	36	G	20630.1375	5	11.04	FORD	I	R	536.563933972602	207.263746438356	235.599878136986	7.49683964383561	2.86122115068493	50.9531328493151	26.517510739726	5.87160501369862	0	0	0	0	0	0	0	0	0	0	0	0	0	0	0	0	0	0	0	0	1	1
31	2022	CC	A	NB	S	G	37	12	24	G	27591.375	5	9.84	TOYOTA	C	U	246.59232369863	191.446577917809	0	6.91561019178084	1.67818923287671	32.6678717260273	11.3425882191781	2.5414864109589	0	0	0	0	0	0	0	0	0	0	0	0	0	0	0	0	0	0	0	0	1	1
31	2023	CC	A	P	S	G	38	13	24	G	27591.375	5	9.84	TOYOTA	C	U	256.161484684931	194.48736969863	0	7.76228169863014	1.88191224657534	36.6789403561644	12.7131189041096	2.63786178082192	0	0	0	0	0	0	0	0	0	0	0	0	0	0	0	0	0	0	0	0	1	1
31	2024	CC	A	P	S	G	39	14	24	G	27591.375	5	9.84	TOYOTA	C	U	269.483765506849	201.756400849315	0	8.55773810958905	1.84113419178082	40.4242993150686	13.9994173150685	2.9047757260274	1	0	0	0	0	0	0	0	1	0	61.157	0	0	0	0	0	0	0	61.157	0	1	1
32	2022	CC	A	NB	A	G	57	24	33	D	25549.75815	5	9.92	OPEL	I	R	404.18023709589	308.488092	0	31.4988896712329	1.56455260273973	48.692175369863	11.3201084383562	2.61641901369863	0	0	0	0	0	0	0	0	0	0	0	0	0	0	0	0	0	0	0	0	1	1
32	2023	CC	C	P	A	G	58	25	33	D	25549.75815	5	9.92	OPEL	I	U	287.10761260274	213.814026739727	0	24.1224774246576	1.20654871232876	37.3180418630138	8.66675835616438	1.97975950684932	0	0	0	0	0	0	0	0	0	0	0	0	0	0	0	0	0	0	0	0	0.695890410958904	0.695890410958904
33	2022	COMP_E	A	NB	A	G	43	24	19	G	28629.825	5	10.08	AUDI	I	U	385.842379210006	150.354040356164	206.52320816891	6.85743706849316	1.67317142465754	12.5983783561644	6.28483824657535	1.55130558904111	0	0	0	0	0	0	0	0	0	0	0	0	0	0	0	0	0	0	0	0	1	1
33	2023	COMP_E	A	P	A	G	44	25	19	G	28629.825	5	10.08	AUDI	I	U	371.955270575343	150.215883369863	189.357798164384	7.5402604109589	1.89211512328767	14.270077890411	7.08006049315069	1.59907512328767	0	0	0	0	0	0	0	0	0	0	0	0	0	0	0	0	0	0	0	0	1	1
33	2024	COMP_E	A	P	A	G	45	26	19	G	28629.825	5	10.08	AUDI	I	U	365.081542356165	146.448044630137	186.897901315068	7.27287813698631	1.69029887671234	14.2825555068493	6.93032909589042	1.55953479452055	0	0	0	0	0	0	0	0	0	0	0	0	0	0	0	0	0	0	0	0	1	1
34	2022	CC	C	NB	Q	G	26	3	23	G	16074.74715	5	12.13	RENAULT	IS	R	62.1920866027397	57.4390179452055	0	0.559786684931507	0.0683760000000001	2.42005545205479	1.38297484931507	0.321875671232877	0	0	0	0	0	0	0	0	0	0	0	0	0	0	0	0	0	0	0	0	0.123287671232877	0.123287671232877
35	2022	COMP_E	A	NB	A	G	45	26	19	D	36828.75	5	10.36	VOLKSWAGEN	I	R	569.458409917807	167.823305506849	329.905803534246	10.2319130958904	2.21158224657535	47.4453838356164	9.31030898630138	2.53011271232877	2	0	0	0	0	0	0	2	0	0	780.643	0	0	0	0	0	0	780.643	0	0	1	1
35	2023	COMP_E	A	P	A	G	46	27	19	D	36828.75	5	10.36	VOLKSWAGEN	I	R	549.218846301371	160.508143972603	315.237612739727	10.372144109589	2.26002082191781	48.7948397260274	9.49670383561645	2.54938109589041	0	0	0	0	0	0	0	0	0	0	0	0	0	0	0	0	0	0	0	0	1	1
35	2024	COMP_E	A	P	A	G	47	28	19	D	36828.75	5	10.36	VOLKSWAGEN	I	R	537.802830821919	157.840677123288	303.517183561644	10.7924691780822	2.35218123287671	50.7711871232877	9.87772273972603	2.6514098630137	0	0	0	0	0	0	0	0	0	0	0	0	0	0	0	0	0	0	0	0	1	1
36	2022	CC	A	NB	A	G	60	31	29	G	19269.248775	5	13.65	SUZUKI	IS	R	198.875141917808	170.798497808219	0	0.726913150684931	0.639937808219178	12.814478630137	11.3077980821918	2.58751643835617	0	0	0	0	0	0	0	0	0	0	0	0	0	0	0	0	0	0	0	0	1	1
36	2023	CC	A	P	A	G	61	32	29	G	19269.248775	5	13.65	SUZUKI	IS	R	200.450700246575	163.573021232877	0	0.885643150684931	0.885643150684931	16.4804893150685	15.4226015342467	3.2033018630137	0	0	0	0	0	0	0	0	0	0	0	0	0	0	0	0	0	0	0	0	1	1
36	2024	CC	A	P	A	G	62	33	29	G	19269.248775	5	13.65	SUZUKI	IS	R	215.187166684932	174.508698657535	0	0.967567232876713	0.967567232876713	18.1797533424657	17.023817589041	3.53976263013698	0	0	0	0	0	0	0	0	0	0	0	0	0	0	0	0	0	0	0	0	1	1
37	2022	COMP_E	A	NB	S	G	67	32	34	G	19852.278075	5	13.11	KIA	I	R	512.757545013698	269.662232219178	213.074803232876	3.52233410958904	4.77795698630137	8.91788293150686	10.4467421917808	2.35559334246575	0	0	0	0	0	0	0	0	0	0	0	0	0	0	0	0	0	0	0	0	1	1
37	2023	CC	A	P	S	G	68	33	34	G	19852.278075	5	13.11	KIA	I	R	312.145639315069	283.019102465754	0	3.46145136986302	3.95035315068494	9.89561958904109	9.78840575342466	2.03070698630136	0	0	0	0	0	0	0	0	0	0	0	0	0	0	0	0	0	0	0	0	1	1
37	2024	CC	A	P	S	G	69	34	34	G	19852.278075	5	13.11	KIA	I	R	339.276761095891	307.676444794521	0	3.5475904109589	3.08745739726028	11.8875221917808	10.8280956164384	2.2496506849315	0	0	0	0	0	0	0	0	0	0	0	0	0	0	0	0	0	0	0	0	1	1
38	2022	CC	C	NB	S	B	29	3	26	G	16035.6	4	11.33	VOLKSWAGEN	I	R	335.301586520549	298.433876219179	0	15.2178080547945	2.7869575890411	9.58441512328768	7.52818421917809	1.75034531506849	0	0	0	0	0	0	0	0	0	0	0	0	0	0	0	0	0	0	0	0	0.695890410958904	0.695890410958904
39	2022	CC	A	NB	S	G	44	25	18	D	26637.45	5	13.55	PEUGEOT	I	U	528.697716739727	403.347180575343	0	52.7024746027397	1.62178906849315	57.4961540547944	10.9888661917808	2.54125224657534	0	0	0	0	0	0	0	0	0	0	0	0	0	0	0	0	0	0	0	0	1	1
39	2023	CC	C	P	S	G	45	26	19	D	26637.45	5	13.55	PEUGEOT	I	U	103.480552849315	78.2047823835617	0	10.628554109589	0.325388136986302	11.6023434246576	2.21358936986302	0.505895424657535	0	0	0	0	0	0	0	0	0	0	0	0	0	0	0	0	0	0	0	0	0.194520547945205	0.194520547945205
40	2022	CC	A	NB	S	G	31	11	20	D	25248.825	5	11	FIAT	I	R	581.655698136985	506.988537452054	0	20.2706405753425	3.19202852054795	37.4775747123287	11.2116568767123	2.51526	0	0	0	0	0	0	0	0	0	0	0	0	0	0	0	0	0	0	0	0	1	1
40	2023	CC	C	P	S	G	32	12	20	D	25248.825	5	11	FIAT	I	R	425.93364	369.079363972603	0	15.4142050684932	2.41406753424658	28.8067352054794	8.46203178082192	1.75723643835617	0	0	0	0	0	0	0	0	0	0	0	0	0	0	0	0	0	0	0	0	0.698630136986301	0.698630136986301
41	2022	CC	C	NB	A	G	30	11	19	D	22513.8375	5	15	RENAULT	I	R	86.7869070410959	71.6741384383562	0	5.33369597260273	0.325087068493151	6.55466252054794	2.35121112328767	0.54811191780822	0	0	0	0	0	0	0	0	0	0	0	0	0	0	0	0	0	0	0	0	0.30958904109589	0.30958904109589
42	2022	TP	A	P	A	G	55	22	32	D	21121.59	5	24.86	NISSAN	I	R	315.419558465754	301.844881890412	0	0	0	0	11.0854088219178	2.48926775342466	0	0	0	0	0	0	0	0	0	0	0	0	0	0	0	0	0	0	0	0	1	1
42	2023	TP	A	P	A	G	56	23	32	D	21121.59	5	24.86	NISSAN	I	R	322.49553780822	307.430237671233	0	0	0	0	12.4772819178082	2.58801821917808	0	0	0	0	0	0	0	0	0	0	0	0	0	0	0	0	0	0	0	0	1	1
42	2024	TP	A	P	A	G	57	24	32	D	21121.59	5	24.86	NISSAN	I	R	325.237602739726	306.679740821918	0	0	0	0	15.3748989041096	3.18296301369862	0	0	0	0	0	0	0	0	0	0	0	0	0	0	0	0	0	0	0	0	1	1
43	2022	TPG	A	NB	Q	G	44	22	22	D	13012.201125	5	14.67	PEUGEOT	C	U	288.338748575342	234.427985753425	0	0	0	25.195552438356	23.376295890411	5.3389144931507	0	0	0	0	0	0	0	0	0	0	0	0	0	0	0	0	0	0	0	0	1	1
43	2023	TPG	A	P	Q	G	45	23	22	D	13012.201125	5	14.67	PEUGEOT	C	U	282.573353835617	231.864220273973	0	0	0	26.6509175342466	18.7291364383562	5.3290795890411	0	0	0	0	0	0	0	0	0	0	0	0	0	0	0	0	0	0	0	0	1	1
43	2024	TPG	A	P	Q	G	46	24	22	D	13012.201125	5	14.67	PEUGEOT	C	U	288.036241643836	224.884114520549	0	0	0	27.2236167123288	30.6845663013699	5.24394410958903	0	0	0	0	0	0	0	0	0	0	0	0	0	0	0	0	0	0	0	0	1	1
44	2022	COMP_E	A	NB	A	G	32	13	19	D	27567.225	5	12.87	FORD	I	U	530.00268139726	157.795048520548	288.067352054795	16.2983094246575	1.1269662739726	55.3735542739727	8.77139638356165	2.57005446575343	3	2	1	1	1	0	0	0	0	0	6102.337	4554.4945	1568.6	2985.8945	1547.8425	0	0	0	0	0	1	1
44	2023	COMP_E	C	P	A	G	33	14	19	D	27567.225	5	12.87	FORD	I	U	425.860179287671	121.756915726027	231.577067835617	14.0948225753424	0.722564383561644	47.9493724931507	7.57247473972603	2.18696153424658	0	0	0	0	0	0	0	0	0	0	0	0	0	0	0	0	0	0	0	0	0.789041095890411	0.789041095890411
45	2022	CC	C	NB	S	G	50	31	19	D	32711.175	5	11	FORD	I	R	138.166352876712	119.665024931507	0	1.13569726027397	0.421495890410959	14.3870597260273	2.07469643835617	0.482378630136986	0	0	0	0	0	0	0	0	0	0	0	0	0	0	0	0	0	0	0	0	0.191780821917808	0.191780821917808
46	2022	CC	A	NB	S	G	44	19	25	G	14562.45	5	12.88	FORD	C	U	311.993666630137	266.203222849315	0	11.8630018356164	1.34253131506849	18.7651643013699	11.2265095890411	2.59323673972603	0	0	0	0	0	0	0	0	0	0	0	0	0	0	0	0	0	0	0	0	1	1
46	2023	CC	A	P	S	G	45	20	25	G	14562.45	5	12.88	FORD	C	U	307.354803287671	260.532296712329	0	11.8268067123288	1.26900369863014	19.4672560273972	11.6165605479452	2.64287958904109	0	0	0	0	0	0	0	0	0	0	0	0	0	0	0	0	0	0	0	0	1	1
46	2024	CC	A	P	S	G	46	21	25	G	14562.45	5	12.88	FORD	C	U	302.790772191781	260.092903972603	0	9.97557	0.901365616438356	18.4013063013699	10.9354767123288	2.4841495890411	0	0	0	0	0	0	0	0	0	0	0	0	0	0	0	0	0	0	0	0	1	1
47	2022	TPG	C	P	A	G	48	29	18	G	13040.867175	5	15.83	SEAT	I	R	230.875645150686	200.932844712329	0	0	0	20.6642709041096	7.52818421917809	1.75034531506849	0	0	0	0	0	0	0	0	0	0	0	0	0	0	0	0	0	0	0	0	0.695890410958904	0.695890410958904
48	2022	CC	C	NB	A	G	69	45	24	G	15980.405175	5	11.33	CITROEN	I	R	209.064303287672	174.711652273973	0	5.50594060273973	0.348369698630138	19.2198111780821	7.52818421917809	1.75034531506849	0	0	0	0	0	0	0	0	0	0	0	0	0	0	0	0	0	0	0	0	0.695890410958904	0.695890410958904
49	2022	COMP_E	A	NB	S	G	46	12	34	D	21280.8351	4	13.49	SUZUKI	I	U	891.860997315578	411.897693041096	450.71991939777	4.13698216438357	1.65771657534246	15.8218518082192	6.21686367123289	1.40997065753424	0	0	0	0	0	0	0	0	0	0	0	0	0	0	0	0	0	0	0	0	1	1
49	2023	COMP_E	C	P	S	G	47	13	34	D	21280.8351	4	13.49	SUZUKI	I	U	661.326449917809	327.237968712329	309.467701972603	3.42525624657535	1.40930161643835	13.4303644109589	5.26388153424658	1.09197542465754	0	0	0	0	0	0	0	0	0	0	0	0	0	0	0	0	0	0	0	0	0.764383561643836	0.764383561643836
50	2022	CC	A	NB	A	G	32	14	18	D	28098.525	5	8.87	OPEL	I	U	321.759299455694	229.393674645436	0	46.719107076822	0.859312743978084	37.1107477755616	6.23693040815343	1.43952680574247	0	0	0	0	0	0	0	0	0	0	0	0	0	0	0	0	0	0	0	0	1	1
50	2023	CC	A	P	A	G	33	15	18	D	28098.525	5	8.87	OPEL	I	U	308.917850547946	203.728533287672	0	55.396268219178	0.932643287671234	40.5458975342466	6.77270301369863	1.54180520547945	0	0	0	0	0	0	0	0	0	0	0	0	0	0	0	0	0	0	0	0	1	1
50	2024	CC	A	P	A	G	34	16	18	D	28098.525	5	8.87	OPEL	I	U	296.561999589041	201.068425890411	0	50.2903138356164	0.844998904109589	36.8119791780821	6.14447342465755	1.40180835616438	0	0	0	0	0	0	0	0	0	0	0	0	0	0	0	0	0	0	0	0	1	1
51	2022	COMP_E	A	NB	A	G	34	14	20	G	33085.5	5	9.09	BMW	I	U	417.477112554082	133.668219384986	205.314582180821	31.3354956519452	1.54410510115068	32.8457365689864	9.84766406136987	2.92130960482192	0	0	0	0	0	0	0	0	0	0	0	0	0	0	0	0	0	0	0	0	1	1
51	2023	CC	A	P	A	G	35	15	20	G	33085.5	5	9.09	BMW	I	U	205.835638344329	130.264944349808	0	29.1696048979727	1.16414836668493	34.2219891609862	7.93159940778083	3.0833521610959	0	0	0	0	0	0	0	0	0	0	0	0	0	0	0	0	0	0	0	0	1	1
51	2024	CC	A	P	A	G	36	16	20	G	33085.5	5	9.09	BMW	I	U	197.606941068493	107.714579424658	0	38.9134372602741	1.34945589041096	33.3728068767123	13.1303998356164	3.12626178082192	0	0	0	0	0	0	0	0	0	0	0	0	0	0	0	0	0	0	0	0	1	1
52	2022	COMP_E	A	NB	A	G	43	25	18	D	31334.625	5	11.29	BMW	I	R	502.208740602741	214.615638328768	231.481997095891	12.2248527123288	3.67042635616438	29.1572792876712	8.55442635616438	2.50412046575343	0	0	0	0	0	0	0	0	0	0	0	0	0	0	0	0	0	0	0	0	1	1
52	2023	COMP_E	A	P	A	G	44	26	18	D	31334.625	5	11.29	BMW	I	R	522.802762191781	212.885364246575	250.756937260274	11.8540701369863	3.23481369863014	33.1576767123288	8.46838767123289	2.44551246575342	0	0	0	0	0	0	0	0	0	0	0	0	0	0	0	0	0	0	0	0	1	1
52	2024	COMP_E	A	P	A	G	45	27	18	D	31334.625	5	11.29	BMW	I	R	551.220617260274	233.135565616438	258.453084246575	10.5404079452055	2.24814534246575	35.9581154794521	8.45032356164383	2.43497506849315	0	0	0	0	0	0	0	0	0	0	0	0	0	0	0	0	0	0	0	0	1	1
53	2022	TPG	A	NB	S	G	44	24	20	G	23787.75	5	12.11	MERCEDES	C	R	231.611322739726	181.749696986301	0	0	0	23.5967449315068	21.4979630136987	4.76691780821919	0	0	0	0	0	0	0	0	0	0	0	0	0	0	0	0	0	0	0	0	1	1
53	2023	TPG	A	P	S	G	45	25	20	G	23787.75	5	12.11	MERCEDES	C	R	231.686456054794	184.587668958903	0	0	0	25.8929943287671	16.3068731506849	4.89891961643835	0	0	0	0	0	0	0	0	0	0	0	0	0	0	0	0	0	0	0	0	1	1
53	2024	TPG	A	P	S	G	46	26	20	G	23787.75	5	12.11	MERCEDES	C	R	244.538936219178	187.611534	0	0	0	25.4512599452055	26.8828071780822	4.59333509589041	1	1	1	0	0	0	0	0	0	0	1114	1114	1114	0	0	0	0	0	0	0	1	1
54	2022	COMP_E	A	NB	A	G	61	31	30	D	60254.25	7	10.28	RENAULT	C	U	705.219660410959	217.320604931507	406.480199671233	28.7011939726028	6.20569068493151	33.7989860547946	10.1977250958904	2.51526	0	0	0	0	0	0	0	0	0	0	0	0	0	0	0	0	0	0	0	0	1	1
54	2023	COMP_E	A	P	A	G	62	32	30	D	60254.25	7	10.28	RENAULT	C	U	698.794524246575	215.862095342466	394.216743287671	31.5787397260274	6.1672208219178	37.2092223287672	11.2047657534247	2.55573698630137	0	0	0	0	0	0	0	0	0	0	0	0	0	0	0	0	0	0	0	0	1	1
54	2024	COMP_E	A	P	A	G	63	33	30	D	33930.75	7	12.42	PEUGEOT	C	U	471.027762661364	167.889656981803	220.296949522356	29.9616958181261	7.66160856264658	28.0822224672	13.9524280700712	3.18320123916165	0	0	0	0	0	0	0	0	0	0	0	0	0	0	0	0	0	0	0	0	1	1
55	2022	CC	A	NB	A	G	48	30	18	D	32307.79755	5	12.82	CITROEN	C	R	314.458414027397	263.642869479452	0	3.832802630137	2.6526141369863	32.0561674520548	9.95854290410959	2.31541742465753	0	0	0	0	0	0	0	0	0	0	0	0	0	0	0	0	0	0	0	0	0.920547945205479	0.920547945205479
55	2023	CC	A	P	A	G	49	30	18	D	32307.79755	5	12.82	CITROEN	C	R	329.059165479452	266.909763698629	0	5.46355684931507	1.80574191780823	39.8770236986302	12.2076583561644	2.79542095890411	0	0	0	0	0	0	0	0	0	0	0	0	0	0	0	0	0	0	0	0	1	1
55	2024	CC	A	P	A	G	50	31	18	D	32307.79755	5	12.82	CITROEN	C	R	338.42540630137	273.558192328767	0	5.75927301369864	1.76543219178082	41.696815479452	12.7355317808219	2.91016150684932	0	0	0	0	0	0	0	0	0	0	0	0	0	0	0	0	0	0	0	0	1	1
56	2022	CC	C	P	Q	G	26	2	23	D	33327	5	13.09	PEUGEOT	C	U	632.838044465753	517.349307863014	0	63.854386109589	3.2900095890411	38.0795109863014	8.3284242739726	1.93640564383562	1	1	0	1	0	0	0	0	0	0	889.065	889.065	0	889.065	0	0	0	0	0	0	0.76986301369863	0.76986301369863
57	2022	CC	A	NB	A	G	54	14	40	D	33707.3625	7	12.92	OPEL	I	R	379.256549506849	307.623991972603	0	18.708964849315	3.34443608219178	36.6060148767123	10.5878429589041	2.38529876712329	0	0	0	0	0	0	0	0	0	0	0	0	0	0	0	0	0	0	0	0	1	1
57	2023	CC	A	P	A	G	55	15	40	D	33707.3625	7	12.92	OPEL	I	R	381.568354109589	310.330530821918	0	18.9159661643836	2.09727657534246	36.9312357534248	11.0104093150685	2.28293547945206	0	0	0	0	0	0	0	0	0	0	0	0	0	0	0	0	0	0	0	0	1	1
57	2024	CC	A	P	A	G	56	16	40	D	33707.3625	7	12.92	OPEL	I	R	355.359170958905	274.080713424658	0	21.8709534246575	2.40486821917809	41.7665630136986	12.6224638356164	2.6136090410959	0	0	0	0	0	0	0	0	0	0	0	0	0	0	0	0	0	0	0	0	1	1
58	2022	COMP_N	A	NB	S	G	39	20	19	G	50594.25	5	5.74	BMW	IS	R	1124.05862794033	213.999986712328	837.695423912932	41.668515041096	3.21517734246576	20.7155194520547	5.49041884931508	1.27358663013698	0	0	0	0	0	0	0	0	0	0	0	0	0	0	0	0	0	0	0	0	1	1
58	2023	COMP_N	A	P	S	G	40	21	19	G	50594.25	5	5.74	BMW	IS	U	1068.13381068493	267.214511917808	696.03824219178	72.1415305479453	3.80132424657535	21.7115543835617	5.88287835616438	1.34376904109589	3	0	0	0	3	0	0	0	0	0	4296.3885	0	0	0	4296.3885	0	0	0	0	0	1	1
58	2024	COMP_N	A	P	S	G	41	22	19	G	50594.25	5	5.74	BMW	IS	U	1252.79333465753	344.268309452055	830.846845068494	52.3630031506849	3.05985945205479	16.4545639726028	4.71975041095891	1.08100315068493	0	0	0	0	0	0	0	0	0	0	0	0	0	0	0	0	0	0	0	0	1	1
59	2022	CC	A	NB	A	N	31	10	21	D	27283.4625	5	12.29	VOLKSWAGEN	I	R	619.200149628574	498.525525994355	0	58.2640185084658	1.34761221386301	49.0426996484383	9.76289581857535	2.25739744487671	0	0	0	0	0	0	0	0	0	0	0	0	0	0	0	0	0	0	0	0	1	1
59	2023	CC	A	P	A	G	32	11	21	D	27283.4625	5	12.29	VOLKSWAGEN	I	U	594.49269	466.620537945206	0	65.756704109589	1.43843835616438	47.9386343835618	10.3694679452055	2.36890726027397	0	0	0	0	0	0	0	0	0	0	0	0	0	0	0	0	0	0	0	0	1	1
59	2024	CC	C	P	A	G	33	12	21	D	27283.4625	5	12.29	VOLKSWAGEN	I	U	414.220068493151	318.779349041096	0	49.074766520548	1.0732422739726	35.7834623013698	7.74127380821918	1.76797454794521	0	0	0	0	0	0	0	0	0	0	0	0	0	0	0	0	0	0	0	0	0.717808219178082	0.717808219178082
60	2022	CC	A	NB	S	G	55	20	35	D	31375.68	5	14	NISSAN	C	R	461.845424383563	394.055337123289	0	8.37274824657535	1.11555912328767	44.2715866849317	11.4624803835616	2.5677128219178	0	0	0	0	0	0	0	0	0	0	0	0	0	0	0	0	0	0	0	0	1	1
60	2023	CC	A	P	S	G	56	21	35	D	31375.68	5	14	NISSAN	C	R	477.325128575342	404.994493561644	0	8.52278071232876	1.1367342739726	47.5123213972603	12.5542885479452	2.60451008219178	0	0	0	0	0	0	0	0	0	0	0	0	0	0	0	0	0	0	0	0	1	1
60	2024	CC	C	P	S	G	57	22	35	D	31375.68	5	14	NISSAN	C	R	309.241833698631	262.526306794521	0	5.52293424657535	0.501312493150686	30.8519603835617	8.15694904109589	1.68237073972603	0	0	0	0	0	0	0	0	0	0	0	0	0	0	0	0	0	0	0	0	0.695890410958904	0.695890410958904
61	2022	CC	C	NB	S	G	42	16	26	D	25605.0375	5	12	CITROEN	I	U	363.086194191781	313.379785972603	0	3.44970969863014	1.11308367123287	35.8650853150685	7.52818421917809	1.75034531506849	0	0	0	0	0	0	0	0	0	0	0	0	0	0	0	0	0	0	0	0	0.695890410958904	0.695890410958904
62	2022	TPG	C	P	A	G	41	18	22	D	21451.2375	5	14.89	FORD	IS	R	255.346492273972	230.034459780821	0	0	0	16.0335029589041	7.52818421917809	1.75034531506849	0	0	0	0	0	0	0	0	0	0	0	0	0	0	0	0	0	0	0	0	0.695890410958904	0.695890410958904
63	2022	CC	A	NB	A	G	40	18	22	G	17907.225	5	11.65	TOYOTA	IS	U	206.906578849316	181.334556986302	0	3.00663723287671	0.977937369863014	10.6844859452055	8.75982197260273	2.14313934246576	0	0	0	0	0	0	0	0	0	0	0	0	0	0	0	0	0	0	0	0	0.852054794520548	0.852054794520548
63	2023	CC	C	NB	A	G	40	19	21	G	17907.225	5	11.65	TOYOTA	IS	U	36.5911956164383	32.0688123287671	0	0.531720410958903	0.172947123287671	1.88953931506849	1.54916465753424	0.379011780821918	0	0	0	0	0	0	0	0	0	0	0	0	0	0	0	0	0	0	0	0	0.150684931506849	0.150684931506849
64	2022	CC	A	NB	S	G	42	22	20	G	19259.625	4	14.27	PEUGEOT	I	R	355.986865315068	316.03059369863	0	7.88063506849315	1.61396128767123	16.4806565753425	11.3680786849315	2.61294000000001	0	0	0	0	0	0	0	0	0	0	0	0	0	0	0	0	0	0	0	0	1	1
64	2023	CC	A	P	S	G	43	23	20	G	19259.625	4	14.27	PEUGEOT	I	R	375.00405739726	331.258303561644	0	8.48595000000001	1.69334301369863	18.3528008219178	12.6007200000001	2.61293999999999	0	0	0	0	0	0	0	0	0	0	0	0	0	0	0	0	0	0	0	0	1	1
64	2024	CC	C	P	S	G	44	24	20	G	19259.625	4	14.27	PEUGEOT	I	R	346.63199819178	294.854439452054	0	15.7105568219178	2.07135123287671	20.4794817534247	11.1945294246575	2.32163950684931	0	0	0	0	0	0	0	0	0	0	0	0	0	0	0	0	0	0	0	0	0.904109589041096	0.904109589041096
65	2022	COMP_E	A	NB	A	G	39	17	22	D	22882.125	5	12.56	TOYOTA	C	U	364.148865616438	122.454391068493	194.876484	9.6880161369863	4.16474736986301	20.8504984931507	9.7331429589041	2.3815855890411	0	0	0	0	0	0	0	0	0	0	0	0	0	0	0	0	0	0	0	0	1	1
65	2023	COMP_E	A	P	A	G	40	18	22	D	22882.125	5	12.56	TOYOTA	C	U	411.71400780822	128.977073424658	236.495657260274	8.79069821917808	3.52434123287671	22.5190869863014	9.30937232876712	2.09777835616438	1	1	1	0	0	0	0	0	0	0	0	0	0	0	0	0	0	0	0	0	1	1
65	2024	COMP_E	A	P	A	G	41	19	22	D	22882.125	5	12.56	TOYOTA	C	U	420.922856712328	146.581384520548	226.839888904109	8.01879205479452	2.63284397260274	24.7811149315068	9.84995753424659	2.21887479452055	0	0	0	0	0	0	0	0	0	0	0	0	0	0	0	0	0	0	0	0	1	1
66	2022	COMP_N	A	NB	A	G	39	20	19	D	22640.625	5	13.44	TOYOTA	I	R	960.735635849123	170.171204876712	750.287153438164	8.15306860273972	1.85441465753425	21.9686668767123	6.76674854794521	1.53437884931507	1	1	1	0	0	0	0	0	0	0	0	0	0	0	0	0	0	0	0	0	1	1
66	2023	COMP_N	A	P	A	G	40	21	19	D	22640.625	5	13.44	TOYOTA	I	R	885.918962876713	197.352069863014	640.398275753425	9.07554246575341	2.2130206849315	27.857031369863	7.47619972602741	1.54682301369863	0	0	0	0	0	0	0	0	0	0	0	0	0	0	0	0	0	0	0	0	1	1
66	2024	COMP_N	C	P	A	G	41	22	19	D	22640.625	5	13.44	TOYOTA	I	R	702.472075890411	155.63033260274	512.252987671233	6.11118863013699	1.66842123287671	20.0019871232876	5.64403068493151	1.16312794520548	1	1	1	0	0	0	0	0	0	0	669.0355	669.0355	669.0355	0	0	0	0	0	0	0	0.780821917808219	0.780821917808219
67	2022	COMP_E	A	P	A	G	34	14	19	D	28847.175	5	12.35	HYUNDAI	C	U	589.145880821918	198.262969315069	331.168819315069	19.4351420547946	3.72672616438356	24.3134552054795	9.81182219178082	2.42694657534247	0	0	0	0	0	0	0	0	0	0	0	0	0	0	0	0	0	0	0	0	1	1
67	2023	CC	A	P	A	G	35	15	19	D	28847.175	5	12.35	HYUNDAI	C	U	503.226820438357	208.657091424658	235.562411835617	25.287712849315	2.63354646575343	18.9598218082192	9.8748458630137	2.25139019178082	0	0	0	0	0	0	0	0	0	0	0	0	0	0	0	0	0	0	0	0	1	1
67	2024	CC	A	P	A	G	36	16	19	D	28847.175	5	12.35	HYUNDAI	C	U	272.746545123289	206.001466602741	0	27.8423459178082	2.93304271232877	22.4456931780822	11.0144904657534	2.50950624657534	0	0	0	0	0	0	0	0	0	0	0	0	0	0	0	0	0	0	0	0	1	1
68	2022	CC	A	NB	S	G	49	31	18	D	31105.2	5	11.46	FORD	I	R	345.442978356165	293.082818630137	0	6.92256821917808	1.69518287671233	29.7356987671233	11.4436134246575	2.56309643835617	0	0	0	0	0	0	0	0	0	0	0	0	0	0	0	0	0	0	0	0	1	1
68	2023	CC	A	P	S	G	50	32	18	D	31105.2	5	11.46	FORD	I	R	346.484708794521	287.019065013699	0	8.49832726027397	1.9060311780822	33.555522	12.8427121643836	2.66305117808219	0	0	0	0	0	0	0	0	0	0	0	0	0	0	0	0	0	0	0	0	1	1
68	2024	CC	A	P	S	G	51	33	18	D	31105.2	5	11.46	FORD	I	R	358.179480246574	295.986089013698	0	8.93046090410958	1.99702076712329	34.9613446027397	13.503122630137	2.80144232876713	0	0	0	0	0	0	0	0	0	0	0	0	0	0	0	0	0	0	0	0	1	1
69	2022	CC	A	NB	A	G	59	34	25	D	23244.375	5	11.9	SEAT	C	U	414.208193013698	307.202930958904	0	47.0093363013699	1.54046712328767	44.7630308219178	11.1739898630137	2.51843794520549	0	0	0	0	0	0	0	0	0	0	0	0	0	0	0	0	0	0	0	0	1	1
69	2023	CC	A	P	A	G	60	35	25	D	23244.375	5	11.9	SEAT	C	U	395.69268139726	282.166409589041	0	50.6776217260274	1.63152361643836	46.9757504383561	11.7956628493151	2.44571317808219	0	0	0	0	0	0	0	0	0	0	0	0	0	0	0	0	0	0	0	0	0.999999999999999	0.999999999999999
69	2024	CC	A	P	A	G	61	36	25	D	23244.375	5	11.9	SEAT	C	U	372.224994493151	281.602140328768	0	34.5948773424658	1.50885493150685	41.348278520548	10.9105214794521	2.26032189041096	0	0	0	0	0	0	0	0	0	0	0	0	0	0	0	0	0	0	0	0	0.999999999999999	0.999999999999999
70	2022	TPG	A	NB	S	G	51	32	19	G	12678.75	5	12.17	DAEWOO	C	U	294.770809315069	250.301320273973	0	0	0	30.5621317808219	11.2964243835617	2.61093287671233	0	0	0	0	0	0	0	0	0	0	0	0	0	0	0	0	0	0	0	0	1	1
70	2023	TPG	A	P	S	G	52	33	19	G	12678.75	5	12.17	DAEWOO	C	U	295.517927506849	246.569877369863	0	0	0	33.593289369863	12.5001631232877	2.85459764383562	0	0	0	0	0	0	0	0	0	0	0	0	0	0	0	0	0	0	0	0	1	1
70	2024	TPG	A	P	S	G	53	34	19	G	12678.75	5	12.17	DAEWOO	C	U	305.144960547946	252.177445315069	0	0	0	36.372452630137	13.5104151780822	3.08464742465753	0	0	0	0	0	0	0	0	0	0	0	0	0	0	0	0	0	0	0	0	1	1
71	2022	CC	A	NB	A	G	62	29	33	D	26126.0013	5	18.99	MITSUBISHI	I	R	331.615906027396	275.13595849315	0	7.22129506849315	0.577382465753425	36.227404520548	10.1557093150685	2.29815616438357	0	0	0	0	0	0	0	0	0	0	0	0	0	0	0	0	0	0	0	0	1	1
71	2023	CC	A	P	A	G	63	30	33	D	26126.0013	5	18.99	MITSUBISHI	I	R	345.563740273972	287.030438712328	0	7.50406528767125	0.606351945205479	37.6850778082192	10.5454926575343	2.19231386301371	1	0	0	0	0	1	0	0	0	0	160.149	0	0	0	0	160.149	0	0	0	0	1	1
71	2024	CC	C	P	A	G	64	31	33	D	26126.0013	5	18.99	MITSUBISHI	I	R	250.266329424658	191.596242410959	0	7.5275151780822	0.599460821917808	37.7831592328767	10.5676379178082	2.1923138630137	0	0	0	0	0	0	0	0	0	0	0	0	0	0	0	0	0	0	0	0	0.701369863013699	0.701369863013699
72	2022	CC	C	NB	A	G	32	11	21	D	26770.275	5	11.17	OPEL	I	R	257.124703150685	145.983161424658	0	29.4629641643835	2.2575788219178	54.7228783561644	20.7031421917808	3.99497819178082	0	0	0	0	0	0	0	0	0	0	0	0	0	0	0	0	0	0	0	0	0.852054794520548	0.852054794520548
73	2022	CC	A	NB	S	G	33	10	23	D	27054.0375	5	12	CITROEN	I	R	368.708882465754	290.736324246576	0	14.7473383561644	1.68046397260274	47.6447580821918	11.3553	2.54469780821918	0	0	0	0	0	0	0	0	0	0	0	0	0	0	0	0	0	0	0	0	1	1
73	2023	CC	A	P	S	G	34	11	22	D	27054.0375	5	12	CITROEN	I	R	355.494952849315	269.871575178082	0	17.3672029315069	1.8101575890411	51.6953335890412	12.2196341917808	2.53104936986301	0	0	0	0	0	0	0	0	0	0	0	0	0	0	0	0	0	0	0	0	1	1
73	2024	CC	A	P	S	G	35	12	23	D	27054.0375	5	12	CITROEN	I	R	335.89388860274	253.012241342466	0	16.7596801643835	1.78724293150685	49.7340730684931	12.1004779726028	2.50017312328768	0	0	0	0	0	0	0	0	0	0	0	0	0	0	0	0	0	0	0	0	1	1
74	2022	TP	C	P	Q	N	58	33	24	D	33520.2	5	12.4	OPEL	I	R	806.828169369862	793.674453452054	0	0	0	0	10.7359017534247	2.41781416438356	0	0	0	0	0	0	0	0	0	0	0	0	0	0	0	0	0	0	0	0	0.947945205479452	0.947945205479452
75	2022	TPG	C	NB	Q	G	58	37	21	G	13825.0056	5	11.33	VOLKSWAGEN	C	R	609.898030273973	549.064966849315	0	0	0	43.362761260274	14.3097185753425	3.1605835890411	0	0	0	0	0	0	0	0	0	0	0	0	0	0	0	0	0	0	0	0	0.947945205479452	0.947945205479452
76	2022	COMP_E	A	NB	A	G	35	9	25	D	29106.7875	5	11.9	TOYOTA	C	R	501.706690625389	218.734931156366	231.017427724877	3.99261439826926	1.46610012916159	30.6486448142178	12.8291098182756	3.01786258422181	0	0	0	0	0	0	0	0	0	0	0	0	0	0	0	0	0	0	0	0	1	1
76	2023	COMP_E	A	P	A	G	36	10	25	D	29106.7875	5	11.9	TOYOTA	C	R	482.309384383564	206.480299315069	225.250749041097	3.85066602739727	1.27937383561644	31.8834879452055	10.3440443835617	3.22076383561644	0	0	0	0	0	0	0	0	0	0	0	0	0	0	0	0	0	0	0	0	1	1
76	2024	COMP_E	A	P	A	G	37	11	25	D	29106.7875	5	11.9	TOYOTA	C	R	461.868065389003	185.495232102354	218.029471155552	5.43216953452348	2.21747231608627	30.1075257006299	17.3227351008179	3.26345947903981	0	0	0	0	0	0	0	0	0	0	0	0	0	0	0	0	0	0	0	0	1	1
77	2022	CC	C	NB	A	G	57	37	20	G	21547.7409	5	11.3	OPEL	C	U	414.381407753425	380.823309945206	0	3.61901054794521	1.14680334246576	18.527454	8.3284242739726	1.93640564383562	0	0	0	0	0	0	0	0	0	0	0	0	0	0	0	0	0	0	0	0	0.76986301369863	0.76986301369863
78	2022	COMP_E	A	NB	A	G	40	21	19	D	35319.375	7	11.53	CHEVROLET	C	U	481.552197123287	117.54734260274	270.194420958904	38.4258735616439	8.87399383561644	24.5201889041096	17.7359449315069	4.25443232876712	0	0	0	0	0	0	0	0	0	0	0	0	0	0	0	0	0	0	0	0	1	1
78	2023	COMP_E	A	P	A	G	41	22	19	D	35319.375	7	11.53	CHEVROLET	C	U	534.423771863014	132.308998438356	338.189067534247	22.7306043287671	5.56080197260275	22.7291324383562	9.79221928767124	3.1129478630137	1	0	0	0	1	0	0	0	0	0	1410.6935	0	0	0	1410.6935	0	0	0	0	0	1	1
78	2024	COMP_E	A	P	A	G	42	23	19	D	35319.375	7	11.53	CHEVROLET	C	U	596.269730054795	141.370758657534	383.468263561644	25.5764709863014	5.46355684931506	22.413980630137	15.1368540821918	2.83984528767123	0	0	0	0	0	0	0	0	0	0	0	0	0	0	0	0	0	0	0	0	1	1
79	2022	TPG	C	NB	A	G	72	43	29	G	15987.80715	5	8.37	CITROEN	I	R	280.892488438356	241.139806027397	0	0	0	19.2635664657535	17.1749539726027	3.31416197260273	0	0	0	0	0	0	0	0	0	0	0	0	0	0	0	0	0	0	0	0	0.706849315068493	0.706849315068493
80	2022	CC	A	NB	S	N	67	21	45	G	20273.925	5	11.4	FORD	C	R	575.435890684932	545.977509452055	0	3.54374342465754	1.64366671232877	10.6874297260274	11.0903597260274	2.49318164383562	0	0	0	0	0	0	0	0	0	0	0	0	0	0	0	0	0	0	0	0	1	1
80	2023	CC	C	P	S	G	68	22	45	G	20273.925	5	11.4	FORD	C	R	424.324060931507	402.597888	0	2.62906389041097	1.22461282191781	7.93857402739727	8.22117698630138	1.71274520547945	0	0	0	0	0	0	0	0	0	0	0	0	0	0	0	0	0	0	0	0	0.701369863013699	0.701369863013699
81	2022	CC	A	NB	A	G	34	14	20	D	40407.65925	5	12.06	CITROEN	I	R	294.254476849315	171.625098082192	0	35.0179454794521	6.97592424657535	55.3397342465752	20.5151416438356	4.78063315068493	1	0	0	0	0	0	0	1	0	0	679.604	0	0	0	0	0	0	679.604	0	0	1	1
81	2023	CC	A	P	A	G	35	15	20	D	40407.65925	5	12.06	CITROEN	I	R	289.041676602739	172.384225561643	0	33.2760969863015	3.58003890410959	57.7852467123286	16.8872663013699	5.1288021369863	0	0	0	0	0	0	0	0	0	0	0	0	0	0	0	0	0	0	0	0	1	1
81	2024	CC	A	P	A	G	36	16	20	D	40407.65925	5	12.06	CITROEN	I	R	301.464465123288	145.298431315069	0	52.0883283287671	5.64366271232876	62.6297398356165	30.136220219178	5.66808271232877	0	0	0	0	0	0	0	0	0	0	0	0	0	0	0	0	0	0	0	0	1	1
82	2022	CC	A	NB	A	G	60	39	21	G	50558.025	5	7.43	PEUGEOT	C	R	436.767756986301	341.327037534246	0	23.5549298630138	6.73440041095891	40.054319589041	20.3753120547945	4.72175753424658	0	0	0	0	0	0	0	0	0	0	0	0	0	0	0	0	0	0	0	0	1	1
82	2023	CC	A	P	A	G	61	40	21	G	50558.025	5	7.43	PEUGEOT	C	R	429.045450493151	341.94600090411	0	19.2291443013699	5.94958175342466	40.2467692602741	16.6639403835616	5.01001389041096	0	0	0	0	0	0	0	0	0	0	0	0	0	0	0	0	0	0	0	0	1	1
82	2024	CC	A	P	A	G	62	41	21	G	50558.025	5	7.43	PEUGEOT	C	R	447.482650849315	322.827750164384	0	30.5864179726026	8.48581619178083	48.6206548767124	31.112551890411	5.84945975342466	0	0	0	0	0	0	0	0	0	0	0	0	0	0	0	0	0	0	0	0	1	1
83	2022	COMP_E	A	NB	A	G	56	32	24	D	37782.675	5	10.36	AUDI	I	R	617.745715068494	258.525675205479	299.428004383563	9.77034164383561	8.21599191780822	21.013242739726	16.4865106849315	4.30594849315068	0	0	0	0	0	0	0	0	0	0	0	0	0	0	0	0	0	0	0	0	1	1
83	2023	COMP_E	A	P	A	G	57	33	24	D	37782.675	5	10.36	AUDI	I	R	667.132254739725	285.718950904109	339.55110139726	6.77778772602738	5.10107038356165	17.5161983835617	9.11033260273973	3.35681334246576	2	1	1	0	1	0	0	0	0	0	1460.937	1012	1012	0	448.937	0	0	0	0	0	1	1
83	2024	COMP_E	A	P	A	G	58	34	24	D	37782.675	5	10.36	AUDI	I	R	759.99275030137	313.665767589041	394.808309424658	8.69208156164384	5.36206331506849	19.3248506301371	14.8555223013699	3.28415547945206	0	0	0	0	0	0	0	0	0	0	0	0	0	0	0	0	0	0	0	0	1	1
84	2022	CC	C	NB	A	G	31	8	23	G	12516.945	4	13.08	KIA	IS	R	169.650088767123	147.786996575342	0	2.27758315068493	1.62928232876713	8.64116753424658	7.55782273972603	1.75723643835617	0	0	0	0	0	0	0	0	0	0	0	0	0	0	0	0	0	0	0	0	0.698630136986301	0.698630136986301
85	2022	COMP_N	A	NB	A	B	52	34	18	G	36181.02285	5	9.07	BMW	IS	R	1920.42456024658	556.632356876713	1309.18858158904	17.8312498356165	0.722464027397259	24.6161293972603	9.27685693150685	2.1569215890411	0	0	0	0	0	0	0	0	0	0	0	0	0	0	0	0	0	0	0	0	0.857534246575342	0.857534246575342
85	2023	COMP_N	C	NB	A	B	53	35	18	G	36181.02285	5	9.07	BMW	IS	R	325.183711479452	94.2540412602741	221.683689534246	3.01934901369862	0.122334164383562	4.16822638356165	1.5708415890411	0.365229534246576	0	0	0	0	0	0	0	0	0	0	0	0	0	0	0	0	0	0	0	0	0.145205479452055	0.145205479452055
86	2022	COMP_E	A	NB	A	G	36	17	19	D	25888.8	5	12.11	MAZDA	I	R	453.17841343025	142.283297260274	272.786702608332	10.6308957534247	1.14389301369863	13.8172039726027	10.0342783561644	2.48214246575343	0	0	0	0	0	0	0	0	0	0	0	0	0	0	0	0	0	0	0	0	1	1
86	2023	COMP_E	A	P	A	G	37	18	19	D	25888.8	5	12.11	MAZDA	I	R	435.613928712329	146.49808890411	251.808770219178	9.90672567123289	1.03457169863014	15.444679890411	8.30607830136987	2.61501402739725	0	0	0	0	0	0	0	0	0	0	0	0	0	0	0	0	0	0	0	0	1	1
86	2024	COMP_E	C	P	A	G	38	19	19	D	25888.8	5	12.11	MAZDA	I	R	308.39542980822	104.687870958904	167.829828657535	10.3842537534247	1.13007731506849	11.9948363835617	10.4109484931507	1.95761424657535	0	0	0	0	0	0	0	0	0	0	0	0	0	0	0	0	0	0	0	0	0.728767123287671	0.728767123287671
87	2022	CC	A	NB	A	G	62	6	56	G	10819.2	5	12.31	CHEVROLET	I	U	363.921592356164	317.140532876712	0	10.8749953972603	2.21730254794521	20.3084748493151	10.8598081643836	2.52047852054794	0	0	0	0	0	0	0	0	0	0	0	0	0	0	0	0	0	0	0	0	1	1
87	2023	CC	A	P	A	G	63	7	56	G	10819.2	5	12.31	CHEVROLET	I	U	351.894441287671	303.282952273972	0	11.863570520548	1.27796884931506	21.454274630137	11.4070837808219	2.60859123287672	0	0	0	0	0	0	0	0	0	0	0	0	0	0	0	0	0	0	0	0	1	1
87	2024	CC	C	P	A	G	64	8	56	G	10819.2	5	12.31	CHEVROLET	I	U	323.089044164384	271.228089452055	0	13.7938544383562	1.30171980821918	22.3370743561644	11.7482947397261	2.68001136986303	0	0	0	0	0	0	0	0	0	0	0	0	0	0	0	0	0	0	0	0	0.895890410958904	0.895890410958904
88	2022	CC	C	NB	A	G	69	45	24	D	28714.35	7	14	OPEL	I	R	195.778317945206	156.308740273973	0	6.18444863013699	1.91078136986302	22.4346205479452	7.18249068493151	1.75723643835617	0	0	0	0	0	0	0	0	0	0	0	0	0	0	0	0	0	0	0	0	0.698630136986301	0.698630136986301
89	2022	CC	C	NB	A	G	62	43	19	D	34355.681325	5	10.66	BMW	C	U	298.994633013699	232.424374931507	0	31.886164109589	0.989511780821918	24.3795230136986	7.55782273972603	1.75723643835617	0	0	0	0	0	0	0	0	0	0	0	0	0	0	0	0	0	0	0	0	0.698630136986301	0.698630136986301
90	2022	COMP_N	C	NB	S	G	42	3	39	D	16497.118575	5	15.15	SEAT	C	R	1058.3596220548	416.507687260275	602.842991917808	9.63067931506849	0.375332054794521	19.6878723287671	7.55782273972603	1.75723643835617	1	1	1	0	0	0	0	0	0	0	0	0	0	0	0	0	0	0	0	0	0.698630136986302	0.698630136986302
91	2022	CC	A	NB	A	G	70	47	23	G	43282.0647	4	10.15	MERCEDES	C	U	282.486857779138	229.045415715758	0	21.8663108523185	1.80963712106506	11.9121157167883	14.7478536114739	3.10552476173425	0	0	0	0	0	0	0	0	0	0	0	0	0	0	0	0	0	0	0	0	1	1
91	2023	CC	A	P	A	G	71	48	23	G	43282.0647	4	10.15	MERCEDES	C	U	278.398169424658	230.648840219178	0	19.1150727945206	1.54060093150685	12.2748969863014	11.6078630136986	3.21089547945206	0	0	0	0	0	0	0	0	0	0	0	0	0	0	0	0	0	0	0	0	1	1
91	2024	CC	A	P	A	G	72	49	23	G	43282.0647	4	10.15	MERCEDES	C	U	382.221980612367	283.786287301625	0	48.5078963845904	5.48911346935028	19.8978672907993	20.9595535532795	3.58126261272246	0	0	0	0	0	0	0	0	0	0	0	0	0	0	0	0	0	0	0	0	1	1
92	2022	COMP_N	A	NB	A	G	70	45	25	D	28255.5	5	13	CITROEN	I	U	1033.55830208219	201.087426657534	772.35659630137	13.3119608630137	2.30255510958904	32.6278463424659	9.63870780821918	2.233209	0	0	0	0	0	0	0	0	0	0	0	0	0	0	0	0	0	0	0	0	1	1
92	2023	CC	A	P	A	G	71	46	25	D	28255.5	5	13	CITROEN	I	U	194.043648263014	156.553736432877	0	5.91115872328768	0.972531517808219	21.9939365589041	7.00867380821918	1.60361122191781	0	0	0	0	0	0	0	0	0	0	0	0	0	0	0	0	0	0	0	0	1	1
92	2024	CC	A	P	A	G	72	47	25	D	28255.5	5	13	CITROEN	I	U	207.695043780822	166.889993178082	0	6.93554761643835	1.03403646575342	23.6486959726028	7.47880898630138	1.70796156164384	0	0	0	0	0	0	0	0	0	0	0	0	0	0	0	0	0	0	0	0	1	1
93	2022	CC	A	NB	A	G	31	13	18	D	19790.925	5	17.06	FORD	I	R	280.498794632475	228.586698887272	0	8.49323832077631	1.31145434596151	28.0005782641336	11.4889863416343	2.61783847269699	0	0	0	0	0	0	0	0	0	0	0	0	0	0	0	0	0	0	0	0	1	1
93	2023	CC	A	P	A	G	32	14	18	D	19790.925	5	17.06	FORD	I	R	277.88976509589	226.620945205479	0	7.77666608219179	1.16623898630137	30.1988424657535	9.47020980821917	2.65686254794521	0	0	0	0	0	0	0	0	0	0	0	0	0	0	0	0	0	0	0	0	1	1
93	2024	CC	C	P	A	G	33	15	18	D	19790.925	5	17.06	FORD	I	R	203.696787287671	159.936147287671	0	7.60458871232876	1.19035791780822	22.1115406027397	10.9786967671233	1.875456	0	0	0	0	0	0	0	0	0	0	0	0	0	0	0	0	0	0	0	0	0.701369863013699	0.701369863013699
94	2022	CC	A	NB	A	G	75	51	24	D	35336.28	5	13.67	MERCEDES	C	U	615.464619452055	566.811616438356	0	12.594531369863	0.82777109589041	22.210157260274	10.5751980821918	2.44534520547946	1	1	1	0	0	0	0	0	0	0	882	882	882	0	0	0	0	0	0	0	1	1
94	2023	CC	A	P	A	G	76	52	24	D	35336.28	5	13.67	MERCEDES	C	U	651.041046986301	604.837804849314	0	11.965632739726	0.79365	21.1120266575343	10.0413701917808	2.29056254794521	0	0	0	0	0	0	0	0	0	0	0	0	0	0	0	0	0	0	0	0	1	1
94	2024	CC	A	P	A	G	77	53	24	D	35336.28	5	13.67	MERCEDES	C	U	636.393328849316	587.980812657535	0	12.5398707123288	0.822820191780821	22.129069479452	10.5182626849315	2.40249312328767	0	0	0	0	0	0	0	0	0	0	0	0	0	0	0	0	0	0	0	0	1	1
95	2022	CC	A	NB	S	G	33	15	18	D	27295.5375	5	11.81	VOLKSWAGEN	I	U	265.224984410959	183.975830876713	0	38.3745915616438	2.00294178082192	31.6264423561644	7.5049015890411	1.74027624657535	0	0	0	0	0	0	0	0	0	0	0	0	0	0	0	0	0	0	0	0	1	1
95	2023	CC	A	P	S	G	34	16	18	D	27295.5375	5	11.81	VOLKSWAGEN	I	U	254.65574079452	166.426381150685	0	39.406554	2.16732517808219	36.6888421643835	8.11372898630138	1.85290931506849	0	0	0	0	0	0	0	0	0	0	0	0	0	0	0	0	0	0	0	0	1	1
95	2024	CC	A	P	S	G	35	17	18	D	27295.5375	5	11.81	VOLKSWAGEN	I	U	246.928985178082	160.327870849315	0	37.9928367123288	2.18234515068493	36.3688732602739	8.18605232876711	1.87100687671234	0	0	0	0	0	0	0	0	0	0	0	0	0	0	0	0	0	0	0	0	1	1
96	2022	CC	A	NB	A	G	60	28	32	D	15238.65	5	14.43	PEUGEOT	I	R	285.416443972603	228.20908150685	0	15.341614109589	0.853027397260274	27.3467202739726	11.0967156164384	2.56928506849315	0	0	0	0	0	0	0	0	0	0	0	0	0	0	0	0	0	0	0	0	1	1
96	2023	CC	A	P	A	G	61	29	32	D	15238.65	5	14.43	PEUGEOT	I	R	278.245393890412	219.116946821919	0	15.1805090136987	0.846470794520549	28.2468481643835	12.0933192328767	2.7612998630137	0	0	0	0	0	0	0	0	0	0	0	0	0	0	0	0	0	0	0	0	1	1
96	2024	CC	A	P	A	G	62	30	32	D	15238.65	5	14.43	PEUGEOT	I	R	286.86919980822	224.012086356165	0	16.2214031506849	0.599159753424657	30.183287260274	12.9128945753425	2.94036871232877	0	0	0	0	0	0	0	0	0	0	0	0	0	0	0	0	0	0	0	0	1	1
97	2022	TPG	A	NB	A	G	51	23	28	G	22924.3875	5	11.44	VOLKSWAGEN	IS	U	275.940145890411	250.476274520548	0	0	0	12.2078256164384	10.7665438356164	2.48950191780822	0	0	0	0	0	0	0	0	0	0	0	0	0	0	0	0	0	0	0	0	1	1
97	2023	TPG	A	P	A	G	52	24	28	G	22924.3875	5	11.44	VOLKSWAGEN	IS	U	285.746615753424	259.211241616438	0	0	0	13.6626554794521	10.4793913972603	2.39332726027398	0	0	0	0	0	0	0	0	0	0	0	0	0	0	0	0	0	0	0	0	1	1
97	2024	TPG	A	P	A	G	53	25	28	G	22924.3875	5	11.44	VOLKSWAGEN	IS	U	295.055252136986	266.603945013699	0	0	0	15.2523305753425	10.7417893150685	2.45718723287671	0	0	0	0	0	0	0	0	0	0	0	0	0	0	0	0	0	0	0	0	1	1
98	2022	CC	C	NB	A	G	40	21	19	D	16929.15	5	16.76	PEUGEOT	I	U	265.649792054795	225.779291506849	0	16.7108067123287	0.580058630136986	13.2645760273973	7.55782273972603	1.75723643835617	0	0	0	0	0	0	0	0	0	0	0	0	0	0	0	0	0	0	0	0	0.698630136986301	0.698630136986301
99	2022	CC	C	NB	A	G	40	21	19	D	32179.875	5	10.57	FORD	C	U	234.59959479452	185.354323150685	0	16.7278672602741	1.91078136986302	21.666895890411	7.18249068493151	1.75723643835617	0	0	0	0	0	0	0	0	0	0	0	0	0	0	0	0	0	0	0	0	0.698630136986301	0.698630136986301
100	2022	CC	A	NB	A	G	28	9	19	D	31757.25	7	11.77	RENAULT	C	U	382.333737123287	265.450083287671	0	12.9986321917808	4.45129767123289	74.4212880821917	20.3164364383561	4.6959994520548	0	0	0	0	0	0	0	0	0	0	0	0	0	0	0	0	0	0	0	0	1	1
100	2023	CC	A	P	A	G	29	10	19	D	31757.25	7	11.77	RENAULT	C	U	362.865979315068	251.443306520548	0	11.305322630137	2.93056726027397	76.8073227945206	15.6007671780822	4.77869293150686	0	0	0	0	0	0	0	0	0	0	0	0	0	0	0	0	0	0	0	0	1	1
100	2024	CC	A	P	A	G	30	11	19	D	31757.25	7	11.77	RENAULT	C	U	336.116980356164	206.10319430137	0	15.199008	2.84493	80.8598719726027	26.1807823561644	4.9291937260274	0	0	0	0	0	0	0	0	0	0	0	0	0	0	0	0	0	0	0	0	1	1
101	2022	COMP_N	C	P	A	G	53	29	24	G	15457.8837	5	13.6	RENAULT	I	R	683.445550684932	198.422702876713	442.072918356165	13.2560457534246	0.349741232876713	20.0290832876713	7.55782273972603	1.75723643835617	0	0	0	0	0	0	0	0	0	0	0	0	0	0	0	0	0	0	0	0	0.698630136986301	0.698630136986301
102	2022	COMP_N	A	NB	A	G	37	2	35	G	53274.9	5	8.94	HUMMER	I	U	1365.04715720548	481.815765863014	784.981100712329	52.2845580821918	10.5739269041096	23.7753789041096	9.42504953424658	2.19137720547945	1	1	1	0	0	0	0	0	0	0	882	882	882	0	0	0	0	0	0	0	0.871232876712329	0.871232876712329
102	2023	COMP_N	A	P	A	G	38	3	35	G	53274.9	5	8.94	HUMMER	I	U	826.990324931506	287.48521939726	488.641456931507	28.5597921369863	3.69571610958904	12.9629388493151	4.64635660273973	0.99884490410959	0	0	0	0	0	0	0	0	0	0	0	0	0	0	0	0	0	0	0	0	0.999999999999999	0.999999999999999
102	2024	COMP_N	A	P	A	G	39	4	35	G	53274.9	5	8.94	HUMMER	I	U	770.429256164383	214.986822328767	510.61249890411	26.9679761095891	2.42818430136986	10.9314959178082	3.73304860273973	0.76923	0	0	0	0	0	0	0	0	0	0	0	0	0	0	0	0	0	0	0	0	0.999999999999999	0.999999999999999
103	2022	CC	C	P	A	G	49	30	18	D	31419.15	7	11.77	RENAULT	I	U	321.659570958905	258.927936164384	0	16.1733994520548	2.01314465753424	35.2300315068494	7.55782273972603	1.75723643835617	1	1	1	0	0	0	0	0	0	0	0	0	0	0	0	0	0	0	0	0	0.698630136986302	0.698630136986302
104	2022	CC	A	P	A	G	31	3	27	D	18699.345	5	11.7	SEAT	I	U	442.055021506849	344.680104246575	0	21.092858630137	1.50065917808219	61.3892038356164	10.8769356164384	2.51526	0	0	0	0	0	0	0	0	0	0	0	0	0	0	0	0	0	0	0	0	1	1
104	2023	CC	C	P	A	G	32	4	27	D	18699.345	5	11.7	SEAT	I	U	309.356039013698	245.804628164383	0	11.3298095342466	1.07046575342466	41.6625271232876	7.72448087671233	1.76412756164383	0	0	0	0	0	0	0	0	0	0	0	0	0	0	0	0	0	0	0	0	0.701369863013699	0.701369863013699
105	2022	COMP_N	A	NB	A	G	45	26	19	D	28026.075	5	11.92	RENAULT	C	U	491.469500334246	138.050314389041	335.163369320547	8.35653738082192	0.3726492	6.25475815890411	2.66085672328767	0.611015161643835	0	0	0	0	0	0	0	0	0	0	0	0	0	0	0	0	0	0	0	0	1	1
105	2023	COMP_N	A	P	A	G	46	27	19	D	28026.075	5	11.92	RENAULT	C	U	513.450203260274	149.526403068493	344.014006931507	8.64575046575342	0.443540794520548	7.37470619178082	2.8498474520548	0.595948356164384	1	0	0	0	0	0	0	1	0	0	717.416	0	0	0	0	0	0	717.416	0	0	1	1
105	2024	COMP_N	A	P	A	G	47	28	18	D	28026.075	5	11.92	RENAULT	C	U	525.831160989864	161.338345360275	340.150173506301	10.825975759726	0.641627806027398	8.53604980438357	3.59914136547945	0.739847387671233	5	0	0	0	5	0	0	0	0	0	3987.763	0	0	0	3987.763	0	0	0	0	0	1	1
106	2022	COMP_N	C	P	S	G	34	15	18	D	18187.365	5	13.75	SEAT	C	R	1226.85812383562	314.187050958905	877.637237671233	10.1254352054794	2.14962904109589	13.443711780822	7.55782273972603	1.75723643835617	0	0	0	0	0	0	0	0	0	0	0	0	0	0	0	0	0	0	0	0	0.698630136986301	0.698630136986301
107	2022	TPG	A	NB	A	G	28	9	19	D	19078.5	5	12.75	HYUNDAI	I	R	363.959020580264	325.20650377044	0	0	0	24.6329267687915	10.9080554276923	3.2115346133405	0	0	0	0	0	0	0	0	0	0	0	0	0	0	0	0	0	0	0	0	1	1
107	2023	TPG	A	P	A	G	29	10	19	D	19078.5	5	12.75	HYUNDAI	I	R	367.389006554794	315.859034835616	0	0	0	29.0663147876712	17.0703828493151	5.39327408219179	1	1	1	0	0	0	0	0	0	0	0	0	0	0	0	0	0	0	0	0	1	1
107	2024	TPG	A	P	A	G	30	11	19	D	19078.5	5	12.75	HYUNDAI	I	R	364.458464383562	299.811197671233	0	0	0	30.0494790410959	29.1173375342465	5.48045013698631	0	0	0	0	0	0	0	0	0	0	0	0	0	0	0	0	0	0	0	0	1	1
108	2022	COMP_N	A	NB	Q	G	45	27	18	G	11800.24545	5	14.4	DAEWOO	I	U	649.662521260274	179.524332493151	435.098900876713	6.63748980821918	0.45775791780822	16.5833209315068	9.21757989041096	2.14313934246576	0	0	0	0	0	0	0	0	0	0	0	0	0	0	0	0	0	0	0	0	0.852054794520548	0.852054794520548
108	2023	COMP_N	A	P	Q	G	46	28	18	G	11800.24545	5	14.4	DAEWOO	I	U	419.141534794521	115.093467123288	280.118474794521	4.26413342465755	0.329837260273972	11.9236504109589	6.11001780821917	1.30195397260274	0	0	0	0	0	0	0	0	0	0	0	0	0	0	0	0	0	0	0	0	1	1
108	2024	COMP_N	A	P	Q	G	47	29	18	G	11800.24545	5	14.4	DAEWOO	I	U	385.31598780822	45.244071369863	330.434044931507	1.67862410958904	0.127117808219178	4.89286479452054	2.43330246575343	0.505962328767124	0	0	0	0	0	0	0	0	0	0	0	0	0	0	0	0	0	0	0	0	1	1
109	2022	COMP_N	A	NB	A	G	68	32	36	G	23787.75	5	10.4	FORD	C	R	871.819889950192	163.652856903287	679.284646253672	4.25358699534247	4.33936686172603	8.21426712986302	9.84971741539725	2.22544839090411	0	0	0	0	0	0	0	0	0	0	0	0	0	0	0	0	0	0	0	0	1	1
109	2023	COMP_N	A	P	A	G	69	33	36	G	23787.75	5	10.4	FORD	C	R	948.402069028866	171.345757100055	752.033082639255	3.65753275673426	3.44998234625753	8.26619826029589	7.98959809867397	1.65991782759453	2	1	1	0	1	0	0	0	0	0	2983.215	1012	1012	0	1971.215	0	0	0	0	0	0.999999999999999	0.999999999999999
109	2024	COMP_N	C	P	A	G	70	34	36	G	23787.75	5	10.4	FORD	C	R	761.221042849315	140.487925479452	606.551587068493	2.02960306849315	1.38732361643835	5.11254443835617	4.6757944109589	0.976264767123287	0	0	0	0	0	0	0	0	0	0	0	0	0	0	0	0	0	0	0	0	0.701369863013699	0.701369863013699
110	2022	CC	A	NB	A	G	34	16	18	D	31081.05	5	11.03	FORD	C	R	311.984935643835	263.925271726027	0	13.8105470136986	2.04472339726027	22.7432157534246	7.67637682191782	1.78480093150685	0	0	0	0	0	0	0	0	0	0	0	0	0	0	0	0	0	0	0	0	0.70958904109589	0.70958904109589
110	2023	CC	C	P	A	G	35	17	18	D	31081.05	5	11.03	FORD	C	R	128.88952939726	109.034764767123	0	5.70551556164384	0.844731287671233	9.39584589041097	3.17132169863014	0.737350191780821	0	0	0	0	0	0	0	0	0	0	0	0	0	0	0	0	0	0	0	0	0.293150684931507	0.293150684931507
111	2022	COMP_E	A	NB	A	G	31	13	18	D	25122.0375	5	13	OPEL	C	U	360.76000520548	166.062222082192	137.706755095891	20.2695701095891	4.00501380821918	20.294324630137	9.92636202739727	2.49575745205479	0	0	0	0	0	0	0	0	0	0	0	0	0	0	0	0	0	0	0	0	1	1
111	2023	COMP_E	A	P	A	G	32	14	18	D	25122.0375	5	13	OPEL	C	U	371.738032931507	186.263115123288	127.400177013699	19.7146674246576	2.76822443835617	22.8618367397261	10.3647177534247	2.36529443835617	0	0	0	0	0	0	0	0	0	0	0	0	0	0	0	0	0	0	0	0	1	1
111	2024	COMP_E	A	P	A	G	33	15	18	D	25122.0375	5	13	OPEL	C	U	365.306373616439	175.395914054795	132.312310191781	18.1960444931508	2.70530112328767	24.2866266575343	10.1095454794521	2.30063161643837	1	1	1	0	0	0	0	0	0	0	0	0	0	0	0	0	0	0	0	0	1	1
112	2022	CC	A	NB	A	G	36	15	21	G	17967.6	5	13.6	RENAULT	C	R	231.062441424657	198.984530136986	0	5.74154342465753	1.23046693150685	11.581101369863	11.0095395616438	2.51526	0	0	0	0	0	0	0	0	0	0	0	0	0	0	0	0	0	0	0	0	1	1
112	2023	CC	C	P	A	G	37	16	21	G	17967.6	5	13.6	RENAULT	C	R	196.070254027397	165.333168	0	6.06392087671233	1.15851156164383	11.0110783561644	10.3535447671233	2.15003046575342	0	0	0	0	0	0	0	0	0	0	0	0	0	0	0	0	0	0	0	0	0.854794520547945	0.854794520547945
113	2022	COMP_E	A	NB	A	G	52	34	18	D	67354.35	5	10.31	VOLKSWAGEN	C	U	996.126097656441	649.375536082193	246.075933629043	20.0574840821918	6.22305230136986	61.3639809863014	10.2513152876713	2.77879528767124	0	0	0	0	0	0	0	0	0	0	0	0	0	0	0	0	0	0	0	0	1	1
113	2023	COMP_E	A	P	A	G	53	35	18	D	67354.35	5	10.31	VOLKSWAGEN	C	U	957.314947479453	646.324106547945	187.775248356165	27.2723898082191	7.82099005479452	71.8133993424659	12.8578324931507	3.45098087671233	0	0	0	0	0	0	0	0	0	0	0	0	0	0	0	0	0	0	0	0	1	1
113	2024	COMP_E	A	P	A	G	54	36	18	D	67354.35	5	10.31	VOLKSWAGEN	C	U	930.966871397261	608.335417890411	219.790637753425	20.4594439726028	5.92586424657535	64.1005263287671	9.73789315068492	2.61708805479452	0	0	0	0	0	0	0	0	0	0	0	0	0	0	0	0	0	0	0	0	1	1
114	2022	COMP_N	C	NB	Q	B	27	8	19	D	21843.675	5	15.11	FORD	I	R	2124.72064109589	455.303373287671	1577.4182630137	13.2133943835617	1.12599616438356	68.3445550684932	7.55782273972603	1.75723643835617	0	0	0	0	0	0	0	0	0	0	0	0	0	0	0	0	0	0	0	0	0.698630136986301	0.698630136986301
115	2022	CC	A	NB	A	G	76	52	24	G	23196.075	5	11.71	VOLKSWAGEN	C	U	620.260138767123	587.606584520548	0	3.23802509589041	1.05604791780822	14.6646448767123	11.1221391780822	2.5726971780822	0	0	0	0	0	0	0	0	0	0	0	0	0	0	0	0	0	0	0	0	1	1
115	2023	CC	A	P	A	G	77	53	24	G	23196.075	5	11.71	VOLKSWAGEN	C	U	589.135677945206	554.988154931507	0	3.39404547945206	0.995031369863014	15.4230698630137	11.6694147945206	2.66596150684932	0	0	0	0	0	0	0	0	0	0	0	0	0	0	0	0	0	0	0	0	1	1
115	2024	CC	A	P	A	G	78	54	24	G	23196.075	5	11.71	VOLKSWAGEN	C	U	546.212175616438	513.347371643835	0	3.29603095890411	0.646126438356165	14.9891967123288	11.3412501369863	2.5921997260274	0	0	0	0	0	0	0	0	0	0	0	0	0	0	0	0	0	0	0	0	1	1
116	2022	COMP_N	A	P	A	G	46	27	18	G	25915.38915	5	9.7	HYUNDAI	C	R	434.486159589042	150.377523698631	252.463493835617	6.57115438356165	3.39120205479452	11.7200946575343	8.09506273972603	1.86762821917809	0	0	0	0	0	0	0	0	0	0	0	0	0	0	0	0	0	0	0	0	1	1
116	2023	COMP_N	A	P	A	G	47	28	18	G	25915.38915	5	9.7	HYUNDAI	C	R	420.771921041096	96.5040933698631	313.689284383562	2.62628736986301	0.769330356164384	3.43689756164383	3.16095156164383	0.585076438356165	0	0	0	0	0	0	0	0	0	0	0	0	0	0	0	0	0	0	0	0	1	1
116	2024	CC	A	P	A	G	48	29	18	G	25915.38915	5	9.7	HYUNDAI	C	R	196.244472328767	174.493277260274	0	4.79451575342466	1.66761838356164	5.96533767123289	7.95864526027398	1.365078	1	1	1	0	0	0	0	0	0	0	1114	1114	1114	0	0	0	0	0	0	0	1	1
117	2022	CC	A	NB	S	G	41	22	19	G	22725.15	5	11.33	ALFA ROMEO	I	U	393.441826438356	323.598117534247	0	3.82574424657534	2.57932068493151	49.3914571232877	11.4121684931507	2.63501835616439	1	0	0	0	0	0	0	0	1	0	1170.1365	0	0	0	0	0	0	0	1170.1365	0	1	1
117	2023	CC	A	P	S	G	42	23	19	G	22725.15	5	11.33	ALFA ROMEO	I	U	394.938738986302	318.431481123289	0	4.25647290410959	1.64945391780822	55.9113295068494	11.9600462465754	2.72995528767124	0	0	0	0	0	0	0	0	0	0	0	0	0	0	0	0	0	0	0	0	1	1
117	2024	CC	A	P	S	G	43	24	19	G	22725.15	5	11.33	ALFA ROMEO	I	U	387.651175397261	312.978528575343	0	4.95311194520547	1.74586273972603	52.4074274794521	12.6751842739726	2.89106038356165	0	0	0	0	0	0	0	0	0	0	0	0	0	0	0	0	0	0	0	0	1	1
118	2022	CC	A	NB	A	G	76	37	39	G	9520.0266	5	13.83	RENAULT	I	R	355.201712136987	323.039668931507	0	2.81187936986302	0.511849890410958	15.218376739726	11.0597176438356	2.56021956164384	0	0	0	0	0	0	0	0	0	0	0	0	0	0	0	0	0	0	0	0	1	1
118	2023	CC	A	P	A	G	77	38	39	G	9520.0266	5	13.83	RENAULT	I	R	338.06713479452	304.179166273972	0	2.9725495890411	0.541120438356164	16.0565514246575	11.6571044383562	2.66064263013699	0	0	0	0	0	0	0	0	0	0	0	0	0	0	0	0	0	0	0	0	1	1
118	2024	CC	A	P	A	G	78	39	39	G	9520.0266	5	13.83	RENAULT	I	R	312.73222109589	280.239939205479	0	2.84218693150685	0.521149561643838	15.4175168219179	11.1678346849315	2.54359389041096	0	0	0	0	0	0	0	0	0	0	0	0	0	0	0	0	0	0	0	0	1	1
119	2022	CC	A	NB	S	G	37	19	18	D	32674.95	5	12.5	SAAB	I	U	300.700119123288	214.968289890411	0	24.7115681095891	1.40167454794521	50.5424754246575	7.36246273972603	1.71364841095891	0	0	0	0	0	0	0	0	0	0	0	0	0	0	0	0	0	0	0	0	1	1
119	2023	CC	A	P	S	G	38	20	18	D	32674.95	5	12.5	SAAB	I	U	288.736125534247	199.456906602741	0	25.7484814520548	1.46386191780822	52.6365740547945	7.67610920547945	1.75419230136986	1	1	1	0	0	0	0	0	0	0	0	0	0	0	0	0	0	0	0	0	1	1
119	2024	CC	A	P	S	G	39	21	18	D	32674.95	5	12.5	SAAB	I	U	280.438242986301	191.247772356164	0	25.7254329863014	1.45700424657535	52.5972009863014	7.66486931506849	1.74596309589041	0	0	0	0	0	0	0	0	0	0	0	0	0	0	0	0	0	0	0	0	1	1
120	2022	CC	A	NB	S	G	77	26	51	D	14767.725	5	15.38	RENAULT	I	R	361.114764246576	331.354310958905	0	4.02277684931507	0.76989904109589	11.0428578082192	11.3663391780822	2.55858041095891	1	1	1	0	0	0	0	0	0	0	507.15	507.15	507.15	0	0	0	0	0	0	0	1	1
120	2023	CC	A	P	S	G	78	27	51	D	14767.725	5	15.38	RENAULT	I	R	387.869450054794	359.558072876712	0	3.88244547945206	0.495692547945206	10.6852887945205	10.9734113424658	2.27453901369863	0	0	0	0	0	0	0	0	0	0	0	0	0	0	0	0	0	0	0	0	1	1
120	2024	CC	A	P	S	G	79	28	51	D	14767.725	5	15.38	RENAULT	I	R	389.189167068493	358.767132493151	0	4.17404704109589	0.534697643835617	11.4758946575342	11.7957297534247	2.44166547945206	0	0	0	0	0	0	0	0	0	0	0	0	0	0	0	0	0	0	0	0	1	1
121	2022	CC	A	NB	Q	G	65	39	26	D	23694.832875	5	14.33	CITROEN	I	R	514.025076821918	437.250570493151	0	4.17170539726027	1.10916978082192	58.187474219178	10.7986578082192	2.50749912328767	0	0	0	0	0	0	0	0	0	0	0	0	0	0	0	0	0	0	0	0	1	1
121	2023	CC	C	P	Q	G	66	40	25	D	23694.832875	5	14.33	CITROEN	I	R	246.286070136986	218.560973671232	0	1.55080380821918	0.455516630136986	20.2730491232876	4.43233035616438	1.01339654794521	0	0	0	0	0	0	0	0	0	0	0	0	0	0	0	0	0	0	0	0	0.419178082191781	0.419178082191781
122	2022	COMP_N	A	P	S	N	48	25	23	D	37722.3	5	7.82	VOLKSWAGEN	C	U	3086.08592991782	754.531501643835	2009.69387736987	274.198063232877	7.51985465753425	28.668912739726	9.34496531506849	2.12875495890411	0	0	0	0	0	0	0	0	0	0	0	0	0	0	0	0	0	0	0	0	1	1
122	2023	COMP_N	A	P	S	G	49	26	23	D	37722.3	5	7.82	VOLKSWAGEN	C	U	2368.27561857534	564.750100109589	1583.7681320548	184.93272690411	4.60122978082192	23.0955327945205	5.90689693150685	1.221	2	1	1	0	1	0	0	0	0	0	1550.8785	0	0	0	1550.8785	0	0	0	0	0	1	1
122	2024	COMP_N	C	P	S	G	50	27	23	D	37722.3	5	7.82	VOLKSWAGEN	C	U	475.049586	112.456542	320.209692	35.394348	0.652014	4.901094	1.191696	0.2442	0	0	0	0	0	0	0	0	0	0	0	0	0	0	0	0	0	0	0	0	0.2	0.2
123	2022	CC	A	NB	S	G	36	18	18	D	28146.825	5	11.83	VOLKSWAGEN	I	R	295.789926164384	220.144292876713	0	34.1906761643835	1.06427712328767	26.6780136986301	11.1974063013699	2.51526	0	0	0	0	0	0	0	0	0	0	0	0	0	0	0	0	0	0	0	0	1	1
123	2023	CC	A	P	S	G	37	19	18	D	28146.825	5	11.83	VOLKSWAGEN	I	R	296.489207917809	214.826620438357	0	37.06956	1.02774747945206	28.91328	12.13674	2.51526	0	0	0	0	0	0	0	0	0	0	0	0	0	0	0	0	0	0	0	0	1	1
123	2024	CC	A	P	S	G	38	20	18	D	28146.825	5	11.83	VOLKSWAGEN	I	R	298.979278520548	213.664997835617	0	38.8856051506848	0.727281123287671	30.3361966027397	12.7281723287671	2.63702547945206	0	0	0	0	0	0	0	0	0	0	0	0	0	0	0	0	0	0	0	0	1	1
124	2022	COMP_N	A	NB	A	G	46	25	21	D	52067.4	5	10.35	AUDI	I	U	1423.77765863014	274.335684986301	849.855072	210.693953589042	28.2437036712329	37.4675725479452	19.0399729315069	4.14169890410959	0	0	0	0	0	0	0	0	0	0	0	0	0	0	0	0	0	0	0	0	1	1
124	2023	COMP_N	A	P	A	G	47	26	21	D	52067.4	5	10.35	AUDI	I	U	1096.22718082192	217.406710520548	701.899711232877	119.996869315069	13.573773369863	31.6811699178081	8.87322443835617	2.79572202739726	1	0	0	0	1	0	0	0	0	0	2395.565	0	0	0	2395.565	0	0	0	0	0	1	1
124	2024	COMP_N	A	P	A	G	48	27	21	D	52067.4	5	10.35	AUDI	I	U	1318.60804797534	290.626133178083	804.70207050411	159.228251630137	13.7076752547945	33.3433791041096	14.306380060274	2.69415824383562	0	0	0	0	0	0	0	0	0	0	0	0	0	0	0	0	0	0	0	0	1	1
125	2022	TPG	A	NB	Q	B	40	17	23	G	17593.275	5	11.5	OPEL	I	U	662.884512821918	626.539758493151	0	0	0	22.8006863835616	11.0428578082192	2.5012101369863	0	0	0	0	0	0	0	0	0	0	0	0	0	0	0	0	0	0	0	0	1	1
125	2023	TPG	A	P	Q	N	41	18	23	G	17593.275	5	11.5	OPEL	I	U	694.249226301369	655.991984547944	0	0	0	24.0220543561644	11.7837539178082	2.45143347945207	0	0	0	0	0	0	0	0	0	0	0	0	0	0	0	0	0	0	0	0	1	1
125	2024	TPG	C	P	Q	G	42	19	23	G	17593.275	5	11.5	OPEL	I	U	494.26253950685	462.967573561645	0	0	0	20.5253445205479	8.91604306849317	1.85357835616438	0	0	0	0	0	0	0	0	0	0	0	0	0	0	0	0	0	0	0	0	0.772602739726028	0.772602739726028
126	2022	COMP_N	A	NB	A	G	60	38	22	G	23256.45	5	11.09	RENAULT	I	U	577.481285297672	95.8783468097671	457.297100716727	1.9674496190137	1.02725245594521	16.5579167051507	3.85654947443835	0.896669516630138	0	0	0	0	0	0	0	0	0	0	0	0	0	0	0	0	0	0	0	0	0.901369863013699	0.901369863013699
126	2023	COMP_N	C	P	A	G	61	39	22	G	23256.45	5	11.09	RENAULT	I	U	64.9447038176712	10.7826712217671	51.4285493207259	0.221263331013699	0.115526871945206	1.86213652915068	0.433715290438356	0.100841252630137	0	0	0	0	0	0	0	0	0	0	0	0	0	0	0	0	0	0	0	0	0.101369863013699	0.101369863013699
127	2022	CC	A	NB	A	G	40	21	19	D	56511	5	7.34	BMW	I	R	410.130220273973	289.106372876713	0	19.8310805753424	5.95707501369862	83.1443796986303	9.81035030136986	2.28096180821918	0	0	0	0	0	0	0	0	0	0	0	0	0	0	0	0	0	0	0	0	0.906849315068493	0.906849315068493
127	2023	CC	A	P	A	G	41	22	19	D	56511	5	7.34	BMW	I	R	437.631489041095	310.932166027397	0	20.2122332876713	4.8137506849315	88.1413138356164	11.0167652054794	2.51526	0	0	0	0	0	0	0	0	0	0	0	0	0	0	0	0	0	0	0	0	1	1
127	2024	COMP_E	A	P	A	G	42	23	18	D	56806.4994	5	8.32	BMW	I	R	504.323479150685	280.453329863014	92.9746674246576	30.9133449041096	8.36890126027398	78.06013569863	11.03784	2.51526000000001	0	0	0	0	0	0	0	0	0	0	0	0	0	0	0	0	0	0	0	0	1	1
128	2022	CC	A	NB	A	G	39	19	20	D	22640.625	5	11.72	TOYOTA	IS	R	259.073084630137	218.516382082192	0	3.8626084109589	1.54431410958904	21.4226624383561	11.2118575890411	2.51526	0	0	0	0	0	0	0	0	0	0	0	0	0	0	0	0	0	0	0	0	1	1
128	2023	CC	A	P	A	G	40	20	20	D	22640.625	5	11.72	TOYOTA	IS	R	259.430887808219	216.959657260274	0	4.01461454794521	1.50658019178082	22.4895153698629	11.9777758356164	2.48274460273973	0	0	0	0	0	0	0	0	0	0	0	0	0	0	0	0	0	0	0	0	1	1
128	2024	CC	A	P	A	G	41	21	20	D	22640.625	5	11.72	TOYOTA	IS	R	264.825433068493	223.470832109589	0	3.76452698630137	1.16168950684931	21.7840449863014	12.126972	2.51736747945206	0	0	0	0	0	0	0	0	0	0	0	0	0	0	0	0	0	0	0	0	1	1
129	2022	COMP_N	A	NB	Q	G	45	26	19	G	14103.6	5	12.22	CHEVROLET	I	R	551.121627920088	135.246186422269	396.543475374773	5.20611952333151	1.82389369854247	5.74316689301918	5.3505639972822	1.20822201087123	2	1	1	0	1	0	0	0	0	0	2634.3355	882	882	0	1752.3355	0	0	0	0	0	1	1
129	2023	COMP_N	A	P	Q	G	46	27	19	G	14103.6	5	12.22	CHEVROLET	I	R	633.834915698628	201.757304054794	413.206036356164	4.48893123287671	1.39020049315069	6.53034287671233	5.3455045479452	1.1165961369863	0	0	0	0	0	0	0	0	0	0	0	0	0	0	0	0	0	0	0	0	1	1
129	2024	COMP_N	A	P	Q	G	47	28	19	G	14103.6	5	12.22	CHEVROLET	I	R	611.443312887452	265.628671872526	327.868369955244	3.84958105683287	1.26926323305206	6.68988038255341	5.08835490963286	1.04919147761096	0	0	0	0	0	0	0	0	0	0	0	0	0	0	0	0	0	0	0	0	1	1
130	2022	COMP_E	A	NB	A	G	38	19	19	D	42325.29	5	11.13	LAND ROVER	I	R	506.017251153535	200.421700526466	228.018306579288	13.9170224955616	5.32458336526027	48.4277459756713	7.6397160460274	2.26817616526028	0	0	0	0	0	0	0	0	0	0	0	0	0	0	0	0	0	0	0	0	1	1
130	2023	COMP_E	A	P	A	G	39	20	19	D	42325.29	5	11.13	LAND ROVER	I	R	433.648252252932	186.288438596384	165.568402849315	15.0397783601096	4.80768221457535	51.6931262886574	7.93132269238357	2.31950125150685	0	0	0	0	0	0	0	0	0	0	0	0	0	0	0	0	0	0	0	0	1	1
130	2024	CC	A	P	A	G	40	21	19	D	42325.29	5	11.13	LAND ROVER	I	R	273.127050471452	188.397066925809	0	17.0574642009863	2.95766503035616	54.1488311940821	8.177027232	2.38899588821918	0	0	0	0	0	0	0	0	0	0	0	0	0	0	0	0	0	0	0	0	1	1
131	2022	CC	C	NB	A	B	29	10	19	G	11954.25	2	10.7	SMART	C	U	392.150142246575	346.017350136986	0	22.4797808219179	1.63567167123287	12.6657507945206	7.58746126027397	1.76412756164383	0	0	0	0	0	0	0	0	0	0	0	0	0	0	0	0	0	0	0	0	0.701369863013699	0.701369863013699
132	2022	CC	A	NB	S	G	35	8	27	G	17659.6875	5	11.43	SEAT	IS	U	319.753907753425	281.572000027398	0	8.47323821917809	0.93143901369863	14.9480172328767	11.2337352328767	2.59547802739726	0	0	0	0	0	0	0	0	0	0	0	0	0	0	0	0	0	0	0	0	1	1
132	2023	CC	C	P	S	G	36	9	27	G	17659.6875	5	11.43	SEAT	IS	U	63.611658	55.601898	0	1.74603	0.205128	3.059826	2.442	0.556776	0	0	0	0	0	0	0	0	0	0	0	0	0	0	0	0	0	0	0	0	0.2	0.2
133	2022	COMP_N	A	NB	Q	G	25	6	19	D	17871	5	15.73	RENAULT	I	R	1164.32358185753	339.630810953424	705.847990356165	58.1933149479453	5.47974262602739	32.9437792561644	18.0862448136986	4.14169890410959	0	0	0	0	0	0	0	0	0	0	0	0	0	0	0	0	0	0	0	0	1	1
133	2023	CC	A	P	Q	G	26	7	19	D	17871	5	15.73	RENAULT	I	R	314.875072750686	249.478112038357	0	25.3511312547946	2.5007769328767	25.6612736178082	9.0194132630137	2.86436564383561	0	0	0	0	0	0	0	0	0	0	0	0	0	0	0	0	0	0	0	0	1	1
133	2024	CC	A	P	Q	G	27	8	19	D	17871	5	15.73	RENAULT	I	R	338.249950273972	243.125620356164	0	38.748351369863	3.14292090410959	32.7577239452054	17.2361043287671	3.23922936986303	0	0	0	0	0	0	0	0	0	0	0	0	0	0	0	0	0	0	0	0	1	1
134	2022	CC	A	NB	A	G	55	36	19	G	24558.436875	5	8.76	BMW	C	R	335.321289780822	268.765315726027	0	10.0985063013699	0.636023917808219	42.0943262465752	11.2118575890411	2.51526	0	0	0	0	0	0	0	0	0	0	0	0	0	0	0	0	0	0	0	0	1	1
134	2023	CC	C	P	A	G	56	37	19	G	24558.436875	5	8.76	BMW	C	R	235.77831139726	188.765395726027	0	6.72948295890411	0.484318849315068	29.6029275616438	8.44584098630138	1.75034531506849	0	0	0	0	0	0	0	0	0	0	0	0	0	0	0	0	0	0	0	0	0.695890410958904	0.695890410958904
135	2022	CC	A	NB	A	G	59	40	19	D	39014.325	5	8.8	ALFA ROMEO	IS	R	357.648261616439	309.16716871233	0	4.69646778082192	2.83154917808219	26.4164855342466	11.882772	2.6538184109589	0	0	0	0	0	0	0	0	0	0	0	0	0	0	0	0	0	0	0	0	1	1
135	2023	CC	C	P	A	G	60	41	19	D	39014.325	5	8.8	ALFA ROMEO	IS	R	244.68428539726	203.529593917808	0	4.00628498630138	2.41580704109589	22.507412219178	10.1274757808219	2.09771145205479	0	0	0	0	0	0	0	0	0	0	0	0	0	0	0	0	0	0	0	0	0.704109589041096	0.704109589041096
136	2022	COMP_E	A	NB	Q	G	38	20	18	D	66666.075	5	10.22	VOLKSWAGEN	I	U	1029.40319662694	623.171705260273	306.993595722831	52.6639712876712	5.95399742465754	28.5494554520548	9.8125581369863	2.25791334246576	0	0	0	0	0	0	0	0	0	0	0	0	0	0	0	0	0	0	0	0	1	1
136	2023	COMP_E	C	P	Q	G	39	21	18	D	66666.075	5	10.22	VOLKSWAGEN	I	U	697.011295561644	450.008682410959	151.982653643835	54.1757365479452	5.63339293150685	23.8250886575342	9.27852953424658	2.10721183561644	0	0	0	0	0	0	0	0	0	0	0	0	0	0	0	0	0	0	0	0	0.695890410958904	0.695890410958904
137	2022	CC	A	NB	Q	G	35	15	20	D	44919	5	8.7	BMW	I	U	382.094671411561	281.464065239786	0	59.96749867897	2.27704635894246	27.1873362595397	9.1347172907507	2.0640075835726	0	0	0	0	0	0	0	0	0	0	0	0	0	0	0	0	0	0	0	0	1	1
137	2023	COMP_N	A	P	Q	G	36	16	19	D	50387.731275	5	12.31	BMW	I	U	862.149598163656	263.747301422121	430.734879616439	113.078019325233	15.0447401026849	26.0926535935397	11.1445427685041	2.30746133513425	0	0	0	0	0	0	0	0	0	0	0	0	0	0	0	0	0	0	0	0	1	1
137	2024	COMP_E	A	P	Q	G	37	17	20	D	50387.731275	5	12.31	BMW	I	U	838.16975912982	247.292939011529	404.027829534247	123.395375358411	22.7152329891616	24.2317428881754	13.678533590926	2.82810575736986	0	0	0	0	0	0	0	0	0	0	0	0	0	0	0	0	0	0	0	0	1	1
138	2022	COMP_E	A	NB	A	G	31	12	19	D	32336.85	7	13	RENAULT	I	U	776.980606931509	227.976991150686	432.206736575343	37.7077917534247	6.97538901369862	47.6901525205479	19.9263854794521	4.49716043835617	0	0	0	0	0	0	0	0	0	0	0	0	0	0	0	0	0	0	0	0	1	1
138	2023	COMP_E	A	P	A	G	32	13	19	D	32336.85	7	13	RENAULT	I	U	797.368062082191	244.706631369863	454.95108969863	27.0594340273973	4.2069973150685	49.3207060273972	13.0745349041096	4.04866873972603	0	0	0	0	0	0	0	0	0	0	0	0	0	0	0	0	0	0	0	0	1	1
138	2024	COMP_E	A	P	A	G	33	14	19	D	32336.85	7	13	RENAULT	I	U	813.284650109589	213.389051835616	474.375092219179	36.6273572876712	4.67877164383561	57.6139052876714	22.3949464109589	4.20552542465754	1	1	1	0	0	0	0	0	0	0	0	0	0	0	0	0	0	0	0	0	1	1
139	2022	TPG	C	NB	Q	G	43	20	23	D	35259	7	14.09	FORD	I	R	524.487909452056	460.952722849317	0	0	0	50.4667065205479	10.6133334246575	2.45514665753424	0	0	0	0	0	0	0	0	0	0	0	0	0	0	0	0	0	0	0	0	0.95068493150685	0.95068493150685
140	2022	CC	C	NB	A	N	21	2	19	D	24777.9	5	11.62	RENAULT	I	R	1254.11335273973	1175.80165758904	0	11.8039255068493	3.58502326027397	42.5130456164383	17.1083843835617	3.30131638356165	1	0	0	0	0	0	0	1	0	0	404.846	0	0	0	0	0	0	404.846	0	0	0.704109589041096	0.704109589041096
141	2022	COMP_E	A	NB	A	G	30	12	18	D	37782.675	5	10.43	VOLKSWAGEN	I	R	877.480146821918	227.111385780822	552.316573479452	18.2580646027398	11.1751941369863	44.4619288767123	19.7591252054794	4.39787473972602	2	1	1	0	1	0	0	0	0	0	2429.509	882	882	0	1547.509	0	0	0	0	0	0.999999999999999	0.999999999999999
141	2023	COMP_E	A	P	A	G	31	13	18	D	37782.675	5	10.43	VOLKSWAGEN	I	R	965.890783150685	259.510838219178	642.633542054794	7.75836780821917	4.61788890410959	36.7164735616439	11.0997263013699	3.55394630136987	0	0	0	0	0	0	0	0	0	0	0	0	0	0	0	0	0	0	0	0	1	1
141	2024	COMP_E	C	P	A	G	32	14	18	D	37782.675	5	10.43	VOLKSWAGEN	I	R	740.377602739726	182.465570958904	505.787709041096	6.82756438356165	4.39225479452055	26.4144115068493	12.1939430136986	2.29614904109589	0	0	0	0	0	0	0	0	0	0	0	0	0	0	0	0	0	0	0	0	0.712328767123288	0.712328767123288
142	2022	COMP_E	A	NB	A	G	28	8	20	D	29885.625	5	14.1	SEAT	IS	R	387.481707287671	152.996819589041	195.876265561644	6.74590791780823	4.58062331506849	14.1763786849315	10.6952240547945	2.41048816438356	0	0	0	0	0	0	0	0	0	0	0	0	0	0	0	0	0	0	0	0	1	1
142	2023	COMP_E	A	P	A	G	29	9	20	D	29885.625	5	14.1	SEAT	IS	R	351.802515041096	167.13459460274	145.874910575342	6.53171441095891	3.942692630137	15.8869495068493	10.2955389041096	2.13611441095891	0	0	0	0	0	0	0	0	0	0	0	0	0	0	0	0	0	0	0	0	1	1
142	2024	CC	A	P	A	G	30	10	20	D	29885.625	5	14.1	SEAT	IS	R	253.632710054794	213.222059178082	0	6.24579969863014	2.86727597260274	18.3083095890411	10.7596527123288	2.22961290410959	1	1	1	0	0	0	0	0	0	0	1114	1114	1114	0	0	0	0	0	0	0	1	1
143	2022	CC	C	NB	Q	G	43	21	22	D	26317.4625	5	8.67	SEAT	I	R	718.423186438356	644.805550520548	0	27.5625529315068	1.13482750684931	35.5321370136986	7.61709978082192	1.77101868493151	0	0	0	0	0	0	0	0	0	0	0	0	0	0	0	0	0	0	0	0	0.704109589041096	0.704109589041096
144	2022	CC	A	P	A	G	28	9	18	D	26697.825	5	12.9	OPEL	C	U	313.197104301371	258.343026986302	0	23.6093898082193	1.52919378082192	21.7070383561644	6.52970728767123	1.47874808219178	0	0	0	0	0	0	0	0	0	0	0	0	0	0	0	0	0	0	0	0	1	1
144	2023	CC	A	P	A	G	29	10	18	D	26697.825	5	12.9	OPEL	C	U	300.710790328767	238.034552136986	0	28.9167590136986	1.04547706849315	23.5076955616439	7.62104712328767	1.58525942465754	0	0	0	0	0	0	0	0	0	0	0	0	0	0	0	0	0	0	0	0	1	1
144	2024	CC	C	P	A	G	30	11	18	D	26697.825	5	12.9	OPEL	C	U	185.832386465754	142.527095835617	0	21.0758649863014	0.685900931506849	15.5185085753424	4.9883704109589	1.0366457260274	0	0	0	0	0	0	0	0	0	0	0	0	0	0	0	0	0	0	0	0	0.638356164383562	0.638356164383562
145	2022	COMP_E	A	NB	A	G	63	36	27	D	27229.125	5	13.05	VOLKSWAGEN	C	R	569.840867260275	213.571298630137	321.955521287672	4.42630898630138	2.68228610958904	14.5897791780822	10.0534798356164	2.56219323287671	0	0	0	0	0	0	0	0	0	0	0	0	0	0	0	0	0	0	0	0	1	1
145	2023	COMP_E	C	P	A	G	64	37	27	D	27229.125	5	13.05	VOLKSWAGEN	C	R	460.914955479452	166.184455890411	263.142393287671	3.97912191780821	2.47929904109589	13.5086087671233	9.28461780821918	2.3364587671233	0	0	0	0	0	0	0	0	0	0	0	0	0	0	0	0	0	0	0	0	0.835616438356164	0.835616438356164
146	2022	CC	A	NB	A	G	37	17	20	G	24681.80715	5	11.58	AUDI	IS	U	253.190641150685	221.612804630138	0	2.96328336986301	1.54019950684932	13.3833642739726	11.1793421917808	2.51164717808219	0	0	0	0	0	0	0	0	0	0	0	0	0	0	0	0	0	0	0	0	1	1
146	2023	CC	C	P	A	G	38	18	20	G	24681.80715	5	11.58	AUDI	IS	U	183.94462010959	160.037774630138	0	2.25259446575342	1.17376569863014	10.2014048219178	8.50980131506849	1.7692791780822	0	0	0	0	0	0	0	0	0	0	0	0	0	0	0	0	0	0	0	0	0.706849315068493	0.706849315068493
147	2022	CC	A	NB	A	G	35	16	19	D	26480.475	5	12.35	FORD	C	U	377.341653534246	304.815959589041	0	22.1247876164383	1.22026405479452	38.2582787671233	8.86191764383562	2.0604458630137	0	0	0	0	0	0	0	0	0	0	0	0	0	0	0	0	0	0	0	0	0.819178082191781	0.819178082191781
147	2023	CC	A	P	A	G	36	17	19	D	26480.475	5	12.35	FORD	C	U	445.591673095891	360.745386657535	0	25.7225561095891	1.5195261369863	44.0914473698631	10.9974968219178	2.51526	0	0	0	0	0	0	0	0	0	0	0	0	0	0	0	0	0	0	0	0	1	1
147	2024	CC	C	P	A	G	37	18	19	D	26480.475	5	12.35	FORD	C	U	81.172715589041	65.7504151232876	0	4.66860221917808	0.28016095890411	7.98570797260273	2.02612405479452	0.461705260273973	0	0	0	0	0	0	0	0	0	0	0	0	0	0	0	0	0	0	0	0	0.183561643835616	0.183561643835616
148	2022	CC	A	P	A	G	69	38	30	G	21058.8	7	11.68	OPEL	I	R	312.895433671232	262.817707643835	0	2.48036950684932	1.04731693150685	32.9638220547946	11.0348293150685	2.55138821917808	0	0	0	0	0	0	0	0	0	0	0	0	0	0	0	0	0	0	0	0	1	1
148	2023	CC	A	P	A	G	70	39	30	G	21058.8	7	11.68	OPEL	I	R	310.784542109589	256.484899150685	0	2.70095235616439	0.995098273972603	35.8786668493151	11.9873431232877	2.73758235616438	0	0	0	0	0	0	0	0	0	0	0	0	0	0	0	0	0	0	0	0	1	1
148	2024	CC	A	P	A	G	71	40	30	G	21058.8	7	11.68	OPEL	I	R	333.584124575343	277.618569287672	0	2.55961742465754	0.730492520547946	37.0102829589041	12.7539304109589	2.91123197260273	0	0	0	0	0	0	0	0	0	0	0	0	0	0	0	0	0	0	0	0	1	1
149	2022	COMP_E	A	P	A	G	31	8	22	D	16258.9875	5	17.03	SEAT	C	U	457.539246623408	282.157209819024	144.563921416833	3.64162649201096	0.604783739638356	19.8993340070137	5.41856688644383	1.25380426244384	0	0	0	0	0	0	0	0	0	0	0	0	0	0	0	0	0	0	0	0	1	1
149	2023	COMP_E	A	P	A	G	32	9	22	D	28757.518125	7	12.87	KIA	C	U	406.545432248548	248.680754078794	126.577127608439	2.84716580153425	1.06048914641096	20.2400631225206	5.81160407013699	1.32822842071233	0	0	0	0	0	0	0	0	0	0	0	0	0	0	0	0	0	0	0	0	1	1
149	2024	COMP_E	A	P	A	G	33	10	22	D	28757.518125	7	12.87	KIA	C	U	302.513054731529	179.776536847299	89.7402119038687	2.51015757146302	2.24220324059178	21.3050652455014	5.65350109545206	1.28537882735342	0	0	0	0	0	0	0	0	0	0	0	0	0	0	0	0	0	0	0	0	1	1
150	2022	CC	A	NB	S	G	36	14	22	G	16091.145	5	14.13	SEAT	I	R	332.358775808219	264.266382328767	0	21.6490659452055	1.30148564383562	31.7507167397259	10.8758651506849	2.51526	2	1	1	0	0	0	0	1	0	0	1164.95	751.0535	751.0535	0	0	0	0	413.8965	0	0	1	1
150	2023	CC	A	P	S	G	37	15	22	G	16091.145	5	14.13	SEAT	I	R	331.948954684932	262.515033452055	0	22.0881241643836	1.32583873972603	32.4125321917809	11.0778486575342	2.52957747945206	0	0	0	0	0	0	0	0	0	0	0	0	0	0	0	0	0	0	0	0	1	1
150	2024	CC	A	P	S	G	38	16	22	G	16091.145	5	14.13	SEAT	I	R	317.240889041096	244.834652383562	0	23.0826872054795	1.25003638356165	33.8717442739727	11.5625020273973	2.63926676712329	0	0	0	0	0	0	0	0	0	0	0	0	0	0	0	0	0	0	0	0	1	1
151	2022	TPG	A	NB	A	G	58	38	20	G	29863.467375	5	10.48	AUDI	I	R	386.71107230137	316.098534821918	0	0	0	45.1810142465752	20.7284319452055	4.70309128767124	0	0	0	0	0	0	0	0	0	0	0	0	0	0	0	0	0	0	0	0	1	1
151	2023	TPG	A	P	A	G	59	39	20	G	29863.467375	5	10.48	AUDI	I	R	367.109740438357	300.112032000001	0	0	0	46.6182483287671	15.8066311232877	4.57282898630136	0	0	0	0	0	0	0	0	0	0	0	0	0	0	0	0	0	0	0	0	1	1
151	2024	TPG	A	P	A	G	60	40	20	G	29863.467375	5	10.48	AUDI	I	R	338.611934958905	265.085087917809	0	0	0	44.2509467671233	24.9998579178083	4.27604235616439	0	0	0	0	0	0	0	0	0	0	0	0	0	0	0	0	0	0	0	0	1	1
152	2022	CC	A	NB	S	G	40	21	19	D	23896.425	5	13.78	PEUGEOT	C	U	306.123098630137	219.974021917808	0	36.892598630137	1.03032328767123	34.9490342465754	10.7715616438356	2.50555890410959	0	0	0	0	0	0	0	0	0	0	0	0	0	0	0	0	0	0	0	0	0.958904109589041	0.958904109589041
152	2023	CC	C	P	S	G	41	22	18	D	23896.425	5	13.78	PEUGEOT	C	U	150.497750383562	108.881989232877	0	17.2994290684932	0.529010794520547	17.0532219452055	5.56722476712329	1.16687457534246	1	1	1	0	0	0	0	0	0	0	1012	1012	1012	0	0	0	0	0	0	0	0.446575342465753	0.446575342465753
153	2022	COMP_E	A	NB	A	G	49	28	21	D	26806.5	5	12.91	NISSAN	I	U	442.999038493151	172.000262876713	233.293024438356	9.01854016438356	4.20683005479452	12.1931736164384	9.81878021917808	2.46842712328767	0	0	0	0	0	0	0	0	0	0	0	0	0	0	0	0	0	0	0	0	1	1
153	2023	COMP_E	C	P	A	G	50	29	21	D	26806.5	5	12.91	NISSAN	I	U	388.18533780822	143.097520273973	212.027820821918	7.5805701369863	3.54658684931507	11.8219561643835	8.23388876712329	1.87699479452055	0	0	0	0	0	0	0	0	0	0	0	0	0	0	0	0	0	0	0	0	0.849315068493151	0.849315068493151
154	2022	CC	A	NB	A	G	71	36	35	D	25417.875	5	15.76	RENAULT	IS	U	264.131503643836	234.025457178082	0	2.9646549041096	1.5329738630137	11.9246539726027	11.1143113972603	2.56945232876712	2	2	1	1	0	0	0	0	0	0	2156.8785	2156.8785	882	1274.8785	0	0	0	0	0	0	1	1
154	2023	CC	A	P	A	G	72	37	35	D	25417.875	5	15.76	RENAULT	IS	U	266.335559178081	235.512869342465	0	3.04069142465753	1.57529071232877	12.2259231780822	11.3825968767123	2.59818764383562	0	0	0	0	0	0	0	0	0	0	0	0	0	0	0	0	0	0	0	0	1	1
154	2024	CC	A	P	A	G	73	38	35	D	25417.875	5	15.76	RENAULT	IS	U	293.805249205479	264.453446219178	0	2.90116290410959	1.35340323287671	11.7059109863014	10.9023591780822	2.4889666849315	1	0	0	0	0	0	0	1	0	0	79.0395	0	0	0	0	0	0	79.0395	0	0	1	1
155	2022	CC	A	P	A	B	30	10	20	D	24059.4375	5	11.56	MAZDA	C	U	577.434216082192	476.509634383561	0	34.6314069863014	4.90691465753425	32.6919572054794	24.0779192876713	4.61638356164384	2	2	1	1	0	0	0	0	0	0	1638.861	1638.861	882	756.861	0	0	0	0	0	0	0.999999999999999	0.999999999999999
155	2023	CC	A	P	A	B	31	11	20	D	24059.4375	5	11.56	MAZDA	C	U	632.159870958904	546.057593671233	0	30.4812781643836	2.30173553424657	28.5686569315069	21.1308601643834	3.61974649315068	0	0	0	0	0	0	0	0	0	0	0	0	0	0	0	0	0	0	0	0	1	1
155	2024	CC	A	P	A	N	32	12	20	D	24059.4375	5	11.56	MAZDA	C	U	651.006725178083	561.046221698631	0	27.8210035068493	2.62632082191781	31.1197440821918	24.2482571506849	4.14517791780821	1	1	1	0	0	0	0	0	0	0	3534.893	3534.893	3534.893	0	0	0	0	0	0	0	1	1
156	2022	CC	A	NB	A	G	55	36	19	G	13120.695	5	11	HYUNDAI	I	R	278.510702136986	237.550868876712	0	5.36437150684931	0.503018547945207	21.6997123561644	10.8678366575342	2.52489419178082	0	0	0	0	0	0	0	0	0	0	0	0	0	0	0	0	0	0	0	0	1	1
156	2023	CC	A	P	A	G	56	37	19	G	13120.695	5	11	HYUNDAI	I	R	267.430378027397	223.427846219178	0	5.12231243835617	0.57313405479452	23.1847159726028	12.3173810958904	2.80498824657534	0	0	0	0	0	0	0	0	0	0	0	0	0	0	0	0	0	0	0	0	1	1
156	2024	CC	A	P	A	G	57	38	19	G	13120.695	5	11	HYUNDAI	I	R	257.140592876712	214.571782684931	0	4.95749416438357	0.552025808219178	22.4439536712329	11.9033115616438	2.71202498630137	0	0	0	0	0	0	0	0	0	0	0	0	0	0	0	0	0	0	0	0	1	1
157	2022	COMP_E	A	NB	A	G	43	18	25	D	31878	5	10.14	MAZDA	I	R	615.637265506849	205.94356109589	343.394140356165	2.24744284931507	3.84658487671232	37.774327890411	18.2820831780821	4.14912526027397	1	1	1	0	0	0	0	0	0	0	0	0	0	0	0	0	0	0	0	0	0.884931506849316	0.884931506849316
157	2023	COMP_E	A	P	A	G	44	19	25	D	31878	5	10.14	MAZDA	I	R	672.024049068493	219.882898520548	372.448788739725	3.16443057534246	2.66639638356165	46.5423790684931	22.361226739726	4.95792904109589	0	0	0	0	0	0	0	0	0	0	0	0	0	0	0	0	0	0	0	0	1	1
157	2024	CC	A	P	A	G	45	20	25	D	31878	5	10.14	MAZDA	I	R	336.194890191781	212.416266082192	43.6321506575344	3.45251967123288	2.38814219178082	47.3804868493151	22.0499219178082	4.87540282191781	0	0	0	0	0	0	0	0	0	0	0	0	0	0	0	0	0	0	0	0	1	1
158	2022	CC	A	P	A	G	29	8	20	G	16108.05	5	13.73	PEUGEOT	C	R	375.852702575343	312.051672493151	0	13.2169737534247	1.99758945205479	21.7656129041096	22.1322139726027	4.68864	0	0	0	0	0	0	0	0	0	0	0	0	0	0	0	0	0	0	0	0	1	1
158	2023	CC	A	P	A	G	30	9	20	G	16108.05	5	13.73	PEUGEOT	C	R	675.247790136986	610.781331780821	0	14.1695544657534	1.33818254794521	31.6452089589041	12.8560929863014	4.45741939726027	0	0	0	0	0	0	0	0	0	0	0	0	0	0	0	0	0	0	0	0	1	1
158	2024	CC	A	P	A	G	31	10	20	G	16108.05	5	13.73	PEUGEOT	C	R	619.969574219178	544.531243315069	0	14.9189139452054	1.28974397260274	39.1108712876713	16.6632044383562	3.45559726027397	0	0	0	0	0	0	0	0	0	0	0	0	0	0	0	0	0	0	0	0	1	1
159	2022	COMP_E	A	NB	A	G	72	47	25	G	24071.5125	5	11.47	VOLKSWAGEN	C	R	328.17954369863	150.731780958904	162.752208164383	1.77165427397259	0.783480575342465	4.99733556164383	5.68905715068493	1.45402701369862	0	0	0	0	0	0	0	0	0	0	0	0	0	0	0	0	0	0	0	0	0.578082191780822	0.578082191780822
159	2023	COMP_E	A	P	A	G	73	47	25	G	24071.5125	5	11.47	VOLKSWAGEN	C	R	555.227671643836	256.108095205479	272.082622191782	3.28248287671232	1.45365904109589	9.25584904109589	10.5297032876712	2.51526	0	0	0	0	0	0	0	0	0	0	0	0	0	0	0	0	0	0	0	0	1	1
159	2024	COMP_E	A	P	A	G	74	48	25	G	24071.5125	5	11.47	VOLKSWAGEN	C	R	564.262737123288	267.276732739727	267.098600547945	3.63991808219179	1.61757410958904	10.2829943835616	11.6841336986301	2.66278356164383	0	0	0	0	0	0	0	0	0	0	0	0	0	0	0	0	0	0	0	0	1	1
160	2022	CC	A	NB	A	G	58	39	19	G	14809.9875	4	16.89	CITROEN	IS	R	243.293449315068	216.239702136986	0	1.58141243835616	1.26197876712329	10.3735156438356	11.3003048219178	2.53653550684931	0	0	0	0	0	0	0	0	0	0	0	0	0	0	0	0	0	0	0	0	1	1
160	2023	CC	A	P	A	G	59	40	19	G	14809.9875	4	16.89	CITROEN	IS	R	248.36779150685	216.741048082192	0	1.86896630136986	1.33925301369863	12.283594520548	13.363761369863	2.77116821917808	1	1	1	0	0	0	0	0	0	0	879.5315	879.5315	879.5315	0	0	0	0	0	0	0	1	1
160	2024	CC	A	P	A	G	60	41	19	G	14809.9875	4	16.89	CITROEN	IS	R	263.904263835617	226.235243013699	0	2.19445479452055	1.2649894520548	14.4962806849315	16.3282824657535	3.38501342465753	0	0	0	0	0	0	0	0	0	0	0	0	0	0	0	0	0	0	0	0	1	1
161	2022	CC	A	NB	A	G	33	13	20	D	23848.125	5	11.34	NISSAN	I	U	343.304077924274	285.767949935178	0	3.66062053861644	1.31358254243835	40.8399256912191	9.52204032156165	2.19995889526027	1	0	0	0	0	0	0	1	0	0	400.2345	0	0	0	0	0	0	400.2345	0	0	1	1
161	2023	CC	A	P	A	G	34	14	20	D	23848.125	5	11.34	NISSAN	I	U	329.606273835617	267.383110273973	0	3.95202575342465	1.42706465753425	44.1921715068493	10.3069126027397	2.34498904109589	0	0	0	0	0	0	0	0	0	0	0	0	0	0	0	0	0	0	0	0	1	1
161	2024	CC	C	P	A	G	35	15	20	D	23848.125	5	11.34	NISSAN	I	U	236.522418904109	193.854992054794	0	2.70961643835617	0.97546191780822	30.3115758904109	7.06306684931507	1.60770575342465	0	0	0	0	0	0	0	0	0	0	0	0	0	0	0	0	0	0	0	0	0.73972602739726	0.73972602739726
162	2022	CC	C	P	Q	G	53	34	18	G	27470.625	5	12	RENAULT	I	R	446.731685671233	386.428001013698	0	5.58451947945205	2.45313953424657	27.6554158356164	20.0551089863014	4.55550082191782	2	1	1	0	0	0	0	1	0	0	934.4285	882	882	0	0	0	0	52.4285	0	0	0.953424657534247	0.953424657534247
163	2022	CC	C	NB	A	B	42	24	18	D	21819.525	5	11.52	RENAULT	C	R	450.01928671233	393.896908191782	0	6.74878479452055	1.28097953424658	27.6829134246576	17.1083843835617	3.30131638356165	0	0	0	0	0	0	0	0	0	0	0	0	0	0	0	0	0	0	0	0	0.704109589041096	0.704109589041096
164	2022	CC	A	NB	A	G	67	49	18	G	20098.8375	5	11.7	RENAULT	C	R	276.237534657534	236.433101917808	0	5.19393328767123	1.54230698630137	19.3625510958905	11.190381369863	2.51526	0	0	0	0	0	0	0	0	0	0	0	0	0	0	0	0	0	0	0	0	1	1
164	2023	CC	C	P	A	G	68	50	18	G	20098.8375	5	11.7	RENAULT	C	R	195.774905835618	165.085488986302	0	4.02498468493151	1.19614512328767	15.0085654520548	8.6611384109589	1.7985831780822	0	0	0	0	0	0	0	0	0	0	0	0	0	0	0	0	0	0	0	0	0.715068493150685	0.715068493150685
165	2022	CC	A	NB	S	G	74	20	54	D	15456	2	17.8	SMART	I	R	404.632871496986	370.120654181917	0	1.54367183013699	1.28306961863014	17.8732401928767	11.2195890279452	2.59264664547945	0	0	0	0	0	0	0	0	0	0	0	0	0	0	0	0	0	0	0	0	1	1
165	2023	CC	A	P	S	G	75	21	54	D	15456	2	17.8	SMART	I	R	412.10478936	373.741303880548	0	1.75194432328768	1.4542437830137	20.2539560284931	12.135205219726	2.7681361249315	0	0	0	0	0	0	0	0	0	0	0	0	0	0	0	0	0	0	0	0	1	1
165	2024	CC	A	P	S	G	76	22	54	D	15456	2	17.8	SMART	I	R	408.851649287671	369.007609315068	0	1.82330424657534	1.35845449315069	21.1207241917809	12.6547116164383	2.88684542465753	0	0	0	0	0	0	0	0	0	0	0	0	0	0	0	0	0	0	0	0	1	1
166	2022	TPG	C	NB	S	B	60	41	19	G	19621.875	5	11	FORD	I	R	587.041110986302	563.330093835617	0	0	0	14.3228986849315	7.61709978082192	1.77101868493151	0	0	0	0	0	0	0	0	0	0	0	0	0	0	0	0	0	0	0	0	0.704109589041096	0.704109589041096
167	2022	CC	A	NB	A	G	40	21	19	D	18375.288225	5	11.96	CITROEN	C	R	142.542383424658	109.262874328767	0	7.00074567123287	0.346228767123287	18.3708983835617	6.13517375342465	1.42646252054794	0	0	0	0	0	0	0	0	0	0	0	0	0	0	0	0	0	0	0	0	0.567123287671233	0.567123287671233
167	2023	CC	A	NB	A	G	40	22	18	D	18375.288225	5	11.96	CITROEN	C	R	254.292250767123	195.300890219178	0	12.0893384383562	0.638064493150685	32.5516258356164	11.259091890411	2.45323989041096	0	0	0	0	0	0	0	0	0	0	0	0	0	0	0	0	0	0	0	0	1	1
167	2024	CC	C	P	A	G	41	23	18	D	18375.288225	5	11.96	CITROEN	C	R	111.765556356164	85.9636854246576	0	5.18058591780822	0.287219342465753	14.2333140821918	5.05293287671233	1.04781871232877	0	0	0	0	0	0	0	0	0	0	0	0	0	0	0	0	0	0	0	0	0.435616438356164	0.435616438356164
168	2022	CC	A	NB	A	G	39	21	18	D	25400.97	5	14.44	CITROEN	C	R	251.512987150686	170.82529290411	0	16.5933899999999	2.39536783561644	35.4770080273972	21.4658490410959	4.75607934246575	0	0	0	0	0	0	0	0	0	0	0	0	0	0	0	0	0	0	0	0	1	1
168	2023	CC	C	P	A	G	40	22	18	D	25400.97	5	14.44	CITROEN	C	R	214.983309863014	153.301735068493	0	10.8886438356164	1.47255945205479	34.2836728767124	10.6812410958904	4.35545753424658	0	0	0	0	0	0	0	0	0	0	0	0	0	0	0	0	0	0	0	0	0.849315068493151	0.849315068493151
169	2022	CC	A	NB	S	G	45	23	22	D	31395	5	11	RENAULT	C	U	427.788155013698	352.341594904109	0	17.3658313972603	1.63202539726028	42.862485780822	11.0348293150685	2.55138821917808	1	1	1	0	0	0	0	0	0	0	882	882	882	0	0	0	0	0	0	0	1	1
169	2023	CC	A	P	S	G	46	24	22	D	31395	5	11	RENAULT	C	U	425.794111479452	351.471373150685	0	16.9468778630137	1.60201890410959	42.4735052876712	10.8276272876713	2.47270898630136	0	0	0	0	0	0	0	0	0	0	0	0	0	0	0	0	0	0	0	0	1	1
169	2024	CC	A	P	S	G	47	25	22	D	31395	5	11	RENAULT	C	U	421.511980849315	357.603971095891	0	14.5733207671233	1.37531432876712	36.5345612876713	9.29900219178084	2.1258111780822	0	0	0	0	0	0	0	0	0	0	0	0	0	0	0	0	0	0	0	0	1	1
170	2022	CC	A	NB	A	G	60	24	36	G	19084.5375	5	10.95	SEAT	C	R	459.514752821918	406.56844619178	0	10.2023414794521	2.33124024657534	14.0302266575343	21.6938582465753	4.68864	0	0	0	0	0	0	0	0	0	0	0	0	0	0	0	0	0	0	0	0	1	1
170	2023	CC	C	P	A	G	61	25	36	G	19084.5375	5	10.95	SEAT	C	R	364.288059616438	333.844013589041	0	5.26990290410959	0.915248219178082	11.0022470136986	9.55711824657535	3.69952964383562	0	0	0	0	0	0	0	0	0	0	0	0	0	0	0	0	0	0	0	0	0.789041095890411	0.789041095890411
171	2022	CC	C	NB	A	N	21	1	20	D	37674	5	9.47	BMW	I	U	766.962853890411	660.727524328767	0	42.7451694246576	1.81400457534246	52.2880370958904	7.61709978082192	1.77101868493151	1	1	1	0	0	0	0	0	0	0	882	882	882	0	0	0	0	0	0	0	0.704109589041096	0.704109589041096
172	2022	CC	A	NB	A	G	35	17	18	G	27410.25	5	9.41	RENAULT	I	U	242.054217945206	209.150107808219	0	6.08058	0.772909726027397	19.1676928767124	5.59084191780821	1.29208561643836	0	0	0	0	0	0	0	0	0	0	0	0	0	0	0	0	0	0	0	0	1	1
172	2023	CC	A	P	A	G	36	18	18	G	27410.25	5	9.41	RENAULT	I	U	232.398683753425	199.112015917808	0	6.09315797260273	0.821214493150686	19.0672029041096	5.94663797260273	1.35845449315069	0	0	0	0	0	0	0	0	0	0	0	0	0	0	0	0	0	0	0	0	0.999999999999999	0.999999999999999
172	2024	CC	A	P	A	G	37	19	18	G	27410.25	5	9.41	RENAULT	I	U	224.247388109589	191.378335726027	0	6.02565172602741	0.754812164383562	18.863948219178	5.88227621917808	1.34236405479452	1	1	1	0	0	0	0	0	0	0	1114	1114	1114	0	0	0	0	0	0	0	0.999999999999999	0.999999999999999
173	2022	COMP_E	A	P	A	G	39	21	18	D	21819.525	5	11.44	CHEVROLET	C	R	641.270270465753	284.929582767124	286.791524136986	11.5211218356164	2.50478950684932	43.5848829041095	9.38698109589042	2.55138821917808	0	0	0	0	0	0	0	0	0	0	0	0	0	0	0	0	0	0	0	0	1	1
173	2023	COMP_E	A	P	A	G	40	22	18	D	21819.525	5	11.44	CHEVROLET	C	R	636.161740273973	272.782338821918	289.382352328768	11.9852021917808	2.66094369863014	46.714155369863	9.96001479452056	2.67673306849315	0	0	0	0	0	0	0	0	0	0	0	0	0	0	0	0	0	0	0	0	1	1
173	2024	CC	A	P	A	G	41	23	18	D	21819.525	5	11.44	CHEVROLET	C	R	574.24927939726	282.70622539726	216.628816438356	12.2131110410959	2.32130498630137	47.6393723013699	10.040366630137	2.70008260273972	0	0	0	0	0	0	0	0	0	0	0	0	0	0	0	0	0	0	0	0	1	1
174	2022	CC	A	NB	Q	G	42	20	22	G	34894.16595	5	8.97	MERCEDES	IS	U	275.649949315068	229.028322328767	0	9.93074424657534	0.942511643835617	22.0189787671233	11.1499043835616	2.57948794520548	0	0	0	0	0	0	0	0	0	0	0	0	0	0	0	0	0	0	0	0	1	1
174	2023	CC	A	P	Q	G	43	21	22	G	34894.16595	5	8.97	MERCEDES	IS	U	279.378615698631	227.521441068494	0	11.0550678082192	1.04313542465754	24.531361890411	12.4008105205479	2.82679898630137	0	0	0	0	0	0	0	0	0	0	0	0	0	0	0	0	0	0	0	0	1	1
174	2024	CC	A	P	Q	G	44	22	22	G	34894.16595	5	8.97	MERCEDES	IS	U	287.835796931508	232.574942630138	0	11.7831517808219	1.10983882191781	26.1506420547946	13.1992441643836	3.01797747945206	0	0	0	0	0	0	0	0	0	0	0	0	0	0	0	0	0	0	0	0	1	1
175	2022	COMP_E	A	P	A	G	56	33	22	D	16271.0625	5	13.7	HYUNDAI	C	R	296.217422122916	97.3423620044891	183.856506779928	6.17417192841946	0.295172017270192	5.2978318565275	2.65225052345393	0.599127012828165	2	1	1	0	1	0	0	0	0	0	1578.1525	882	882	0	696.1525	0	0	0	0	0	1	1
175	2023	COMP_E	A	P	A	G	57	34	22	D	16271.0625	5	13.7	HYUNDAI	C	R	338.195323068494	119.072421780822	199.735595671234	9.36660879452056	0.304748219178083	6.44059101369864	2.71831397260274	0.557043616438355	0	0	0	0	0	0	0	0	0	0	0	0	0	0	0	0	0	0	0	0	1	1
175	2024	COMP_E	A	P	A	G	58	35	22	D	16271.0625	5	13.7	HYUNDAI	C	R	324.925528520547	124.948074493151	175.513397671232	11.649811890411	0.397945643835617	8.10630263013697	3.57154208219179	0.738454109589041	0	0	0	0	0	0	0	0	0	0	0	0	0	0	0	0	0	0	0	0	1	1
176	2022	COMP_E	A	NB	S	G	36	16	20	G	17659.6875	5	11.43	SEAT	I	U	310.309138161637	156.757198520549	131.770537367116	2.71329616438357	0.467325205479452	10.8305376164384	6.05783260273972	1.71241068493151	0	0	0	0	0	0	0	0	0	0	0	0	0	0	0	0	0	0	0	0	1	1
176	2023	COMP_E	A	P	S	G	37	17	20	G	17659.6875	5	11.43	SEAT	I	U	298.864437616438	161.095695863014	110.696662849315	3.37962764383562	0.581062191780822	13.4627794520548	7.55133304109589	2.09727657534247	0	0	0	0	0	0	0	0	0	0	0	0	0	0	0	0	0	0	0	0	1	1
176	2024	COMP_E	A	P	S	G	38	18	20	G	17659.6875	5	11.43	SEAT	I	U	290.63463	162.350683150685	101.066686027397	3.41077150684931	0.499338821917808	13.5698260273973	7.62680087671233	2.1105235890411	0	0	0	0	0	0	0	0	0	0	0	0	0	0	0	0	0	0	0	0	1	1
177	2022	CC	A	NB	A	G	47	28	19	D	33188.1375	5	12.07	KIA	C	U	251.143174684933	182.250875671234	0	19.8305453424658	3.42662778082191	18.6669490684932	22.1735607123288	4.79461610958904	0	0	0	0	0	0	0	0	0	0	0	0	0	0	0	0	0	0	0	0	1	1
177	2023	CC	C	P	A	G	48	29	19	D	33188.1375	5	12.07	KIA	C	U	205.038080876713	157.860045863014	0	12.7362008219179	2.0653298630137	17.2700916164383	10.8970737534246	4.20933895890411	0	0	0	0	0	0	0	0	0	0	0	0	0	0	0	0	0	0	0	0	0.805479452054795	0.805479452054795
178	2022	CC	A	NB	Q	G	42	20	22	G	16608.546675	5	12.98	OPEL	IS	U	263.141623890411	230.74130169863	0	4.80498624657536	1.24873175342465	13.4059778630137	10.399173369863	2.54145295890411	0	0	0	0	0	0	0	0	0	0	0	0	0	0	0	0	0	0	0	0	1	1
178	2023	CC	A	P	Q	G	43	21	22	G	16608.546675	5	12.98	OPEL	IS	U	266.123941479452	229.348491945205	0	5.45877320547945	1.39578698630137	15.2717996712329	11.7985397260274	2.85054994520548	0	0	0	0	0	0	0	0	0	0	0	0	0	0	0	0	0	0	0	0	1	1
178	2024	CC	A	P	Q	G	44	22	22	G	16608.546675	5	12.98	OPEL	IS	U	273.472287452054	235.520563315068	0	5.70745578082192	1.01714317808219	15.9305375342465	12.3315647671233	2.96502287671233	0	0	0	0	0	0	0	0	0	0	0	0	0	0	0	0	0	0	0	0	1	1
179	2022	COMP_E	A	NB	A	G	37	19	18	D	31081.05	5	11.03	FORD	C	U	537.950856164384	214.71368630137	240.25533369863	34.0347895890411	6.33615369863014	19.8588123287671	18.7699479452055	3.98213260273973	0	0	0	0	0	0	0	0	0	0	0	0	0	0	0	0	0	0	0	0	0.849315068493151	0.849315068493151
179	2023	COMP_E	A	P	A	G	38	20	18	D	31081.05	5	11.03	FORD	C	U	648.836757287672	244.042541178083	316.475506027397	33.5921185479452	4.78310860273972	25.2117432328768	20.7563309589042	3.97540873972602	0	0	0	0	0	0	0	0	0	0	0	0	0	0	0	0	0	0	0	0	1	1
179	2024	COMP_E	A	P	A	G	39	21	18	D	31081.05	5	11.03	FORD	C	U	662.613049397261	249.513925808219	313.715577698631	36.4902038630137	4.98014120547945	29.6469839178082	23.7998658082192	4.46635109589041	0	0	0	0	0	0	0	0	0	0	0	0	0	0	0	0	0	0	0	0	1	1
180	2022	CC	A	NB	A	G	70	50	20	D	21499.5375	5	13.33	CITROEN	C	U	278.367259726027	238.377703315069	0	8.91540747945207	1.48600717808219	16.3957218082192	10.7674804931507	2.4249394520548	0	0	0	0	0	0	0	0	0	0	0	0	0	0	0	0	0	0	0	0	1	1
180	2023	CC	A	P	A	G	71	51	20	D	21499.5375	5	13.33	CITROEN	C	U	290.96192490411	255.184651232877	0	6.15491046575342	1.35929079452055	15.180442109589	10.8332472328767	2.24938306849315	0	0	0	0	0	0	0	0	0	0	0	0	0	0	0	0	0	0	0	0	1	1
180	2024	CC	C	P	A	G	72	52	20	D	21499.5375	5	13.33	CITROEN	C	U	213.944690465753	187.819773041096	0	4.53971145205479	0.759495452054795	11.1939272876713	7.97470224657535	1.65708098630138	0	0	0	0	0	0	0	0	0	0	0	0	0	0	0	0	0	0	0	0	0.706849315068493	0.706849315068493
181	2022	CC	A	NB	A	G	61	22	39	G	14282.2134	5	8.21	VOLKSWAGEN	C	R	246.656718904109	183.346698082192	0	34.9028035068493	0.449863232876713	15.9756309041096	9.72143473972603	2.26028843835617	0	0	0	0	0	0	0	0	0	0	0	0	0	0	0	0	0	0	0	0	0.898630136986301	0.898630136986301
181	2023	CC	A	P	A	G	62	23	38	G	24029.25	2	9.45	MAZDA	C	R	254.919175726028	197.362640712329	0	24.0097774520549	0.625854493150686	18.1655362191781	12.1963515616438	2.55901528767124	0	0	0	0	0	0	0	0	0	0	0	0	0	0	0	0	0	0	0	0	1	1
181	2024	CC	C	P	A	G	63	24	39	G	24029.25	2	9.45	MAZDA	C	R	25.1528007123288	21.0863020273973	0	0.536437150684932	0.0737283287671232	1.9029535890411	1.28643221917808	0.266947397260273	0	0	0	0	0	0	0	0	0	0	0	0	0	0	0	0	0	0	0	0	0.104109589041096	0.104109589041096
182	2022	CC	A	NB	S	G	40	6	34	D	20992.3875	5	14.33	TOYOTA	I	U	364.296623342466	300.108084657535	0	15.3219108493151	1.30590131506849	36.6748926575342	8.83227912328767	2.05355473972603	0	0	0	0	0	0	0	0	0	0	0	0	0	0	0	0	0	0	0	0	0.816438356164384	0.816438356164384
182	2023	CC	C	P	S	G	41	7	34	D	20992.3875	5	14.33	TOYOTA	I	U	83.1280885479452	68.4810394520548	0	3.49627495890411	0.297990904109589	8.36876745205479	2.01541939726027	0.468596383561644	0	0	0	0	0	0	0	0	0	0	0	0	0	0	0	0	0	0	0	0	0.186301369863014	0.186301369863014
183	2022	CC	A	NB	A	G	42	19	23	G	23847.23145	5	11.58	AUDI	IS	U	349.444278986301	319.700351013699	0	3.55026657534247	1.53026424657534	11.0374385753425	11.1106985753425	2.51525999999999	0	0	0	0	0	0	0	0	0	0	0	0	0	0	0	0	0	0	0	0	1	1
183	2023	CC	A	P	A	G	43	20	23	G	23847.23145	5	11.58	AUDI	IS	U	343.611980136987	311.340950136987	0	3.88278000000001	1.67277	12.06348	12.13674	2.51526	0	0	0	0	0	0	0	0	0	0	0	0	0	0	0	0	0	0	0	0	1	1
183	2024	COMP_E	A	P	A	G	44	21	23	D	34111.875	5	13.03	MERCEDES	IS	U	495.527528958905	216.955977534247	237.573683178083	8.00420695890411	6.07867323287671	11.8053639452055	12.5167553424658	2.59286876712329	0	0	0	0	0	0	0	0	0	0	0	0	0	0	0	0	0	0	0	0	1	1
184	2022	CC	C	P	S	B	50	18	31	D	39306.54	5	11.53	ROVER	C	U	808.874097041096	711.313320164383	0	10.5659318630137	1.93436506849315	75.6723614794521	7.61709978082192	1.77101868493151	1	1	1	0	0	0	0	0	0	0	882	882	882	0	0	0	0	0	0	0	0.704109589041096	0.704109589041096
185	2022	COMP_E	A	P	A	G	31	3	28	D	31594.2375	5	12.91	CITROEN	I	U	363.787093666504	140.580345826258	182.390016174707	9.26478668081097	0.796549818131506	22.1186323446904	7.08328279578083	1.55348002612602	2	1	1	0	1	0	0	0	0	0	847.6995	0	0	0	847.6995	0	0	0	0	0	1	1
185	2023	COMP_E	A	P	A	G	32	4	28	D	34619.012925	7	12.17	CITROEN	I	U	400.019351752373	174.446597982016	190.220269411233	7.06838746553424	0.871935462049314	21.1425374069589	4.73742069619726	1.53220332838356	0	0	0	0	0	0	0	0	0	0	0	0	0	0	0	0	0	0	0	0	1	1
185	2024	COMP_E	A	P	A	G	33	5	28	D	34619.012925	7	12.17	CITROEN	I	U	407.942703435617	176.093473027397	179.430014424659	13.2021678739726	1.74819769315069	26.2283679041096	9.46084323287671	1.77963927945206	0	0	0	0	0	0	0	0	0	0	0	0	0	0	0	0	0	0	0	0	1	1
186	2022	CC	A	NB	A	G	60	38	22	D	21553.875	5	11.12	TOYOTA	I	R	491.361008630138	438.571759397261	0	7.14977457534247	1.53190339726027	30.4148423835616	11.1193292054795	2.57339967123288	0	0	0	0	0	0	0	0	0	0	0	0	0	0	0	0	0	0	0	0	1	1
186	2023	CC	A	P	A	G	61	39	22	D	21553.875	5	11.12	TOYOTA	I	R	467.347116575342	412.790528383561	0	7.14368630136986	1.69019852054795	30.6975122465753	12.2360926027397	2.78909852054794	0	0	0	0	0	0	0	0	0	0	0	0	0	0	0	0	0	0	0	0	1	1
186	2024	CC	A	P	A	G	62	40	22	D	21553.875	5	11.12	TOYOTA	I	R	468.674862082191	411.975502520547	0	7.41869564383562	1.76158520547945	31.9011840821917	12.7182705205479	2.89962410958904	0	0	0	0	0	0	0	0	0	0	0	0	0	0	0	0	0	0	0	0	1	1
187	2022	COMP_E	A	NB	S	G	43	25	18	D	50807.47035	5	9.26	VOLVO	I	R	471.985478136986	149.350311452055	238.879785205479	21.2182369315068	13.4806428493151	30.616658630137	15.2423618630138	3.19748120547945	0	0	0	0	0	0	0	0	0	0	0	0	0	0	0	0	0	0	0	0	0.635616438356164	0.635616438356164
187	2023	COMP_E	A	P	S	G	44	25	18	D	50807.47035	5	9.26	VOLVO	I	R	742.424266356165	217.072524493151	385.204893534246	33.2121366575343	22.4065208219178	54.2267509315068	25.3713764383562	4.93006347945206	0	0	0	0	0	0	0	0	0	0	0	0	0	0	0	0	0	0	0	0	1	1
187	2024	COMP_E	C	P	S	G	45	26	18	D	50807.47035	5	9.26	VOLVO	I	R	651.013449041096	179.264744547945	344.906005972603	28.9302736438356	20.0633381917808	50.8823483013699	22.7356221369863	4.23111624657534	0	0	0	0	0	0	0	0	0	0	0	0	0	0	0	0	0	0	0	0	0.868493150684932	0.868493150684932
188	2022	CC	A	NB	S	G	40	22	18	G	10348.275	5	13.44	DAEWOO	C	R	256.610812684931	205.200557506849	0	10.6962276164384	2.019534	13.5519960821918	20.5188882739726	4.62360920547946	0	0	0	0	0	0	0	0	0	0	0	0	0	0	0	0	0	0	0	0	1	1
188	2023	CC	C	P	S	G	41	23	18	G	10348.275	5	13.44	DAEWOO	C	R	54.7198676712329	47.0979507945206	0	1.43823764383562	0.282201534246576	2.65863550684932	2.33682673972603	0.906015452054795	0	0	0	0	0	0	0	0	0	0	0	0	0	0	0	0	0	0	0	0	0.202739726027397	0.202739726027397
189	2022	TPG	C	NB	S	N	47	27	20	G	19558.2156	5	7.3	RENAULT	IS	U	151.482144	145.733676	0	0	0	3.081804	2.163612	0.503052	0	0	0	0	0	0	0	0	0	0	0	0	0	0	0	0	0	0	0	0	0.2	0.2
190	2022	CC	A	NB	A	G	56	35	21	D	30006.375	7	13.73	NISSAN	I	R	526.726721671233	480.388968821918	0	8.703288	1.39127095890411	22.6902276986301	11.0606543013699	2.49231189041096	0	0	0	0	0	0	0	0	0	0	0	0	0	0	0	0	0	0	0	0	1	1
190	2023	CC	A	P	A	G	57	36	21	D	30006.375	7	13.73	NISSAN	I	R	538.522852849316	486.651461095891	0	10.1620317534247	1.18172728767124	25.6169479726027	12.3511007671233	2.55958397260275	0	0	0	0	0	0	0	0	0	0	0	0	0	0	0	0	0	0	0	0	1	1
190	2024	CC	A	P	A	G	58	37	21	D	30006.375	7	13.73	NISSAN	I	R	532.918596657534	468.43169909589	0	13.4683659452055	1.42097638356164	31.6155704383562	14.895062630137	3.08692216438356	0	0	0	0	0	0	0	0	0	0	0	0	0	0	0	0	0	0	0	0	1	1
191	2022	CC	A	NB	A	G	67	47	20	D	38891.4498	5	11.28	MERCEDES	I	U	265.371136438356	210.335381013699	0	11.6020089041096	2.60159975342466	27.437007369863	10.9192190136986	2.47592038356165	0	0	0	0	0	0	0	0	0	0	0	0	0	0	0	0	0	0	0	0	1	1
191	2023	CC	C	P	A	G	68	48	20	D	38891.4498	5	11.28	MERCEDES	I	U	211.272205808219	167.538595068493	0	9.25424334246576	2.07536547945206	21.8951058082192	8.69766805479452	1.81122805479452	0	0	0	0	0	0	0	0	0	0	0	0	0	0	0	0	0	0	0	0	0.772602739726027	0.772602739726027
192	2022	TPG	A	NB	A	G	39	20	19	D	35336.28	5	13.67	MERCEDES	I	R	304.262863315069	220.507649095891	0	0	0	70.3513772876712	10.8782067945205	2.52563013698631	0	0	0	0	0	0	0	0	0	0	0	0	0	0	0	0	0	0	0	0	1	1
192	2023	TPG	A	P	A	G	40	21	19	D	35336.28	5	13.67	MERCEDES	I	R	294.494997123287	206.036557808219	0	0	0	74.2958428767123	11.52624	2.63635643835616	0	0	0	0	0	0	0	0	0	0	0	0	0	0	0	0	0	0	0	0	1	1
192	2024	TPG	A	P	A	G	41	22	19	D	35336.28	5	13.67	MERCEDES	I	R	351.131567178082	268.932007315069	0	0	0	67.1881175342466	12.2267260273973	2.78471630136986	0	0	0	0	0	0	0	0	0	0	0	0	0	0	0	0	0	0	0	0	1	1
193	2022	CC	A	NB	A	G	40	20	20	D	21699.08895	5	16.29	GALLOPER	I	R	204.633143753425	152.410505424658	0	10.1400872054794	0.63425095890411	33.1396126027397	6.67549134246576	1.63319621917808	0	0	0	0	0	0	0	0	0	0	0	0	0	0	0	0	0	0	0	0	0.649315068493151	0.649315068493151
193	2023	CC	A	NB	A	G	40	21	19	D	21699.08895	5	16.29	GALLOPER	I	R	307.012889835617	225.582994849315	0	15.1113301643835	0.747854136986301	52.3325283287672	10.6597648767123	2.57841747945205	0	0	0	0	0	0	0	0	0	0	0	0	0	0	0	0	0	0	0	0	1	1
193	2024	CC	A	P	A	G	41	22	19	D	21699.08895	5	16.29	GALLOPER	I	R	313.711095123289	228.638438630138	0	15.4035673150685	0.638499369863013	55.0612793424658	11.2616342465753	2.70767621917808	0	0	0	0	0	0	0	0	0	0	0	0	0	0	0	0	0	0	0	0	1	1
194	2022	TPG	A	NB	A	G	39	17	22	G	11800.24545	5	14.4	DAEWOO	I	U	203.45272109589	159.675355068493	0	0	0	31.3572871232876	10.0770969863014	2.34298191780821	0	0	0	0	0	0	0	0	0	0	0	0	0	0	0	0	0	0	0	0	0.931506849315068	0.931506849315068
194	2023	TPG	C	P	A	G	40	18	22	G	11800.24545	5	14.4	DAEWOO	I	U	15.5581492602739	12.2104683287671	0	0	0	2.39791019178082	0.770601534246576	0.179169205479452	0	0	0	0	0	0	0	0	0	0	0	0	0	0	0	0	0	0	0	0	0.0712328767123288	0.0712328767123288
195	2022	COMP_E	A	P	A	G	36	14	21	G	28980	5	9.71	NISSAN	C	R	607.456699315068	262.81222150685	291.186689260273	6.64762578082192	2.42530742465754	32.8330579726027	9.08350405479452	2.46829331506849	0	0	0	0	0	0	0	0	0	0	0	0	0	0	0	0	0	0	0	0	1	1
195	2023	COMP_E	A	P	A	G	37	15	21	G	28980	5	9.71	NISSAN	C	R	609.223201972603	259.444134821918	295.495548082192	7.27632369863014	2.51044290410959	32.6009341643835	9.37821665753425	2.51760164383561	0	0	0	0	0	0	0	0	0	0	0	0	0	0	0	0	0	0	0	0	1	1
195	2024	COMP_E	C	P	A	G	38	16	21	G	28980	5	9.71	NISSAN	C	R	406.019364164384	153.910027232876	205.210492767124	7.43097254794521	2.03682871232876	27.747475890411	7.62947704109589	2.05408997260273	0	0	0	0	0	0	0	0	0	0	0	0	0	0	0	0	0	0	0	0	0.706849315068493	0.706849315068493
196	2022	CC	A	NB	A	G	38	18	20	D	30314.2875	5	10.66	FORD	I	U	300.605182191781	247.892939589042	0	4.60122978082192	1.41662761643835	31.3518009863013	12.467380109589	2.87520410958904	0	0	0	0	0	0	0	0	0	0	0	0	0	0	0	0	0	0	0	0	1	1
196	2023	CC	A	P	A	G	39	19	20	D	30314.2875	5	10.66	FORD	I	U	288.625533041096	239.201493616438	0	3.92941216438356	1.18145967123288	31.8484301917808	9.52507117808219	2.93966621917809	0	0	0	0	0	0	0	0	0	0	0	0	0	0	0	0	0	0	0	0	1	1
196	2024	CC	A	P	A	G	40	20	20	D	30314.2875	5	10.66	FORD	I	U	277.08731720548	218.033568575343	0	5.38942709589041	1.57990709589041	33.100172630137	15.9820536986301	3.00218810958904	0	0	0	0	0	0	0	0	0	0	0	0	0	0	0	0	0	0	0	0	1	1
197	2022	CC	A	NB	A	G	42	20	22	D	37855.125	5	10.4	RENAULT	C	R	305.306400164383	235.073242438356	0	6.20552342465755	5.13790109589041	45.1734540821917	11.2010191232877	2.51526	0	0	0	0	0	0	0	0	0	0	0	0	0	0	0	0	0	0	0	0	1	1
197	2023	CC	A	P	A	G	43	21	22	D	37855.125	5	10.4	RENAULT	C	R	306.283635041096	230.065737452055	0	6.82518928767123	4.79103673972603	49.9418772328768	12.1409549589041	2.51883936986302	0	0	0	0	0	0	0	0	0	0	0	0	0	0	0	0	0	0	0	0	1	1
197	2024	CC	A	P	A	G	44	22	22	D	37855.125	5	10.4	RENAULT	C	R	311.240025287671	231.439747150685	0	7.72715704109589	3.07926164383562	53.4188169041095	12.9043977534247	2.67064479452055	0	0	0	0	0	0	0	0	0	0	0	0	0	0	0	0	0	0	0	0	1	1
198	2022	CC	A	NB	A	G	51	33	18	D	33810	5	9.57	AUDI	I	R	900.174422219178	788.951157123288	0	33.1620254794521	2.30056471232876	60.9533235616439	12.1042246027397	2.70312673972603	1	1	1	0	0	0	0	0	0	0	0	0	0	0	0	0	0	0	0	0	1	1
198	2023	CC	A	P	A	G	52	34	18	D	33810	5	9.57	AUDI	I	R	755.128420109589	623.699980109589	0	35.8137364109589	2.82934134246576	74.8605135616439	14.8426767123288	3.08217197260274	1	0	0	0	0	0	0	1	0	0	415.863	0	0	0	0	0	0	415.863	0	0	1	1
198	2024	CC	A	P	A	G	53	35	18	D	33810	5	9.57	AUDI	I	R	456.521964739726	342.416102630137	0	22.2003558082192	2.71336306849315	71.9682154520549	14.2663647123288	2.95756306849316	0	0	0	0	0	0	0	0	0	0	0	0	0	0	0	0	0	0	0	0	1	1
199	2022	CC	A	NB	A	G	55	31	24	D	22457.085	5	13.33	CITROEN	I	R	340.44553828602	286.076999736152	0	15.9190835512202	0.876728120009424	29.3636128959794	6.35433783874126	1.85477614391737	0	0	0	0	0	0	0	0	0	0	0	0	0	0	0	0	0	0	0	0	1	1
199	2023	CC	C	P	A	G	56	32	23	D	22457.085	5	13.33	CITROEN	I	R	222.634361840302	186.203714618017	0	9.80916114973315	0.615142763852055	19.6798365758515	4.4384916345633	1.88801509828438	1	1	1	0	0	0	0	0	0	0	1012	1012	1012	0	0	0	0	0	0	0	0.671232876712328	0.671232876712328
200	2022	CC	A	NB	A	G	69	27	42	D	27543.075	5	11.92	RENAULT	I	U	321.102794958904	281.116717561644	0	4.47143580821918	1.4243215890411	21.3414743013698	10.3438436712329	2.40500202739727	0	0	0	0	0	0	0	0	0	0	0	0	0	0	0	0	0	0	0	0	0.956164383561644	0.956164383561644
200	2023	CC	A	P	A	G	70	28	42	D	27543.075	5	11.92	RENAULT	I	U	348.629286575343	303.748370712329	0	5.09551734246575	1.1520218630137	24.3803927671233	11.7959304657534	2.45705342465754	1	1	1	0	0	0	0	0	0	0	172.431	172.431	172.431	0	0	0	0	0	0	0	1	1
200	2024	CC	A	P	A	G	71	29	42	D	27543.075	5	11.92	RENAULT	I	U	378.288279780823	340.487056438357	0	2.98562934246575	1.05404079452055	20.4182310410959	11.0520905753425	2.29123158904109	0	0	0	0	0	0	0	0	0	0	0	0	0	0	0	0	0	0	0	0	1	1
201	2022	COMP_E	A	NB	A	G	62	28	34	G	26565	4	10.76	MINI	C	U	379.397683726027	119.278452986301	235.035541972603	6.63615172602741	0.689112328767124	11.3358978082192	5.00295550684932	1.41957139726027	0	0	0	0	0	0	0	0	0	0	0	0	0	0	0	0	0	0	0	0	0.564383561643836	0.564383561643836
201	2023	COMP_E	A	P	A	G	63	29	34	G	26565	4	10.76	MINI	C	U	657.729785342466	212.542982465754	396.737522876712	12.8897457534247	1.09756191780822	22.0193132876713	9.71481123287672	2.72784780821918	0	0	0	0	0	0	0	0	0	0	0	0	0	0	0	0	0	0	0	0	1	1
201	2024	COMP_E	A	P	A	G	64	30	34	G	26565	4	10.76	MINI	C	U	652.766671232877	219.994427671233	379.592508493151	14.2049132876712	1.02179301369863	24.2830138356163	10.6939528767123	2.97606205479451	0	0	0	0	0	0	0	0	0	0	0	0	0	0	0	0	0	0	0	0	1	1
202	2022	CC	A	NB	A	G	54	36	18	D	34812.225	5	11.38	FORD	I	U	346.777213561645	285.396540000001	0	6.42747780821918	2.0091304109589	39.9042871232876	10.5870735616438	2.45270465753424	0	0	0	0	0	0	0	0	0	0	0	0	0	0	0	0	0	0	0	0	1	1
202	2023	CC	A	P	A	G	55	37	18	D	34812.225	5	11.38	FORD	I	U	349.435915972602	286.054575369863	0	6.49809509589041	2.10694421917809	41.1910538630137	11.0646685479452	2.52057887671234	1	0	0	0	0	0	0	1	0	0	71.4955	0	0	0	0	0	0	71.4955	0	0	1	1
202	2024	CC	A	P	A	G	56	38	18	D	34812.225	5	11.38	FORD	I	U	338.556337643836	270.373790876713	0	6.35197652054795	2.24456597260275	44.2626884383562	12.4841730410959	2.83914279452055	0	0	0	0	0	0	0	0	0	0	0	0	0	0	0	0	0	0	0	0	1	1
203	2022	CC	A	NB	A	G	33	4	29	D	35862.75	7	9.12	VOLKSWAGEN	I	R	563.868170136986	432.668876712328	0	55.451965890411	3.99367356164384	58.3535971232876	10.8816189041096	2.51843794520549	3	2	1	1	0	0	0	0	1	0	4934.604	3379.091	2670.76	708.331	0	0	0	0	1555.513	0	1	1
203	2023	CC	A	P	A	G	34	5	29	D	35862.75	7	9.12	VOLKSWAGEN	I	R	541.350320876712	403.75700169863	0	58.3200781643836	3.60368950684931	61.8031061095891	11.2886635068493	2.57778189041095	3	0	0	0	0	1	0	2	0	0	2398.5205	0	0	0	0	1892.0605	0	506.46	0	0	0.999999999999999	0.999999999999999
203	2024	CC	A	P	A	G	35	6	29	D	35862.75	7	9.12	VOLKSWAGEN	I	R	525.104163205479	375.26137060274	0	65.9517964931507	2.34967232876711	66.3802838630137	12.3438751232877	2.81716479452056	1	0	0	0	0	0	0	1	0	0	885.385	0	0	0	0	0	0	885.385	0	0	0.999999999999999	0.999999999999999
204	2022	TPG	A	NB	S	G	42	22	20	D	23908.5	5	11.27	PEUGEOT	I	R	282.26275150685	250.603860657535	0	0	0	21.3472949589041	8.28594016438356	2.02565572602741	0	0	0	0	0	0	0	0	0	0	0	0	0	0	0	0	0	0	0	0	0.750684931506849	0.750684931506849
204	2023	TPG	A	P	S	G	43	23	20	D	23908.5	5	11.27	PEUGEOT	I	R	382.319687260274	337.949684630137	0	0	0	30.084135369863	11.6666048219178	2.61926243835617	0	0	0	0	0	0	0	0	0	0	0	0	0	0	0	0	0	0	0	0	1	1
204	2024	TPG	A	P	S	G	44	24	20	D	23908.5	5	11.27	PEUGEOT	I	R	372.852454684931	327.782300547945	0	0	0	30.611440109589	11.8673171506849	2.59139687671233	0	0	0	0	0	0	0	0	0	0	0	0	0	0	0	0	0	0	0	0	1	1
205	2022	COMP_E	A	P	A	G	32	12	19	D	26625.375	5	13.05	SEAT	C	U	513.099792986301	176.462934246575	254.543408794521	41.0912663835616	3.9280071780822	25.3923174246575	9.18466306849315	2.49719589041096	0	0	0	0	0	0	0	0	0	0	0	0	0	0	0	0	0	0	0	0	1	1
205	2023	COMP_E	A	P	A	G	33	13	19	D	26625.375	5	13.05	SEAT	C	U	449.061822	175.676075013699	190.236349479452	39.9937044657535	3.41471884931507	28.4901449589041	8.86820663013699	2.38262260273972	2	1	1	0	1	0	0	0	0	0	239.8555	0	0	0	239.8555	0	0	0	0	0	1	1
205	2024	CC	A	P	A	G	34	14	19	D	26625.375	5	13.05	SEAT	C	U	265.015808712329	184.964974684932	0	37.4977128493151	2.2228555890411	29.7725963835617	8.32260361643836	2.2350655890411	0	0	0	0	0	0	0	0	0	0	0	0	0	0	0	0	0	0	0	0	1	1
206	2022	TPG	A	NB	A	G	68	47	21	G	14550.375	5	17.5	SKODA	I	R	242.779900088374	223.078437228095	0	0	0	11.4677564951671	6.68286754998576	1.55083881512547	0	0	0	0	0	0	0	0	0	0	0	0	0	0	0	0	0	0	0	0	1	1
206	2023	TPG	A	P	A	G	69	48	21	G	14550.375	5	17.5	SKODA	I	R	239.988285945206	219.512115945206	0	0	0	11.9435209315068	6.94638608219179	1.58626298630137	0	0	0	0	0	0	0	0	0	0	0	0	0	0	0	0	0	0	0	0	1	1
206	2024	TPG	A	P	A	G	70	49	21	G	14550.375	5	17.5	SKODA	I	R	258.176669917808	233.890879561644	0	0	0	14.0967962465753	8.29771528767124	1.8912788219178	1	0	0	0	0	0	0	1	0	0	153.295	0	0	0	0	0	0	153.295	0	0	1	1
207	2022	COMP_E	C	P	A	G	30	11	19	D	34945.05	5	11.84	CITROEN	I	R	610.640364821918	241.047679068493	313.882971780823	12.010257780822	2.79408287671232	31.5172548493151	7.61709978082192	1.77101868493151	3	0	0	0	2	0	0	0	1	0	1441.4445	0	0	0	1399.6995	0	0	0	41.745	0	0.704109589041095	0.704109589041095
208	2022	CC	A	NB	S	G	53	24	29	G	26565	4	10.76	MINI	I	U	287.154579287671	237.608239150685	0	9.51470104109589	1.4768078630137	26.2443412602741	9.98818142465754	2.32230854794521	0	0	0	0	0	0	0	0	0	0	0	0	0	0	0	0	0	0	0	0	0.923287671232877	0.923287671232877
208	2023	CC	A	P	S	G	54	25	29	G	26565	4	10.76	MINI	I	U	332.537510136986	273.805369561643	0	11.4404689315068	1.25107339726027	31.5383296438356	11.9870086027397	2.51526	0	0	0	0	0	0	0	0	0	0	0	0	0	0	0	0	0	0	0	0	1	1
208	2024	CC	C	P	S	G	55	26	29	G	26565	4	10.76	MINI	I	U	26.5683913150685	21.8672402465753	0	0.916753561643835	0.0970109589041097	2.52713547945206	0.960408493150686	0.199842575342465	0	0	0	0	0	0	0	0	0	0	0	0	0	0	0	0	0	0	0	0	0.0794520547945206	0.0794520547945206
209	2022	TPG	C	NB	S	G	60	40	20	D	25400.97	5	14.44	CITROEN	I	R	248.032869534247	228.289868219178	0	0	0	12.516554630137	5.86287402739726	1.36357265753425	0	0	0	0	0	0	0	0	0	0	0	0	0	0	0	0	0	0	0	0	0.539726027397261	0.539726027397261
210	2022	TPG	A	NB	Q	G	47	23	24	D	43542.45	7	13.1	TOYOTA	C	U	576.463169835617	499.297742794521	0	0	0	63.5611453972603	11.0492806027397	2.55500104109589	1	1	1	0	0	0	0	0	0	0	0	0	0	0	0	0	0	0	0	0	1	1
210	2023	TPG	A	P	Q	G	48	24	24	D	43542.45	7	13.1	TOYOTA	C	U	574.512513616439	494.048914684932	0	0	0	66.3219100273973	11.5135951232877	2.62809378082192	0	0	0	0	0	0	0	0	0	0	0	0	0	0	0	0	0	0	0	0	1	1
210	2024	TPG	A	P	Q	G	49	25	24	D	43542.45	7	13.1	TOYOTA	C	U	541.524840246576	460.787636958905	0	0	0	66.5645043287671	11.5426984109589	2.63000054794521	2	1	1	0	0	0	0	0	1	0	421.36	283.36	283.36	0	0	0	0	0	138	0	1	1
211	2022	CC	C	NB	S	G	37	14	23	D	44297.1375	5	12.63	MITSUBISHI	I	R	690.159091558753	604.120230334951	0	9.89606769627527	2.66702533658482	64.9600030811449	6.90931125208817	1.60645385770898	0	0	0	0	0	0	0	0	0	0	0	0	0	0	0	0	0	0	0	0	0.704109589041096	0.704109589041096
212	2022	CC	A	NB	A	G	51	30	21	G	18003.825	5	14.11	CITROEN	IS	R	184.959432273025	157.457578675135	0	2.1063382095143	3.3004863990102	10.5888179003079	9.30444585161556	2.20176523744175	0	0	0	0	0	0	0	0	0	0	0	0	0	0	0	0	0	0	0	0	1	1
212	2023	CC	A	P	A	G	52	31	21	D	26503.864275	5	15.67	CITROEN	IS	R	213.42661849315	181.358140684931	0	2.38078273972603	2.69841	14.7060250684932	10.08546	2.19779999999999	0	0	0	0	0	0	0	0	0	0	0	0	0	0	0	0	0	0	0	0	1	1
212	2024	CC	C	P	A	G	53	32	21	D	26503.864275	5	15.67	CITROEN	IS	R	186.136766712329	156.394310630138	0	2.04361947945205	2.42932167123288	14.2215724109589	9.08698306849315	1.96095945205479	0	0	0	0	0	0	0	0	0	0	0	0	0	0	0	0	0	0	0	0	0.879452054794521	0.879452054794521
213	2022	CC	C	NB	Q	G	69	51	18	D	43935.2256	5	10.13	MERCEDES	C	R	230.084671315068	203.594056027397	0	4.12102553424658	0.840783945205479	15.0630588493151	5.2460181369863	1.2197288219178	0	0	0	0	0	0	0	0	0	0	0	0	0	0	0	0	0	0	0	0	0.484931506849315	0.484931506849315
214	2022	CC	A	NB	A	G	36	17	19	NA	30429	5	10.88	TOYOTA	IS	R	263.862883643836	210.491401397261	0	4.49431701369864	2.37001117808219	20.9275051232877	20.8368166027398	4.74283232876713	0	0	0	0	0	0	0	0	0	0	0	0	0	0	0	0	0	0	0	0	1	1
214	2023	CC	A	P	A	G	37	18	19	NA	30429	5	10.88	TOYOTA	IS	R	258.603953013699	208.257707342466	0	4.07044602739727	2.09175698630137	22.4950349589041	16.8816463561644	4.80736134246575	0	0	0	0	0	0	0	0	0	0	0	0	0	0	0	0	0	0	0	0	1	1
214	2024	CC	A	P	A	G	38	19	19	NA	30429	5	10.88	TOYOTA	IS	R	264.37413139726	200.033720383561	0	5.64841290410959	2.74363717808219	23.1976284657534	27.9698651506849	4.78086731506849	0	0	0	0	0	0	0	0	0	0	0	0	0	0	0	0	0	0	0	0	1	1
215	2022	COMP_E	A	NB	A	G	35	16	19	D	37242.3429	5	10.93	CITROEN	C	R	539.096053808219	163.624169424658	299.43964569863	19.5751389041096	7.13211189041096	25.3986064109589	19.7387194520548	4.18766202739727	0	0	0	0	0	0	0	0	0	0	0	0	0	0	0	0	0	0	0	0	0.893150684931507	0.893150684931507
215	2023	COMP_E	A	NB	A	G	35	17	18	D	37242.3429	5	10.93	CITROEN	C	R	303.89385369863	175.349315342465	36.7410608219179	23.8630232876712	8.75724616438356	30.2635721917808	24.2962273972603	4.62340849315068	0	0	0	0	0	0	0	0	0	0	0	0	0	0	0	0	0	0	0	0	1	1
215	2024	CC	A	P	A	G	36	18	18	D	37242.3429	5	10.93	CITROEN	C	R	267.149614931507	176.503243972603	0	24.9070619178083	5.12318219178083	31.0210939726026	24.914421369863	4.68061150684932	0	0	0	0	0	0	0	0	0	0	0	0	0	0	0	0	0	0	0	0	1	1
216	2022	CC	A	NB	A	G	69	50	19	D	31588.2	5	11.58	RENAULT	C	U	348.011326767123	289.098043315068	0	10.4313542465753	1.05400734246575	33.7861070136986	11.0804579178082	2.56135693150685	0	0	0	0	0	0	0	0	0	0	0	0	0	0	0	0	0	0	0	0	1	1
216	2023	CC	A	P	A	G	70	51	19	D	31588.2	5	11.58	RENAULT	C	U	340.571690136987	282.867397397261	0	9.52045479452055	0.965259041095891	33.3920083561644	11.2579545205479	2.56861602739726	0	0	0	0	0	0	0	0	0	0	0	0	0	0	0	0	0	0	0	0	1	1
216	2024	CC	A	P	A	G	71	52	19	D	31588.2	5	11.58	RENAULT	C	U	351.406643424658	302.367770958904	0	6.11436657534247	0.608994657534247	29.1322236986301	10.7350989041096	2.44818863013698	0	0	0	0	0	0	0	0	0	0	0	0	0	0	0	0	0	0	0	0	1	1
217	2022	CC	A	NB	A	G	34	9	25	D	20797.7385	5	12.67	PEUGEOT	C	U	333.116431397261	277.186402191781	0	21.2401145753425	1.21253663013699	21.5611873972604	9.72785753424658	2.18833306849314	0	0	0	0	0	0	0	0	0	0	0	0	0	0	0	0	0	0	0	0	1	1
217	2023	CC	A	P	A	G	35	10	25	D	20797.7385	5	12.67	PEUGEOT	C	U	336.113501342466	276.033376767124	0	22.9434932054795	1.03196243835616	23.1013534520548	10.7735018630137	2.22981361643835	0	0	0	0	0	0	0	0	0	0	0	0	0	0	0	0	0	0	0	0	1	1
217	2024	CC	A	P	A	G	36	11	25	D	20797.7385	5	12.67	PEUGEOT	C	U	322.677684246576	258.309273863014	0	24.4167216986302	1.1605855890411	24.1567323287671	12.1228908493151	2.51147991780821	0	0	0	0	0	0	0	0	0	0	0	0	0	0	0	0	0	0	0	0	1	1
218	2022	CC	C	NB	A	G	54	19	35	D	39678.45	5	10.28	AUDI	I	R	302.139226520547	254.356110739725	0	4.5994902739726	3.49045430136986	30.3050527397259	7.61709978082192	1.77101868493151	1	1	1	0	0	0	0	0	0	0	868.871	868.871	868.871	0	0	0	0	0	0	0	0.704109589041096	0.704109589041096
219	2022	CC	A	NB	Q	G	45	26	19	G	12750.93435	5	12.53	FORD	I	R	365.185745506849	296.023454958904	0	7.0586511780822	0.540852821917808	48.178887041096	10.8686395068493	2.51526	0	0	0	0	0	0	0	0	0	0	0	0	0	0	0	0	0	0	0	0	1	1
219	2023	CC	C	P	Q	G	46	27	19	G	12750.93435	5	12.53	FORD	I	R	76.0978716164384	62.0323530410959	0	1.30208778082192	0.111395342465753	9.91418547945206	2.22790684931507	0.509943123287671	0	0	0	0	0	0	0	0	0	0	0	0	0	0	0	0	0	0	0	0	0.202739726027397	0.202739726027397
220	2022	CC	A	NB	A	G	31	13	18	D	18577.3875	5	13.57	CITROEN	I	R	272.03224339726	201.825445890411	0	18.6716323561644	3.87776219178082	23.3095924931507	19.6591704657534	4.68864	0	0	0	0	0	0	0	0	0	0	0	0	0	0	0	0	0	0	0	0	1	1
220	2023	CC	A	P	A	G	32	14	18	D	18577.3875	5	13.57	CITROEN	I	R	273.887460904109	208.189866575342	0	18.1341581917808	1.97176446575343	24.9992223287671	15.8859124931507	4.70653684931506	0	0	0	0	0	0	0	0	0	0	0	0	0	0	0	0	0	0	0	0	1	1
220	2024	CC	A	P	A	G	33	15	18	D	18577.3875	5	13.57	CITROEN	I	R	268.462708438357	178.731953671233	0	28.0702547671233	2.93019928767124	26.9060898082192	26.9707191780822	4.85349172602741	0	0	0	0	0	0	0	0	0	0	0	0	0	0	0	0	0	0	0	0	1	1
221	2022	COMP_E	A	P	A	G	26	7	18	D	55001.625	4	8.71	AUDI	C	R	1406.84262279452	400.718752273973	664.252066273972	217.097613534247	20.495538739726	78.3052054520548	21.1186167123288	4.85482980821918	0	0	0	0	0	0	0	0	0	0	0	0	0	0	0	0	0	0	0	0	1	1
221	2023	COMP_E	C	P	A	G	27	8	18	D	55001.625	4	8.71	AUDI	C	R	966.58742219178	272.011570027397	495.553521205479	112.180930520548	11.2543416986301	62.2958883287671	9.57999945205479	3.71117095890411	0	0	0	0	0	0	0	0	0	0	0	0	0	0	0	0	0	0	0	0	0.706849315068493	0.706849315068493
222	2022	COMP_E	C	NB	A	G	33	15	18	D	27011.775	5	10.92	ALFA ROMEO	I	R	262.471674905753	87.0177994791781	140.167961593151	4.02347934246576	1.78541895821918	19.0360866390411	8.50965880931507	1.93127008438356	0	0	0	0	0	0	0	0	0	0	0	0	0	0	0	0	0	0	0	0	0.704109589041096	0.704109589041096
223	2022	CC	A	NB	A	G	57	39	18	D	41477.625	5	10.64	AUDI	IS	R	283.635255863014	226.414311863014	0	3.71602150684931	7.47820684931507	20.6597548767124	21.2888207671233	4.07814	0	0	0	0	0	0	0	0	0	0	0	0	0	0	0	0	0	0	0	0	1	1
223	2023	CC	A	P	A	G	58	40	18	D	41477.625	5	10.64	AUDI	IS	R	279.151476246576	219.351780246576	0	4.26818112328768	4.46886000000001	23.1261748767124	23.8583399999999	4.07814000000001	0	0	0	0	0	0	0	0	0	0	0	0	0	0	0	0	0	0	0	0	1	1
223	2024	CC	C	P	A	G	59	41	18	D	41477.625	5	10.64	AUDI	IS	R	265.727200109589	208.070944520548	0	4.63153734246576	4.2484778630137	22.2174498082192	22.6817643287671	3.87702624657535	0	0	0	0	0	0	0	0	0	0	0	0	0	0	0	0	0	0	0	0	0.950684931506849	0.950684931506849
224	2022	COMP_E	A	NB	S	G	31	13	18	D	28436.625	5	11.36	PEUGEOT	C	U	416.062233993015	159.878859684431	209.026860555382	23.0510016597652	1.74373319379329	12.5548808491576	7.98521787263623	1.82168017784967	0	0	0	0	0	0	0	0	0	0	0	0	0	0	0	0	0	0	0	0	1	1
224	2023	COMP_E	A	P	S	G	32	14	18	D	28436.625	5	11.36	PEUGEOT	C	U	407.320609883659	163.784524273786	197.295018277467	22.0318975635778	1.27707165008515	14.3228557102141	6.71001596607748	1.89922644245129	0	0	0	0	0	0	0	0	0	0	0	0	0	0	0	0	0	0	0	0	1	1
224	2024	COMP_E	A	P	S	G	33	15	18	D	28436.625	5	11.36	PEUGEOT	C	U	400.972151589041	149.912239068493	190.121876547945	32.0868429863013	1.18794936986301	14.7795861369863	11.0033174794521	1.88034	0	0	0	0	0	0	0	0	0	0	0	0	0	0	0	0	0	0	0	0	1	1
225	2022	CC	A	NB	A	G	30	5	25	D	16470.3	5	14.13	SKODA	C	R	323.053584986302	251.070015041096	0	19.7404255068494	3.30686942465753	23.5553312876713	20.6923037260274	4.68864	0	0	0	0	0	0	0	0	0	0	0	0	0	0	0	0	0	0	0	0	1	1
225	2023	CC	A	P	A	G	31	6	25	D	16470.3	5	14.13	SKODA	C	R	321.481271506849	260.360252794521	0	14.0417676164384	1.66671517808219	24.0729349315069	16.6438022465754	4.69579873972603	0	0	0	0	0	0	0	0	0	0	0	0	0	0	0	0	0	0	0	0	1	1
225	2024	CC	A	P	A	G	32	7	25	D	16470.3	5	14.13	SKODA	C	R	331.878002876713	246.325610465754	0	22.3455377260274	2.55001668493151	26.6125480273973	29.0735153424658	4.97077463013698	0	0	0	0	0	0	0	0	0	0	0	0	0	0	0	0	0	0	0	0	1	1
226	2022	COMP_E	A	NB	A	G	33	15	18	D	47376.2625	5	8.98	LEXUS	I	R	703.259704520548	204.288353424658	382.668692547945	8.7265371780822	6.18769347945206	90.0521955616438	8.90366580821918	2.43256652054794	0	0	0	0	0	0	0	0	0	0	0	0	0	0	0	0	0	0	0	0	0.967123287671233	0.967123287671233
226	2023	COMP_E	A	P	A	G	34	16	18	D	47376.2625	5	8.98	LEXUS	I	R	701.172363205478	177.026266849315	390.05403649315	10.3773291780822	3.83106312328768	106.866804	10.2661010958904	2.75076246575343	2	0	0	0	2	0	0	0	0	0	486.9215	0	0	0	486.9215	0	0	0	0	0	1	1
226	2024	CC	A	P	A	G	35	17	18	D	47376.2625	5	8.98	LEXUS	I	R	321.774144246576	170.216866931508	13.8456047671233	12.6881636712329	3.61850876712328	108.752429424658	9.97553654794521	2.6770341369863	0	0	0	0	0	0	0	0	0	0	0	0	0	0	0	0	0	0	0	0	1	1
227	2022	CC	A	NB	A	G	63	39	24	D	29849.4	7	12.92	OPEL	C	U	418.149714821917	345.852130438356	0	18.8148406027397	2.33599043835616	25.8627536712329	20.8283866849315	4.45561298630138	0	0	0	0	0	0	0	0	0	0	0	0	0	0	0	0	0	0	0	0	1	1
227	2023	CC	A	P	A	G	64	40	24	D	29849.4	7	12.92	OPEL	C	U	425.402923150685	371.584755616438	0	13.7456165753425	1.56321452054795	22.3566772602739	12.4444989041096	3.7081602739726	0	0	0	0	0	0	0	0	0	0	0	0	0	0	0	0	0	0	0	0	1	1
227	2024	CC	A	P	A	G	65	41	24	D	29849.4	7	12.92	OPEL	C	U	409.645165479452	337.05955890411	0	20.1204073972603	2.46257301369863	23.3294630136986	22.7862016438356	3.88696150684932	0	0	0	0	0	0	0	0	0	0	0	0	0	0	0	0	0	0	0	0	1	1
228	2022	CC	A	NB	S	B	37	6	31	D	25478.25	5	11.52	RENAULT	IS	R	890.448404547947	842.913201945207	0	6.1410613150685	1.46222276712329	27.8052810410959	9.88595194520548	2.24068553424658	2	2	2	0	0	0	0	0	0	0	1247.6425	1247.6425	1247.6425	0	0	0	0	0	0	0	1	1
228	2023	CC	C	P	S	B	38	7	31	D	25478.25	5	11.52	RENAULT	IS	R	209.07420509589	201.615668054794	0	0.967901753424658	0.23021704109589	4.38402558904109	1.55458389041096	0.321808767123287	0	0	0	0	0	0	0	0	0	0	0	0	0	0	0	0	0	0	0	0	0.202739726027397	0.202739726027397
229	2022	COMP_E	A	NB	A	G	33	15	18	D	17701.95	5	15.33	OPEL	I	U	493.889924802373	212.511203013698	236.528046583195	12.7897241095891	2.77585150684931	9.69005671232876	15.9295339726028	3.66550890410959	0	0	0	0	0	0	0	0	0	0	0	0	0	0	0	0	0	0	0	0	1	1
229	2023	COMP_E	A	P	A	G	34	16	18	D	17701.95	5	15.33	OPEL	I	U	464.387914356163	215.08962049315	211.207409178082	10.657222520548	1.91017923287671	10.9524703561644	10.7665438356164	3.80446873972603	0	0	0	0	0	0	0	0	0	0	0	0	0	0	0	0	0	0	0	0	1	1
229	2024	COMP_E	A	P	A	G	35	17	18	D	17701.95	5	15.33	OPEL	I	U	447.412067013698	189.799800164383	198.984630493151	17.9337803835617	1.95584128767123	12.3683620273973	22.2047380273973	4.16491463013698	0	0	0	0	0	0	0	0	0	0	0	0	0	0	0	0	0	0	0	0	1	1
230	2022	CC	A	NB	A	G	37	19	18	G	19621.875	5	11	FORD	C	U	229.762093150685	191.464976547945	0	9.99413589041096	0.824258630136986	16.6809340273973	8.67532208219179	2.12246597260273	0	0	0	0	0	0	0	0	0	0	0	0	0	0	0	0	0	0	0	0	0.843835616438356	0.843835616438356
230	2023	CC	A	P	A	G	38	20	18	G	19621.875	5	11	FORD	C	U	279.153483369863	231.324705534247	0	12.5523148767123	1.03841868493151	20.9387450136986	10.8764672876712	2.42283197260275	0	0	0	0	0	0	0	0	0	0	0	0	0	0	0	0	0	0	0	0	1	1
230	2024	CC	A	P	A	G	39	21	18	G	19621.875	5	11	FORD	C	U	271.044370767123	219.929631041096	0	13.5283120273973	0.741966575342465	22.5566201917808	11.7284242191781	2.55941671232877	0	0	0	0	0	0	0	0	0	0	0	0	0	0	0	0	0	0	0	0	1	1
231	2022	COMP_E	A	NB	A	G	47	24	23	D	37901.022075	5	9.93	AUDI	I	U	572.713930438357	184.117232712329	327.076596	8.61550980821919	10.4453037534247	20.5651859178082	17.2415904657534	4.65251178082192	0	0	0	0	0	0	0	0	0	0	0	0	0	0	0	0	0	0	0	0	1	1
231	2023	COMP_E	A	P	A	G	48	25	23	D	37901.022075	5	9.93	AUDI	I	U	592.873342931507	187.869917671232	353.285143561644	6.50297909589041	6.70054693150685	22.283885589041	11.8146636164384	4.41620646575342	0	0	0	0	0	0	0	0	0	0	0	0	0	0	0	0	0	0	0	0	1	1
231	2024	COMP_E	A	P	A	G	49	26	23	D	37901.022075	5	9.93	AUDI	I	U	590.86471430137	180.239303260274	348.590181123288	8.14724794520548	6.83826904109589	23.8905877808219	18.9622303561645	4.19689479452055	0	0	0	0	0	0	0	0	0	0	0	0	0	0	0	0	0	0	0	0	1	1
232	2022	CC	A	P	A	N	26	6	19	D	17846.85	5	15.86	PEUGEOT	C	U	288.628902257825	269.986051089799	0	6.86356442242733	0.311447941148466	8.05721599158255	2.77073388592783	0.639888926939341	0	0	0	0	0	0	0	0	0	0	0	0	0	0	0	0	0	0	0	0	1	1
232	2023	CC	A	P	A	G	27	7	19	D	17846.85	5	15.86	PEUGEOT	C	U	282.79008969863	261.732322273973	0	8.05886761643835	0.356197479452055	8.78705194520549	3.13967605479451	0.715974328767123	0	0	0	0	0	0	0	0	0	0	0	0	0	0	0	0	0	0	0	0	1	1
232	2024	CC	A	P	A	G	28	8	19	D	17846.85	5	15.86	PEUGEOT	C	U	292.602146054794	266.34321969863	0	10.212611260274	0.44798991780822	10.7142248219178	3.97591052054794	0.908189835616439	0	0	0	0	0	0	0	0	0	0	0	0	0	0	0	0	0	0	0	0	1	1
233	2022	CC	C	NB	A	G	34	12	22	G	12256.125	5	12.05	DAEWOO	IS	R	185.965559095891	149.461940958904	0	4.60808745205479	1.50450616438356	9.98132375342465	17.1083843835617	3.30131638356165	0	0	0	0	0	0	0	0	0	0	0	0	0	0	0	0	0	0	0	0	0.704109589041096	0.704109589041096
234	2022	CC	A	NB	S	G	31	7	24	D	22362.9	5	14.5	OPEL	C	U	808.459525726027	734.570894712328	0	17.9029710410959	2.62658843835616	40.2136851780822	10.6762232876713	2.46916306849315	3	2	1	1	0	0	0	0	1	0	7014.3215	6972.6455	1202.21	5770.4355	0	0	0	0	41.676	0	1	1
234	2023	CC	C	P	S	G	32	8	24	D	22362.9	5	14.5	OPEL	C	U	629.823244931507	579.368848767124	0	12.5244493150685	1.08719178082192	27.8060169863014	7.35811397260273	1.67862410958904	0	0	0	0	0	0	0	0	0	0	0	0	0	0	0	0	0	0	0	0	0.712328767123288	0.712328767123288
235	2022	CC	A	P	A	G	38	18	19	G	10922.115225	5	17.22	LANCIA	I	U	243.305759671233	199.455468164383	0	11.3768431232877	0.518674109589041	18.2312695068493	11.2082447671233	2.51526	0	0	0	0	0	0	0	0	0	0	0	0	0	0	0	0	0	0	0	0	1	1
235	2023	CC	A	P	A	G	39	19	19	G	10922.115225	5	17.22	LANCIA	I	U	243.605155561645	198.379315561645	0	11.66055	0.56166	18.35163	12.13674	2.51526	0	0	0	0	0	0	0	0	0	0	0	0	0	0	0	0	0	0	0	0	1	1
235	2024	CC	A	P	A	G	40	20	19	G	10922.115225	5	17.22	LANCIA	I	U	241.61148	193.561517178082	0	12.3871620821918	0.597453698630138	19.4970283561644	12.8955664109589	2.67275227397261	0	0	0	0	0	0	0	0	0	0	0	0	0	0	0	0	0	0	0	0	1	1
236	2022	COMP_N	A	P	A	G	31	7	23	D	30912.905625	5	12.35	HYUNDAI	I	R	536.925215063811	128.021847242213	364.889328156621	20.1688001573375	1.68731852142082	17.3987063325221	3.86447744015013	0.8947372135463	4	0	0	0	4	0	0	0	0	0	2107.3405	0	0	0	2107.3405	0	0	0	0	0	1	1
236	2023	COMP_N	A	P	A	G	32	8	23	D	30912.905625	5	12.35	HYUNDAI	I	R	599.838549719115	145.325749701452	427.007030213677	10.0072223275562	1.04099017114521	13.4294826495847	2.46811550535452	0.559959150345206	0	0	0	0	0	0	0	0	0	0	0	0	0	0	0	0	0	0	0	0	1	1
236	2024	COMP_N	A	P	A	G	33	9	23	D	30912.905625	5	12.35	HYUNDAI	I	R	623.459995068494	144.630862109589	451.094402301371	9.38289994520548	0.739123150684932	14.5779036986301	2.47525134246576	0.559552520547945	4	0	0	0	4	0	0	0	0	0	1903.6985	0	0	0	1903.6985	0	0	0	0	0	1	1
237	2022	CC	A	NB	A	G	47	29	18	G	35148.405075	5	10.69	MERCEDES	IS	U	303.669724931507	272.049638465753	0	4.843623369863	2.0115389589041	11.7892735068493	10.5868393972603	2.38881123287671	0	0	0	0	0	0	0	0	0	0	0	0	0	0	0	0	0	0	0	0	1	1
237	2023	CC	A	P	A	G	48	30	18	G	35148.405075	5	10.69	MERCEDES	IS	U	328.934757287671	297.738709068493	0	5.20316605479453	1.96708117808219	11.5827070684932	10.301493369863	2.1416005479452	0	0	0	0	0	0	0	0	0	0	0	0	0	0	0	0	0	0	0	0	1	1
237	2024	CC	A	P	A	G	49	31	18	G	35148.405075	5	10.69	MERCEDES	IS	U	346.428241726028	311.260799013699	0	5.86759076712328	2.21318794520547	13.0629270410959	11.6130815342466	2.41065542465753	0	0	0	0	0	0	0	0	0	0	0	0	0	0	0	0	0	0	0	0	1	1
238	2022	CC	A	NB	S	G	27	5	22	D	25828.425	5	12.61	FORD	I	R	570.004815780822	480.041669589041	0	21.8029119452055	2.69730608219179	50.6086101369864	12.1403528219178	2.71396520547945	0	0	0	0	0	0	0	0	0	0	0	0	0	0	0	0	0	0	0	0	1	1
238	2023	CC	C	P	S	G	28	6	22	D	25828.425	5	12.61	FORD	I	R	429.019993479452	349.739025041096	0	20.4977465753424	1.59666657534246	44.128411890411	10.8055489315069	2.25259446575342	0	0	0	0	0	0	0	0	0	0	0	0	0	0	0	0	0	0	0	0	0.706849315068493	0.706849315068493
239	2022	COMP_E	A	NB	A	G	48	30	18	G	15341.2875	5	13.6	VOLKSWAGEN	C	U	243.887845740793	113.780178427746	117.481419267623	3.22483725988028	0.432386849262575	4.06823322063821	3.85555288667818	1.04523782896455	1	1	1	0	0	0	0	0	0	0	0	0	0	0	0	0	0	0	0	0	1	1
239	2023	COMP_E	A	P	A	G	49	31	18	G	15341.2875	5	13.6	VOLKSWAGEN	C	U	234.580828191781	108.438247726027	112.795578575343	3.41522063013699	0.460400630136986	4.30655063013699	4.07814000000001	1.08669	0	0	0	0	0	0	0	0	0	0	0	0	0	0	0	0	0	0	0	0	1	1
239	2024	COMP_E	A	P	A	G	50	32	18	G	15341.2875	5	13.6	VOLKSWAGEN	C	U	228.153952520548	107.210189342466	106.935414164384	3.58555849315069	0.476825589041096	4.5091028219178	4.29290219178084	1.14395991780822	0	0	0	0	0	0	0	0	0	0	0	0	0	0	0	0	0	0	0	0	1	1
240	2022	TPG	C	NB	A	G	30	11	19	D	14520.1875	5	15.69	CITROEN	I	R	157.003410121593	135.004770897447	0	0	0	15.4315222113613	5.328265268615	1.23885174417008	0	0	0	0	0	0	0	0	0	0	0	0	0	0	0	0	0	0	0	0	0.70958904109589	0.70958904109589
241	2022	CC	A	NB	A	G	44	26	18	D	25774.0875	7	13.74	KIA	C	R	389.644984767123	326.735719561643	0	15.0792830958904	2.47240791780822	33.5578301917809	9.27056794520549	2.52917605479452	0	0	0	0	0	0	0	0	0	0	0	0	0	0	0	0	0	0	0	0	1	1
241	2023	CC	A	P	A	G	45	27	18	D	25774.0875	7	13.74	KIA	C	R	373.499517780823	305.748770136987	0	16.0681592876712	2.5414864109589	36.6287622739726	9.86012695890411	2.65221271232877	0	0	0	0	0	0	0	0	0	0	0	0	0	0	0	0	0	0	0	0	1	1
241	2024	CC	A	P	A	G	46	28	18	D	25774.0875	7	13.74	KIA	C	R	351.176459835616	291.278280986301	0	13.3026444657534	1.25267909589042	33.8406673150685	9.06905276712329	2.43313520547946	0	0	0	0	0	0	0	0	0	0	0	0	0	0	0	0	0	0	0	0	1	1
242	2022	CC	A	NB	A	G	36	18	18	D	21674.625	5	14.33	TOYOTA	IS	R	243.649914410959	206.947858684931	0	3.02573835616439	1.50744994520549	18.7134808767123	10.9442411506849	2.51114539726027	1	1	1	0	0	0	0	0	0	0	0	0	0	0	0	0	0	0	0	0	1	1
242	2023	CC	A	P	A	G	37	19	18	D	21674.625	5	14.33	TOYOTA	IS	R	249.17833479452	208.93250219178	0	3.33684246575343	1.66708315068493	20.6546367123287	12.0805405479452	2.5067297260274	0	0	0	0	0	0	0	0	0	0	0	0	0	0	0	0	0	0	0	0	1	1
242	2024	CC	A	P	A	G	38	20	18	D	21674.625	5	14.33	TOYOTA	IS	R	241.946000547945	198.02512520548	0	3.65229534246576	1.81393767123287	22.5471867123288	13.1791060273972	2.7283495890411	1	1	1	0	0	0	0	0	0	0	1114	1114	1114	0	0	0	0	0	0	0	1	1
243	2022	CC	A	P	Q	G	27	0	26	D	48245.6625	7	11.1	VOLVO	I	U	1201.96909257534	1030.2096510411	0	36.2836039726028	3.24321016438357	118.635872465753	11.0428578082192	2.55389712328767	0	0	0	0	0	0	0	0	0	0	0	0	0	0	0	0	0	0	0	0	1	1
243	2023	CC	C	P	Q	G	28	1	26	D	48245.6625	7	11.1	VOLVO	I	U	1023.92641849315	881.087482602741	0	27.59864769863	3.23919591780821	101.812031260274	8.29443698630138	1.89462402739727	0	0	0	0	0	0	0	0	0	0	0	0	0	0	0	0	0	0	0	0	0.715068493150685	0.715068493150685
244	2022	TPG	C	NB	Q	B	26	7	19	G	24159.285675	5	10.44	OPEL	I	R	355.528973589041	327.069571068493	0	0	0	22.3224223561644	4.97927145205479	1.15770871232876	0	0	0	0	0	0	0	0	0	0	0	0	0	0	0	0	0	0	0	0	0.46027397260274	0.46027397260274
245	2022	COMP_E	A	NB	A	G	25	6	18	D	21976.5	5	10.86	RENAULT	I	R	367.812760472285	169.55057884606	143.068985697994	12.5210808403397	1.44228728268493	25.7312377340384	12.6195260226411	2.87906404852602	0	0	0	0	0	0	0	0	0	0	0	0	0	0	0	0	0	0	0	0	1	1
245	2023	CC	A	P	A	G	26	7	18	D	21976.5	5	10.86	RENAULT	I	R	221.66583823325	165.044879784099	0	13.3415525105425	1.29758806464657	28.5671236632658	10.4318129679123	2.98288124278356	0	0	0	0	0	0	0	0	0	0	0	0	0	0	0	0	0	0	0	0	1	1
245	2024	CC	A	P	A	G	27	8	18	D	21976.5	5	10.86	RENAULT	I	R	215.295384082192	146.907943479452	0	17.7330680547946	1.90241835616439	28.2751486027397	17.4817762191781	2.99502936986301	0	0	0	0	0	0	0	0	0	0	0	0	0	0	0	0	0	0	0	0	1	1
246	2022	COMP_E	A	NB	A	G	61	42	19	D	28364.175	5	12.9	VOLKSWAGEN	C	U	290.329091373597	126.402718546492	141.88182497387	6.66128728608592	0.664930655355699	8.65607925215303	4.82823520915941	1.23401545047994	0	0	0	0	0	0	0	0	0	0	0	0	0	0	0	0	0	0	0	0	0.819178082191781	0.819178082191781
246	2023	COMP_E	A	NB	A	G	61	43	18	D	28364.175	5	12.9	VOLKSWAGEN	C	U	362.692864475021	155.265937786544	180.755385630605	7.77295180447365	0.637464743269562	10.5625927192138	6.24570522380532	1.45282656710942	0	0	0	0	0	0	0	0	0	0	0	0	0	0	0	0	0	0	0	0	1	1
246	2024	COMP_E	A	P	A	G	62	44	18	D	28364.175	5	12.9	VOLKSWAGEN	C	U	353.169700520549	163.905701917809	157.711686	9.1178258630137	0.707945835616438	12.5155176164384	7.50108805479452	1.70993523287672	0	0	0	0	0	0	0	0	0	0	0	0	0	0	0	0	0	0	0	0	1	1
247	2022	CC	A	NB	A	G	57	39	18	D	53552.625	7	9.62	VOLVO	C	U	358.478575068494	255.704429260274	0	13.1069499452055	19.6705776164384	43.8144309041097	21.4935473424657	4.68864	0	0	0	0	0	0	0	0	0	0	0	0	0	0	0	0	0	0	0	0	1	1
247	2023	CC	A	P	A	G	58	40	18	D	53552.625	7	9.62	VOLVO	C	U	358.99688120548	265.020492000001	0	11.4522775068493	13.5569469863014	48.2346516164383	15.9772366027397	4.75527649315069	0	0	0	0	0	0	0	0	0	0	0	0	0	0	0	0	0	0	0	0	1	1
247	2024	CC	A	P	A	G	59	41	18	D	53552.625	7	9.62	VOLVO	C	U	370.595076575343	248.434795972603	0	18.6703277260273	13.7598002465754	54.523671369863	30.0637630684931	5.14271819178082	0	0	0	0	0	0	0	0	0	0	0	0	0	0	0	0	0	0	0	0	1	1
248	2022	CC	A	NB	S	G	47	27	20	D	55062	5	9.07	BMW	I	R	432.992224273972	322.269335013698	0	25.8944662191781	4.56734284931506	70.9911143835618	7.5171450410959	1.75282076712329	1	0	0	0	0	0	0	1	0	0	538.43	0	0	0	0	0	0	538.43	0	0	1	1
248	2023	CC	A	P	S	G	48	28	20	D	55062	5	9.07	BMW	I	R	417.497309620208	297.542784650705	0	28.7438303479167	5.11150624848329	75.4284543789535	8.73273107758686	1.9380029165622	0	0	0	0	0	0	0	0	0	0	0	0	0	0	0	0	0	0	0	0	1	1
248	2024	CC	A	P	S	G	49	29	20	D	55062	5	9.07	BMW	I	R	424.65961489371	277.456387737775	0	43.546602933023	8.01814111494	75.0362201265328	17.3446790468268	3.25758393461178	0	0	0	0	0	0	0	0	0	0	0	0	0	0	0	0	0	0	0	0	1	1
249	2022	CC	A	NB	A	G	57	39	18	G	23522.1	4	8.92	MINI	C	U	531.076659616439	427.421587397261	0	51.2844085479452	4.57543824657534	21.7470470136986	21.8348252054794	4.21335320547945	1	1	1	0	0	0	0	0	0	0	0	0	0	0	0	0	0	0	0	0	0.898630136986301	0.898630136986301
249	2023	CC	A	P	A	G	58	40	18	G	23522.1	4	8.92	MINI	C	U	667.302391890411	525.187224657534	0	76.9891347123287	3.34135849315068	28.5101158356165	28.3671417534246	4.90741643835617	0	0	0	0	0	0	0	0	0	0	0	0	0	0	0	0	0	0	0	0	1	1
249	2024	CC	A	P	A	G	59	41	18	G	23522.1	4	8.92	MINI	C	U	651.09587490411	504.065229287672	0	80.1681169315068	3.17078646575343	29.3281858356164	29.1463070136987	5.21724936986301	0	0	0	0	0	0	0	0	0	0	0	0	0	0	0	0	0	0	0	0	1	1
250	2022	CC	A	NB	Q	G	53	19	34	D	17508.75	5	12.5	RENAULT	I	R	434.856975616438	373.707957534246	0	7.77107958904109	1.35915698630137	38.2534282191781	11.239555890411	2.52579739726028	0	0	0	0	0	0	0	0	0	0	0	0	0	0	0	0	0	0	0	0	1	1
250	2023	CC	A	P	Q	G	54	20	34	D	17508.75	5	12.5	RENAULT	I	R	455.398812	387.573566630137	0	8.65300956164383	1.51049408219178	42.5830607671232	12.4850427945206	2.59363816438356	0	0	0	0	0	0	0	0	0	0	0	0	0	0	0	0	0	0	0	0	1	1
250	2024	CC	A	P	Q	G	55	21	34	D	17508.75	5	12.5	RENAULT	I	R	428.205937726027	356.597030794521	0	8.83702931506849	1.61506520547945	44.9555473972603	13.4158796712329	2.78538534246575	0	0	0	0	0	0	0	0	0	0	0	0	0	0	0	0	0	0	0	0	1	1
251	2022	CC	A	NB	A	G	60	41	19	D	23304.75	5	12.48	SKODA	I	R	318.406425534246	281.97201969863	0	6.42138953424658	2.5341938630137	15.7528067671232	9.51396509589041	2.21205057534246	0	0	0	0	0	0	0	0	0	0	0	0	0	0	0	0	0	0	0	0	0.879452054794521	0.879452054794521
251	2023	CC	A	P	A	G	61	42	19	D	23304.75	5	12.48	SKODA	I	R	361.462163835616	320.237022328767	0	6.12406767123287	2.93508328767124	18.6613960273973	10.9893345205479	2.51526	0	0	0	0	0	0	0	0	0	0	0	0	0	0	0	0	0	0	0	0	1	1
251	2024	CC	A	P	A	G	62	43	19	D	23304.75	5	12.48	SKODA	I	R	379.406013287672	329.43165410959	0	7.21092493150685	3.53136616438355	23.016519041096	13.1971701369863	3.01837890410959	0	0	0	0	0	0	0	0	0	0	0	0	0	0	0	0	0	0	0	0	1	1
252	2022	COMP_E	A	NB	S	G	42	24	18	D	34546.575	5	12.14	CITROEN	I	R	463.931026191781	177.096984493151	219.157959041095	17.0146182739726	8.85495961643836	18.475837479452	18.6547390684931	4.67592821917808	0	0	0	0	0	0	0	0	0	0	0	0	0	0	0	0	0	0	0	0	1	1
252	2023	COMP_E	A	P	S	G	43	25	18	D	34546.575	5	12.14	CITROEN	I	R	468.566979205478	171.722276301369	226.972459397259	17.2882895342466	6.22924093150685	21.5586115890411	20.245651890411	4.55044956164383	0	0	0	0	0	0	0	0	0	0	0	0	0	0	0	0	0	0	0	0	1	1
252	2024	CC	A	P	S	G	44	26	18	D	34546.575	5	12.14	CITROEN	I	R	245.524534109589	173.841564328767	0	17.4959598904109	6.09486402739727	23.8225797534247	19.8147225205479	4.4548435890411	0	0	0	0	0	0	0	0	0	0	0	0	0	0	0	0	0	0	0	0	1	1
253	2022	CC	A	NB	A	G	38	19	19	D	37420.425	5	13.51	NISSAN	IS	R	301.539297369863	251.013481068493	0	5.5153071780822	2.59718408219177	29.0556519452056	10.9015563287671	2.45611676712329	1	1	1	0	0	0	0	0	0	0	882	882	882	0	0	0	0	0	0	0	1	1
253	2023	CC	A	P	A	G	39	20	19	D	37420.425	5	13.51	NISSAN	IS	R	312.78273369863	261.964981315069	0	5.59435438356165	2.40493512328767	29.4858119178082	11.0421887671233	2.29046219178082	0	0	0	0	0	0	0	0	0	0	0	0	0	0	0	0	0	0	0	0	1	1
253	2024	CC	C	P	A	G	40	21	19	D	37420.425	5	13.51	NISSAN	IS	R	160.29127430137	135.498283890411	0	2.76089843835617	0.893772	14.563586219178	5.44833616438356	1.1263975890411	0	0	0	0	0	0	0	0	0	0	0	0	0	0	0	0	0	0	0	0	0.501369863013699	0.501369863013699
254	2022	CC	A	NB	Q	G	47	17	30	D	50956.5	5	10.49	BMW	I	R	883.50446448	798.399529430137	0	24.7920938958904	4.29880045808218	43.807547809315	9.91262259945206	2.29387028712329	2	1	1	0	0	0	0	1	0	0	485.4955	0	0	0	0	0	0	485.4955	0	0	0.999999999999999	0.999999999999999
254	2023	CC	C	P	Q	G	48	18	30	D	50956.5	5	10.49	BMW	I	R	663.004906767124	599.085356054795	0	18.623193780822	3.23046493150685	32.9245493424658	7.43880032876713	1.70254232876713	1	1	1	0	0	0	0	0	0	0	83.421	83.421	83.421	0	0	0	0	0	0	0	0.715068493150685	0.715068493150685
255	2022	CC	A	NB	Q	G	58	20	38	D	36188.775	5	13.84	SSANGYONG	C	U	501.559703835616	398.588759589041	0	52.4906227397261	1.87816561643835	36.9305667123287	9.1715498630137	2.5000393150685	1	1	1	0	0	0	0	0	0	0	882	882	882	0	0	0	0	0	0	0	1	1
255	2023	CC	A	P	Q	G	59	21	38	D	36188.775	5	13.84	SSANGYONG	C	U	557.275305369864	450.09743071233	0	57.4909020821917	1.85100254794521	36.4786963561644	8.94675205479453	2.41052161643837	1	0	0	0	0	1	0	0	0	0	131.261	0	0	0	0	131.261	0	0	0	0	1	1
255	2024	CC	C	P	Q	G	60	22	38	D	36188.775	5	13.84	SSANGYONG	C	U	40.0842591780822	32.140466630137	0	4.26272843835617	0.135815342465753	2.70413030136986	0.663153534246576	0.177964931506849	0	0	0	0	0	0	0	0	0	0	0	0	0	0	0	0	0	0	0	0	0.0767123287671233	0.0767123287671233
256	2022	TPG	A	NB	A	G	35	15	20	D	29493.1875	5	11.81	VOLKSWAGEN	IS	R	250.257932958905	214.54518830137	0	0	0	21.9162475068493	11.255345260274	2.54115189041095	0	0	0	0	0	0	0	0	0	0	0	0	0	0	0	0	0	0	0	0	1	1
256	2023	TPG	A	P	A	G	36	16	20	D	29493.1875	5	11.81	VOLKSWAGEN	IS	R	240.278917397261	199.983575753425	0	0	0	25.1326960273973	12.5602430136986	2.60240260273973	0	0	0	0	0	0	0	0	0	0	0	0	0	0	0	0	0	0	0	0	1	1
256	2024	TPG	A	P	A	G	37	17	20	D	29493.1875	5	11.81	VOLKSWAGEN	IS	R	238.257744246575	199.31771260274	0	0	0	24.3378752054794	12.0945904109589	2.50756602739726	1	1	1	0	0	0	0	0	0	0	1114	1114	1114	0	0	0	0	0	0	0	1	1
257	2022	CC	A	NB	A	G	63	38	25	D	26456.325	7	16.33	PEUGEOT	C	R	284.461086739726	207.856583753425	0	12.0541134246575	5.0933429589041	30.4620097808219	24.3063968219178	4.68864	0	0	0	0	0	0	0	0	0	0	0	0	0	0	0	0	0	0	0	0	1	1
257	2023	CC	A	P	A	G	64	39	25	D	26456.325	7	16.33	PEUGEOT	C	R	286.17798	201.06207	0	13.08912	5.7387	34.20021	27.39924	4.68864	1	1	1	0	0	0	0	0	0	0	10.097	10.097	10.097	0	0	0	0	0	0	0	1	1
257	2024	CC	A	P	A	G	65	40	25	D	26456.325	7	16.33	PEUGEOT	C	R	299.76771	209.74338	0	13.82172	5.99511	36.66663	28.64466	4.89621	0	0	0	0	0	0	0	0	0	0	0	0	0	0	0	0	0	0	0	0	1	1
258	2022	COMP_E	A	NB	A	G	39	15	24	D	30006.375	5	11.82	RENAULT	I	U	383.707613013699	142.199667123288	187.251221917809	6.50960260273973	3.68942712328767	32.9076226027397	8.62427424657533	2.52579739726028	0	0	0	0	0	0	0	0	0	0	0	0	0	0	0	0	0	0	0	0	1	1
258	2023	COMP_E	A	P	A	G	40	16	24	D	30006.375	5	11.82	RENAULT	I	U	387.024852575343	139.225110410959	189.663917917808	6.56874583561644	3.29108005479451	37.315532958904	8.5025087671233	2.45795663013698	0	0	0	0	0	0	0	0	0	0	0	0	0	0	0	0	0	0	0	0	1	1
258	2024	COMP_E	A	P	A	G	41	17	24	D	30006.375	5	11.82	RENAULT	I	U	395.621562328768	149.200580054795	192.574949178083	5.25187224657535	2.11390224657535	36.2351653972602	7.95329293150686	2.29180027397261	0	0	0	0	0	0	0	0	0	0	0	0	0	0	0	0	0	0	0	0	1	1
259	2022	CC	A	NB	A	G	64	38	26	D	15311.1	5	15.2	OPEL	C	U	237.510124273973	210.783069863014	0	6.58025334246576	0.692658246575343	7.98945460273973	9.00455720547945	2.46013101369862	0	0	0	0	0	0	0	0	0	0	0	0	0	0	0	0	0	0	0	0	0.978082191780822	0.978082191780822
259	2023	CC	A	P	A	G	65	39	26	D	15311.1	5	15.2	OPEL	C	U	242.820571068493	204.895642027397	0	9.06186057534246	1.06544794520548	10.6455477534246	13.7793696986301	3.37270306849315	0	0	0	0	0	0	0	0	0	0	0	0	0	0	0	0	0	0	0	0	1	1
259	2024	CC	C	P	A	G	66	40	26	D	15311.1	5	15.2	OPEL	C	U	5.98734912328767	5.04560687671233	0	0.224898164383562	0.0264940273972603	0.264037068493151	0.342615945205479	0.0836970410958904	0	0	0	0	0	0	0	0	0	0	0	0	0	0	0	0	0	0	0	0	0.0246575342465753	0.0246575342465753
260	2022	CC	A	NB	A	G	59	38	21	D	17194.8	5	15.2	VOLKSWAGEN	C	U	251.98747109589	186.17891630137	0	22.3936417808219	1.6471791780822	19.0189984931506	17.8423224657534	4.90641287671234	0	0	0	0	0	0	0	0	0	0	0	0	0	0	0	0	0	0	0	0	1	1
260	2023	CC	C	P	A	G	60	39	21	D	17194.8	5	15.2	VOLKSWAGEN	C	U	174.995158438356	135.164398931507	0	12.511503369863	0.873098630136986	14.7815598082192	7.77057780821918	3.89401989041096	0	0	0	0	0	0	0	0	0	0	0	0	0	0	0	0	0	0	0	0	0.715068493150685	0.715068493150685
261	2022	CC	A	P	A	G	63	38	24	G	11800.24545	5	14.67	DAEWOO	C	U	244.410346520547	199.658823205479	0	10.7308504931507	0.836167561643835	19.8040847671233	10.8651604931507	2.51526	0	0	0	0	0	0	0	0	0	0	0	0	0	0	0	0	0	0	0	0	1	1
261	2023	CC	A	P	A	G	64	39	24	G	11800.24545	5	14.67	DAEWOO	C	U	250.954438191781	203.303290767123	0	11.4524447671233	0.796493424657535	21.1663193424657	11.5896650958904	2.64622479452054	0	0	0	0	0	0	0	0	0	0	0	0	0	0	0	0	0	0	0	0	1	1
261	2024	CC	A	P	A	G	65	40	24	G	11800.24545	5	14.67	DAEWOO	C	U	258.765492986302	201.152290191782	0	13.9305729863014	0.645423945205479	25.7353347945205	14.0887343013699	3.21313676712329	0	0	0	0	0	0	0	0	0	0	0	0	0	0	0	0	0	0	0	0	1	1
262	2022	COMP_E	A	NB	A	G	56	37	19	D	22097.25	5	12.78	SEAT	C	U	503.160083589041	219.880523424657	236.673856356165	7.65864723287671	4.1697317260274	22.2740841369863	9.99721347945206	2.50602723287671	0	0	0	0	0	0	0	0	0	0	0	0	0	0	0	0	0	0	0	0	1	1
262	2023	COMP_E	A	P	A	G	57	38	19	D	22097.25	5	12.78	SEAT	C	U	517.187399917809	217.685533397261	251.220415479452	7.48235490410958	2.80314838356165	25.150158	10.4814654246575	2.36432432876712	0	0	0	0	0	0	0	0	0	0	0	0	0	0	0	0	0	0	0	0	1	1
262	2024	COMP_E	A	P	A	G	58	39	19	D	22097.25	5	12.78	SEAT	C	U	527.230810684931	210.765741698629	267.122451863014	6.92206643835617	2.7478521369863	27.077063260274	10.2788128767123	2.3168224109589	0	0	0	0	0	0	0	0	0	0	0	0	0	0	0	0	0	0	0	0	1	1
263	2022	COMP_E	A	NB	A	G	29	10	19	D	18190.9875	5	11.4	SEAT	I	R	588.617371808219	245.109427561644	292.338008630137	5.76867304109589	2.90889032876713	23.3926873972602	14.4950429589041	4.60464189041096	0	0	0	0	0	0	0	0	0	0	0	0	0	0	0	0	0	0	0	0	1	1
263	2023	COMP_E	A	P	A	G	30	11	18	D	37734.375	5	10.29	MERCEDES	I	R	582.196383698631	211.970015671233	320.444425068494	7.07658147945205	5.62840857534246	22.1469997808219	10.3370863561644	4.59286676712328	0	0	0	0	0	0	0	0	0	0	0	0	0	0	0	0	0	0	0	0	1	1
263	2024	COMP_E	A	P	A	G	31	12	19	D	37734.375	5	10.29	MERCEDES	I	R	556.267495315068	194.953825150685	296.229318904109	9.080660630137	10.2069578630137	21.5968807397261	19.0791118356165	5.12074019178082	1	0	0	0	1	0	0	0	0	0	403.604	0	0	0	403.604	0	0	0	0	0	1	1
264	2022	CC	A	P	Q	G	44	17	26	D	16506.525	5	15.14	OPEL	I	R	341.212129726027	294.382096438356	0	15.7875300000001	1.30647	16.4870124657535	10.8110350684932	2.43798575342466	0	0	0	0	0	0	0	0	0	0	0	0	0	0	0	0	0	0	0	0	1	1
264	2023	CC	A	P	Q	G	45	18	26	D	16506.525	5	15.14	OPEL	I	R	365.323434164384	316.390337095891	0	16.0623720821918	1.39344534246575	17.5811622739726	11.5033587945205	2.39275857534247	0	0	0	0	0	0	0	0	0	0	0	0	0	0	0	0	0	0	0	0	1	1
264	2024	CC	C	P	Q	G	46	19	26	D	16506.525	5	15.14	OPEL	I	R	264.496499013698	225.372949397259	0	11.9789132054794	1.15249019178082	14.519630219178	9.49931309589041	1.97320290410959	0	0	0	0	0	0	0	0	0	0	0	0	0	0	0	0	0	0	0	0	0.715068493150685	0.715068493150685
265	2022	CC	C	NB	S	B	33	12	21	D	30822.645	7	12.92	OPEL	IS	R	158.401500821918	143.823630575342	0	1.77964931506849	1.13389084931507	5.62877654794521	5.05928876712329	0.976264767123287	0	0	0	0	0	0	0	0	0	0	0	0	0	0	0	0	0	0	0	0	0.208219178082192	0.208219178082192
266	2022	CC	A	NB	A	G	33	15	18	D	23630.775	5	14	PEUGEOT	I	R	288.569099424657	226.618034876712	0	7.01051367123288	2.21091320547945	40.6918488493151	9.77944060273973	2.25834821917808	0	0	0	0	0	0	0	0	0	0	0	0	0	0	0	0	0	0	0	0	1	1
266	2023	CC	A	P	A	G	34	16	18	D	23630.775	5	14	PEUGEOT	I	R	277.070055945205	211.477367260274	0	7.89572194520548	1.43930810958904	43.4941943835617	10.4012473972603	2.36221684931508	0	0	0	0	0	0	0	0	0	0	0	0	0	0	0	0	0	0	0	0	1	1
266	2024	CC	A	P	A	G	35	17	18	D	23630.775	5	14	PEUGEOT	I	R	269.170921890411	199.811766	0	8.99606038356164	1.53320802739726	45.2600614520548	11.0534955616438	2.51633046575342	0	0	0	0	0	0	0	0	0	0	0	0	0	0	0	0	0	0	0	0	1	1
267	2022	TPG	A	P	A	G	61	32	29	G	21155.4	5	11	FORD	I	R	218.409837287672	179.433643972603	0	0	0	27.5334830958904	8.87195326027397	2.57075695890411	0	0	0	0	0	0	0	0	0	0	0	0	0	0	0	0	0	0	0	0	1	1
267	2023	TPG	A	P	A	G	62	33	29	G	21155.4	5	11	FORD	I	R	220.881676520548	179.424076684932	0	0	0	28.8320249589041	9.81998449315069	2.80559038356164	0	0	0	0	0	0	0	0	0	0	0	0	0	0	0	0	0	0	0	0	1	1
267	2024	TPG	A	P	A	G	63	34	29	G	21155.4	5	11	FORD	I	R	232.141136383561	186.524542931506	0	0	0	31.7347935616439	10.8026720547945	3.07912783561644	0	0	0	0	0	0	0	0	0	0	0	0	0	0	0	0	0	0	0	0	1	1
268	2022	CC	A	P	A	G	30	11	19	D	24073.2996	5	15.67	CITROEN	I	R	286.736796575343	189.239277534247	0	10.6081483561644	2.53382589041097	70.6499034246576	11.190381369863	2.51526	0	0	0	0	0	0	0	0	0	0	0	0	0	0	0	0	0	0	0	0	1	1
268	2023	CC	A	P	A	G	31	12	19	D	24073.2996	5	15.67	CITROEN	I	R	288.808549232878	187.558913917809	0	10.7942755890411	1.64493789041096	74.4194147671234	11.9174952328767	2.47351183561644	0	0	0	0	0	0	0	0	0	0	0	0	0	0	0	0	0	0	0	0	1	1
268	2024	CC	A	P	A	G	32	13	19	D	24073.2996	5	15.67	CITROEN	I	R	291.035318712329	193.90868260274	0	9.04817868493151	1.65162830136987	71.9476424383561	11.9921602191781	2.48702646575343	0	0	0	0	0	0	0	0	0	0	0	0	0	0	0	0	0	0	0	0	1	1
269	2022	COMP_E	A	NB	S	G	55	34	21	G	16089.9375	5	12.82	OPEL	C	R	546.384150377175	274.267402899266	247.014830291494	1.91563235198244	1.68225907345537	11.3550513319763	7.6276048004405	2.52136962856011	0	0	0	0	0	0	0	0	0	0	0	0	0	0	0	0	0	0	0	0	1	1
269	2023	COMP_E	A	P	S	G	56	35	21	G	16089.9375	5	12.82	OPEL	C	R	663.012903804069	363.904298503085	271.085657144089	2.46682842272704	1.85940562338978	13.0414050792101	8.0339318277023	2.62137720386647	0	0	0	0	0	0	0	0	0	0	0	0	0	0	0	0	0	0	0	0	1	1
269	2024	CC	A	P	S	G	57	36	21	G	16089.9375	5	12.82	OPEL	C	R	402.721214268632	369.311833157364	0	3.02507865143663	2.17091053850573	15.7631169714417	9.39112138793491	3.0591535619483	1	0	0	0	0	0	0	1	0	0	408.089	0	0	0	0	0	0	408.089	0	0	1	1
270	2022	CC	A	NB	Q	G	42	20	21	D	22157.625	5	12.5	OPEL	I	R	792.413177178083	684.272786547946	0	30.9794796164384	1.63530369863014	62.012148	10.9754184657534	2.53804084931507	0	0	0	0	0	0	0	0	0	0	0	0	0	0	0	0	0	0	0	0	1	1
270	2023	CC	C	P	Q	G	43	21	22	D	22157.625	5	12.5	OPEL	I	R	34.4863923287672	30.0767424657535	0	1.26348410958904	0.0672386301369862	2.53048068493151	0.446584931506849	0.101861506849315	0	0	0	0	0	0	0	0	0	0	0	0	0	0	0	0	0	0	0	0	0.0410958904109589	0.0410958904109589
271	2022	CC	A	P	Q	G	32	9	22	D	29583.75	5	11.6	OPEL	C	R	443.21881849315	373.576658219178	0	14.5830887671233	1.51688342465753	39.6995605479451	11.3027802739726	2.53984726027397	0	0	0	0	0	0	0	0	0	0	0	0	0	0	0	0	0	0	0	0	1	1
271	2023	CC	A	P	Q	G	33	10	22	D	29583.75	5	11.6	OPEL	C	R	460.427759753424	382.096762767123	0	16.5382944657534	1.31336112328767	45.0346280547946	12.7883191232877	2.65639421917809	0	0	0	0	0	0	0	0	0	0	0	0	0	0	0	0	0	0	0	0	1	1
271	2024	CC	A	P	Q	G	34	11	22	D	29583.75	5	11.6	OPEL	C	R	424.67928830137	340.291662986302	0	17.8134533424658	1.41629309589041	48.5374596164383	13.7686650410959	2.85175421917809	0	0	0	0	0	0	0	0	0	0	0	0	0	0	0	0	0	0	0	0	1	1
272	2022	CC	A	NB	Q	G	46	27	19	D	22761.375	7	15.6	OPEL	IS	U	277.647036986301	224.208717534246	0	9.54470753424658	1.52524643835616	19.4721065753425	17.9406715068493	4.95558739726028	0	0	0	0	0	0	0	0	0	0	0	0	0	0	0	0	0	0	0	0	1	1
272	2023	CC	A	P	Q	G	47	28	19	D	22761.375	7	15.6	OPEL	IS	U	283.283039178082	230.557917534246	0	8.96371224657535	1.39304391780822	21.7578185753425	15.0426530958904	5.56789380821918	1	0	0	0	0	0	0	0	1	0	51.612	0	0	0	0	0	0	0	51.612	0	1	1
272	2024	CC	A	P	Q	G	48	29	19	D	22761.375	7	15.6	OPEL	IS	U	297.889510931506	227.490330657534	0	13.0730630136986	1.8284224109589	23.5091674520547	26.2019240547945	5.78660334246575	0	0	0	0	0	0	0	0	0	0	0	0	0	0	0	0	0	0	0	0	1	1
273	2022	CC	C	NB	A	G	58	18	40	G	10952.025	4	15.67	FORD	C	U	172.97656109589	145.788069041096	0	8.38442301369862	0.861055890410959	8.44530575342465	7.70601534246576	1.79169205479452	0	0	0	0	0	0	0	0	0	0	0	0	0	0	0	0	0	0	0	0	0.712328767123288	0.712328767123288
274	2022	CC	A	NB	Q	N	55	2	53	G	43661.328375	5	8.6	JEEP	I	R	1009.23929383562	931.990805342466	0	11.7935219178082	4.26513698630137	47.7897727397259	10.9374838356164	2.46257301369863	1	1	1	0	0	0	0	0	0	0	1098.25	1098.25	1098.25	0	0	0	0	0	0	0	1	1
274	2023	CC	C	P	Q	B	56	3	53	G	43661.328375	5	8.6	JEEP	I	R	517.404570657535	482.342200849315	0	4.94106920547945	2.03522301369862	21.8051532328768	5.20112547945206	1.07979887671233	0	0	0	0	0	0	0	0	0	0	0	0	0	0	0	0	0	0	0	0	0.463013698630137	0.463013698630137
275	2022	COMP_E	A	NB	A	G	53	28	25	D	36526.875	4	13.73	RENAULT	C	R	369.497949534248	113.501015506849	232.169670986302	6.37576093150685	0.997674082191782	9.59481871232877	5.2533775890411	1.60563172602741	0	0	0	0	0	0	0	0	0	0	0	0	0	0	0	0	0	0	0	0	0.638356164383562	0.638356164383562
275	2023	COMP_E	A	P	A	G	54	29	25	D	36526.875	4	13.73	RENAULT	C	R	586.269940767123	163.73931139726	385.647029342465	10.3059759452055	1.71033665753424	14.8830533424658	7.76388739726027	2.22034668493151	0	0	0	0	0	0	0	0	0	0	0	0	0	0	0	0	0	0	0	0	1	1
275	2024	COMP_E	A	P	A	G	55	30	25	D	36526.875	4	13.73	RENAULT	C	R	604.93307630137	163.158985150685	400.526369506849	11.1403036438356	2.1441094520548	16.5369563835616	8.97150657534246	2.45484558904109	0	0	0	0	0	0	0	0	0	0	0	0	0	0	0	0	0	0	0	0	1	1
276	2022	CC	A	NB	S	G	73	48	25	G	16800.466725	5	11.47	RENAULT	C	U	264.071463949413	241.023611594274	0	2.83404002343452	0.627735558391233	8.52057278037041	8.757043664377	2.30846032856548	0	0	0	0	0	0	0	0	0	0	0	0	0	0	0	0	0	0	0	0	1	1
276	2023	CC	A	P	S	G	74	49	25	G	16800.466725	5	11.47	RENAULT	C	U	271.953028931508	246.27345871233	0	3.2075502739726	0.486627041095889	9.66275983561644	9.91043884931508	2.41219421917808	0	0	0	0	0	0	0	0	0	0	0	0	0	0	0	0	0	0	0	0	1	1
276	2024	CC	C	P	S	G	75	50	25	G	16800.466725	5	11.47	RENAULT	C	U	87.9334093150685	79.6196370410959	0	1.03781654794521	0.157358465753424	3.12843616438356	3.20711539726027	0.783045698630138	0	0	0	0	0	0	0	0	0	0	0	0	0	0	0	0	0	0	0	0	0.306849315068493	0.306849315068493
277	2022	CC	A	P	A	G	35	15	19	G	23449.65	5	12.27	AUDI	I	R	233.139245342466	178.320459945206	0	5.62881000000001	1.1410495890411	36.989643041096	8.97819698630137	2.08108578082192	0	0	0	0	0	0	0	0	0	0	0	0	0	0	0	0	0	0	0	0	1	1
277	2023	CC	A	P	A	G	36	16	19	G	23449.65	5	12.27	AUDI	I	R	223.851616849315	168.129358356164	0	5.71177109589041	0.916920821917808	37.1911582191781	9.6873805479452	2.21502780821918	0	0	0	0	0	0	0	0	0	0	0	0	0	0	0	0	0	0	0	0	1	1
277	2024	CC	A	P	A	G	37	17	19	G	23449.65	5	12.27	AUDI	I	R	215.487097808219	155.930063013699	0	6.11169041095891	0.983323150684932	39.7475642465753	10.3544145205479	2.36004246575343	0	0	0	0	0	0	0	0	0	0	0	0	0	0	0	0	0	0	0	0	1	1
278	2022	CC	A	NB	A	G	62	22	40	G	16120.125	5	15.2	PEUGEOT	IS	R	259.561116657534	216.495677260274	0	3.23692117808219	3.54585090410959	9.28404912328767	22.0654436712329	4.93317452054796	0	0	0	0	0	0	0	0	0	0	0	0	0	0	0	0	0	0	0	0	1	1
278	2023	CC	A	P	A	G	63	23	40	G	16120.125	5	15.2	PEUGEOT	IS	R	249.219648082192	209.098424383562	0	3.29134767123287	1.87666027397261	11.1509079452055	18.2350495890411	5.56725821917808	0	0	0	0	0	0	0	0	0	0	0	0	0	0	0	0	0	0	0	0	1	1
278	2024	CC	A	P	A	G	64	24	40	G	16120.125	5	15.2	PEUGEOT	IS	R	246.361002739726	194.744816712329	0	4.68797095890411	2.54586863013698	10.4248310958904	28.9972446575343	4.9602706849315	1	1	1	0	0	0	0	0	0	0	1114	1114	1114	0	0	0	0	0	0	0	1	1
279	2022	CC	A	NB	A	G	40	21	19	D	29040.375	5	12.27	RENAULT	C	R	145.982224767123	119.269621643835	0	5.75382032876713	0.75842498630137	13.199511780822	5.49858115068493	1.50226487671233	0	0	0	0	0	0	0	0	0	0	0	0	0	0	0	0	0	0	0	0	0.597260273972603	0.597260273972603
279	2023	CC	A	NB	A	G	40	22	18	D	29040.375	5	12.27	RENAULT	C	R	247.24356830137	202.307824520548	0	9.40865802739727	1.32065367123288	22.1726909589041	9.58381298630138	2.4499281369863	0	0	0	0	0	0	0	0	0	0	0	0	0	0	0	0	0	0	0	0	1	1
279	2024	CC	C	P	A	G	41	23	18	D	29040.375	5	12.27	RENAULT	C	R	101.033100164384	82.7543621917808	0	3.75278531506849	0.549550356164383	9.01064547945206	3.99042871232876	0.975328109589041	0	0	0	0	0	0	0	0	0	0	0	0	0	0	0	0	0	0	0	0	0.405479452054795	0.405479452054795
280	2022	CC	A	NB	S	G	24	5	19	D	21837.6375	5	12	VOLKSWAGEN	C	U	567.226488821917	483.917625369862	0	39.0857153424658	3.53594909589041	21.8658018082192	15.7769926027397	3.04440460273973	0	0	0	0	0	0	0	0	0	0	0	0	0	0	0	0	0	0	0	0	0.649315068493151	0.649315068493151
280	2023	CC	A	P	S	G	25	6	19	D	21837.6375	5	12	VOLKSWAGEN	C	U	899.171228547945	758.197579232876	0	65.4452654794521	6.021972	37.8119949041096	26.9031460273973	4.79127090410959	0	0	0	0	0	0	0	0	0	0	0	0	0	0	0	0	0	0	0	0	1	1
280	2024	CC	C	P	S	G	26	7	19	D	21837.6375	5	12	VOLKSWAGEN	C	U	322.733783342466	270.462371917808	0	24.1441878082192	2.23964852054794	14.1628640547945	10.0115309589041	1.71318008219179	1	0	0	0	0	0	0	1	0	0	808.082	0	0	0	0	0	0	808.082	0	0	0.353424657534247	0.353424657534247
281	2022	COMP_E	A	NB	A	G	35	17	18	D	44556.75	5	7.72	BMW	I	R	366.078390172603	126.087953929315	127.898084756713	88.4865999238356	4.3278582509589	10.2519227769863	7.44621999452055	1.57975054027397	0	0	0	0	0	0	0	0	0	0	0	0	0	0	0	0	0	0	0	0	0.783561643835616	0.783561643835616
281	2023	COMP_E	C	P	A	G	36	18	18	D	44556.75	5	7.72	BMW	I	R	102.39954969863	35.2693577424658	35.7756880438356	24.7514964821918	1.21058972054794	2.86767070684932	2.08285873972603	0.4418882630137	0	0	0	0	0	0	0	0	0	0	0	0	0	0	0	0	0	0	0	0	0.219178082191781	0.219178082191781
282	2022	CC	A	NB	Q	G	47	20	27	D	33188.1375	5	12.07	KIA	C	R	402.246072739726	354.214776164383	0	7.74967027397259	2.26788205479451	24.4169893150685	11.0428578082192	2.55389712328767	0	0	0	0	0	0	0	0	0	0	0	0	0	0	0	0	0	0	0	0	1	1
282	2023	CC	A	P	Q	G	48	21	27	D	33188.1375	5	12.07	KIA	C	R	418.917506383563	365.716395452056	0	9.25956221917808	2.4609673150685	26.7514075068493	11.9891495342466	2.74002435616439	0	0	0	0	0	0	0	0	0	0	0	0	0	0	0	0	0	0	0	0	1	1
282	2024	CC	C	P	Q	G	49	22	27	D	35017.5	5	8.22	BMW	C	R	417.217171890411	353.847171534247	0	25.955850739726	1.84963101369863	24.4831574794521	9.01833945205479	2.06302167123288	0	0	0	0	0	0	0	0	0	0	0	0	0	0	0	0	0	0	0	0	0.715068493150685	0.715068493150685
283	2022	CC	A	NB	Q	G	51	33	18	G	31372.963125	5	10.88	AUDI	C	U	363.903126821918	311.063164273973	0	11.9672049863014	0.659574164383561	26.8838441917809	10.8189966575342	2.5103425479452	2	1	1	0	0	1	0	0	0	0	818.662	575.0115	575.0115	0	0	243.6505	0	0	0	0	1	1
283	2023	CC	A	P	Q	G	52	34	18	G	31372.963125	5	10.88	AUDI	C	U	419.863530493151	367.324636438357	0	12.0278201095891	0.670747150684932	26.7270209589041	10.8564629589041	2.25684287671233	1	1	0	1	0	0	0	0	0	0	11014.4125	11014.4125	0	11014.4125	0	0	0	0	0	0	1	1
283	2024	CC	A	P	Q	G	53	35	18	G	31372.963125	5	10.88	AUDI	C	U	416.78018769863	367.361534054795	0	11.319974630137	0.620702876712328	25.1477829041095	10.2002674520548	2.12992578082192	0	0	0	0	0	0	0	0	0	0	0	0	0	0	0	0	0	0	0	0	1	1
284	2022	CC	C	NB	A	G	58	38	20	G	14209.64265	5	10.11	FORD	I	U	172.97656109589	139.612819726027	0	5.74037260273973	0.356598904109589	17.7690624657535	7.70601534246576	1.79169205479452	0	0	0	0	0	0	0	0	0	0	0	0	0	0	0	0	0	0	0	0	0.712328767123288	0.712328767123288
285	2022	CC	A	NB	A	G	45	26	19	G	20472.619125	5	10.91	TOYOTA	C	U	242.831075013699	214.337952821918	0	4.71684008219178	0.846805315068494	11.0561382739726	9.35245857534247	2.52087994520548	0	0	0	0	0	0	0	0	0	0	0	0	0	0	0	0	0	0	0	0	1	1
285	2023	CC	C	P	A	G	46	27	19	G	20472.619125	5	10.91	TOYOTA	C	U	215.544568438356	188.285827068493	0	4.12945545205479	0.531084821917808	11.0227196712328	9.29940361643835	2.27607780821918	0	0	0	0	0	0	0	0	0	0	0	0	0	0	0	0	0	0	0	0	0.887671232876712	0.887671232876712
286	2022	COMP_E	A	NB	A	G	69	43	26	D	33654.2325	5	12.82	CITROEN	I	R	680.346753041096	325.364720547945	324.533570794521	9.38591063013699	1.29740449315068	10.8454906849315	6.83164553424658	2.08801035616438	0	0	0	0	0	0	0	0	0	0	0	0	0	0	0	0	0	0	0	0	0.83013698630137	0.83013698630137
286	2023	COMP_E	A	P	A	G	70	44	26	D	33654.2325	5	12.82	CITROEN	I	U	793.272861534247	301.321390684932	428.94546230137	17.1760244383562	1.2497018630137	32.976768	8.91651139726028	2.68700284931507	0	0	0	0	0	0	0	0	0	0	0	0	0	0	0	0	0	0	0	0	1	1
286	2024	COMP_E	A	P	A	G	71	45	26	D	33654.2325	5	12.82	CITROEN	I	U	851.980615561645	359.246968767124	423.831445972602	14.3190516986301	1.38642041095891	39.3733695616438	10.6358132054794	3.18754594520549	0	0	0	0	0	0	0	0	0	0	0	0	0	0	0	0	0	0	0	0	1	1
287	2022	CC	C	NB	A	B	60	3	57	G	24500.175	5	11.43	OPEL	IS	R	509.466766027397	471.371566027397	0	3.41813095890411	3.62687178082192	10.4022509589041	17.3080931506849	3.33985315068493	0	0	0	0	0	0	0	0	0	0	0	0	0	0	0	0	0	0	0	0	0.712328767123288	0.712328767123288
288	2022	COMP_N	A	P	A	G	46	27	19	D	26456.325	7	16.33	PEUGEOT	C	U	342.689396304372	50.5222034794521	276.904793181084	5.33553583561645	0.640272328767124	6.20445295890412	2.32786158904109	0.754276931506849	0	0	0	0	0	0	0	0	0	0	0	0	0	0	0	0	0	0	0	0	1	1
288	2023	COMP_N	A	P	A	G	47	28	19	D	26456.325	7	16.33	PEUGEOT	C	U	303.123620136987	60.2115242465754	224.227952465754	5.81095643835617	0.819575342465754	8.48762260273972	2.74641369863014	0.819575342465754	0	0	0	0	0	0	0	0	0	0	0	0	0	0	0	0	0	0	0	0	1	1
288	2024	COMP_N	A	P	A	G	48	29	19	D	26456.325	7	16.33	PEUGEOT	C	U	300.799705890411	58.4588038356165	224.859861780822	5.32690520547945	0.773411506849314	8.02113369863014	2.58617835616439	0.773411506849314	1	0	0	0	1	0	0	0	0	0	836.487	0	0	0	836.487	0	0	0	0	0	1	1
289	2022	COMP_E	A	NB	A	G	33	14	19	D	28975.58055	5	10.21	SEAT	I	U	543.110969424657	241.42923320548	256.894954438356	3.95420013698631	2.38265605479453	27.0145413698631	8.92012421917808	2.51526	1	1	1	0	0	0	0	0	0	0	882	882	882	0	0	0	0	0	0	0	1	1
289	2023	COMP_E	A	P	A	G	34	15	19	D	28975.58055	5	10.21	SEAT	I	U	548.158182	223.79715690411	280.358392931507	3.91402421917808	2.04201378082192	26.8953182465753	8.72904608219178	2.42222983561644	1	1	1	0	0	0	0	0	0	0	0	0	0	0	0	0	0	0	0	0	1	1
289	2024	COMP_E	C	P	A	G	35	16	19	D	28975.58055	5	10.21	SEAT	I	U	419.650072931508	167.777643452055	223.791168986302	2.57674487671233	0.78003501369863	17.4938189589041	5.6618271780822	1.56883446575342	0	0	0	0	0	0	0	0	0	0	0	0	0	0	0	0	0	0	0	0	0.717808219178082	0.717808219178082
290	2022	CC	A	P	A	G	34	16	18	D	34172.25	5	11.29	BMW	C	U	376.943540630136	295.982877616438	0	43.8052984931507	5.12619287671233	19.3908180821917	10.0071821917808	2.63117136986302	0	0	0	0	0	0	0	0	0	0	0	0	0	0	0	0	0	0	0	0	1	1
290	2023	CC	C	P	A	G	35	17	18	D	34172.25	5	11.29	BMW	C	U	297.665515972603	230.78616090411	0	35.6835410136986	3.14315506849315	17.3921247123287	8.57382854794521	2.08670572602741	0	0	0	0	0	0	0	0	0	0	0	0	0	0	0	0	0	0	0	0	0.715068493150685	0.715068493150685
291	2022	CC	A	NB	A	G	35	16	19	D	35850.675	5	9.87	OPEL	IS	R	164.993027506849	132.563535123287	0	3.91576372602741	1.3937464109589	16.5839230684932	7.35035309589041	3.18570608219179	0	0	0	0	0	0	0	0	0	0	0	0	0	0	0	0	0	0	0	0	0.679452054794521	0.679452054794521
291	2023	CC	A	NB	A	G	36	17	19	D	35850.675	5	9.87	OPEL	IS	R	242.006214246575	192.195134547945	0	5.96142378082192	2.24958378082193	25.044014630137	11.8261042191781	4.72995328767124	0	0	0	0	0	0	0	0	0	0	0	0	0	0	0	0	0	0	0	0	1	1
291	2024	CC	A	P	A	G	37	18	19	D	35850.675	5	9.87	OPEL	IS	R	241.61148	190.921347205479	0	6.03963468493152	2.33605734246576	25.2983840547945	12.274629369863	4.74142734246576	0	0	0	0	0	0	0	0	0	0	0	0	0	0	0	0	0	0	0	0	1	1
292	2022	TPG	A	NB	Q	B	33	6	27	D	25140.15	5	11.27	PEUGEOT	I	U	1242.16474709589	1178.77444134247	0	0	0	50.356147479452	10.6315982465754	2.40256002739725	4	4	3	1	0	0	0	0	0	0	5640.558	5640.558	2819.355	2821.203	0	0	0	0	0	0	1	1
292	2023	TPG	C	P	Q	B	34	7	27	D	25140.15	5	11.27	PEUGEOT	I	R	287.565805397261	274.630096520548	0	0	0	10.4345990958904	2.07094980821918	0.430159972602741	1	1	1	0	0	0	0	0	0	0	1012	1012	1012	0	0	0	0	0	0	0	0.210958904109589	0.210958904109589
293	2022	TPG	A	NB	S	G	37	8	29	D	25780.125	5	13.62	SEAT	C	R	320.559366328768	268.618126684932	0	0	0	41.0188761369862	8.86191764383562	2.0604458630137	0	0	0	0	0	0	0	0	0	0	0	0	0	0	0	0	0	0	0	0	0.819178082191781	0.819178082191781
293	2023	TPG	C	P	S	G	38	9	29	D	25780.125	5	13.62	SEAT	C	R	71.8310285753424	60.19202169863	0	0	0	9.19152073972603	1.98578087671233	0.461705260273973	0	0	0	0	0	0	0	0	0	0	0	0	0	0	0	0	0	0	0	0	0.183561643835616	0.183561643835616
294	2022	CC	A	NB	A	G	64	39	25	D	25689.5625	5	11.73	SEAT	I	R	294.781447068493	232.069515534246	0	4.17471608219179	1.52206849315068	43.4222390136987	11.0387097534247	2.55419819178082	1	0	0	0	0	0	0	0	1	0	279.6915	0	0	0	0	0	0	0	279.6915	0	1	1
294	2023	CC	A	P	A	G	65	40	25	D	25689.5625	5	11.73	SEAT	I	R	292.442677112285	226.545467039869	0	4.4103848983233	1.66344276427397	45.0779112670686	12.0091828726356	2.73628827011506	0	0	0	0	0	0	0	0	0	0	0	0	0	0	0	0	0	0	0	0	1	1
294	2024	CC	C	P	A	G	66	41	25	D	25689.5625	5	11.73	SEAT	I	R	228.766032397536	180.806177575897	0	3.25571066871782	1.33274705736986	31.6051445033424	9.595778813063	2.17047377914521	0	0	0	0	0	0	0	0	0	0	0	0	0	0	0	0	0	0	0	0	0.736986301369863	0.736986301369863
295	2022	TPG	A	NB	S	G	37	18	19	G	23220.225	5	11.86	SEAT	C	U	287.168829863014	255.014915506849	0	0	0	20.8068770136986	8.82077161643835	2.5262657260274	0	0	0	0	0	0	0	0	0	0	0	0	0	0	0	0	0	0	0	0	1	1
295	2023	TPG	A	P	S	G	38	19	19	G	23220.225	5	11.86	SEAT	C	U	288.337979178082	252.24227539726	0	0	0	23.6197264931507	9.90448438356164	2.5714929041096	0	0	0	0	0	0	0	0	0	0	0	0	0	0	0	0	0	0	0	0	1	1
295	2024	TPG	A	P	S	G	39	20	19	G	23220.225	5	11.86	SEAT	C	U	266.091693698631	232.078848657535	0	0	0	22.2773289863014	9.32368980821917	2.41182624657535	0	0	0	0	0	0	0	0	0	0	0	0	0	0	0	0	0	0	0	0	1	1
296	2022	COMP_E	A	NB	A	G	39	19	20	D	31708.95	5	9.93	VOLKSWAGEN	C	U	555.881860027397	176.788021315068	339.100368410959	12.9813374794521	2.45253739726027	13.0155589315068	9.19416345205479	2.34987304109589	0	0	0	0	0	0	0	0	0	0	0	0	0	0	0	0	0	0	0	0	0.934246575342466	0.934246575342466
296	2023	COMP_E	A	P	A	G	40	20	20	D	31708.95	5	9.93	VOLKSWAGEN	C	U	607.402841506849	183.46411479452	377.03593520548	15.9194983561644	1.60151712328767	15.9333809589041	10.9331350684932	2.51525999999999	0	0	0	0	0	0	0	0	0	0	0	0	0	0	0	0	0	0	0	0	1	1
296	2024	COMP_E	C	P	A	G	41	21	20	D	31708.95	5	9.93	VOLKSWAGEN	C	U	41.6653705479452	12.5369938356165	25.8952356164383	1.10057260273973	0.104537671232877	1.10140890410959	0.754343835616438	0.17227808219178	0	0	0	0	0	0	0	0	0	0	0	0	0	0	0	0	0	0	0	0	0.0684931506849315	0.0684931506849315
297	2022	CC	A	NB	A	G	60	36	24	G	14079.45	5	14.27	OPEL	C	U	242.830506328767	200.788432191781	0	14.6568170958904	0.903305835616438	12.0946907671233	11.7259487671233	2.66131167123288	0	0	0	0	0	0	0	0	0	0	0	0	0	0	0	0	0	0	0	0	1	1
297	2023	CC	A	P	A	G	61	37	24	G	14079.45	5	14.27	OPEL	C	U	243.055036520548	187.148624465754	0	18.6449041643835	1.28399021917808	16.0871935068494	16.4657035068493	3.42462065753426	0	0	0	0	0	0	0	0	0	0	0	0	0	0	0	0	0	0	0	0	1	1
297	2024	CC	A	P	A	G	62	38	24	G	14079.45	5	14.27	OPEL	C	U	245.260028712329	187.318092575343	0	19.3638891780822	1.23217298630137	16.7035810684932	17.0917921643836	3.55050073972602	0	0	0	0	0	0	0	0	0	0	0	0	0	0	0	0	0	0	0	0	1	1
298	2022	CC	A	NB	A	G	58	39	19	D	25164.3	5	12.29	RENAULT	C	U	459.373986575341	414.233951095889	0	7.9639306849315	1.0537397260274	22.5607347945206	11.0709575342466	2.49067273972603	0	0	0	0	0	0	0	0	0	0	0	0	0	0	0	0	0	0	0	0	1	1
298	2023	CC	C	P	A	G	59	40	19	D	25164.3	5	12.29	RENAULT	C	U	337.732012109589	303.724820465754	0	6.02438054794521	0.803250739726027	17.0778092054794	8.36428487671233	1.73746627397259	0	0	0	0	0	0	0	0	0	0	0	0	0	0	0	0	0	0	0	0	0.715068493150685	0.715068493150685
299	2022	CC	A	NB	A	G	55	26	29	G	16482.375	5	16.17	FORD	C	R	421.877712164383	384.979794657534	0	7.28482052054794	2.36342112328767	13.7780650684932	10.9563507945205	2.51526	0	0	0	0	0	0	0	0	0	0	0	0	0	0	0	0	0	0	0	0	1	1
299	2023	CC	C	P	A	G	56	27	29	G	16482.375	5	16.17	FORD	C	R	383.974526958903	349.003113287671	0	5.85226972602741	2.35184671232876	13.6625885753424	10.8513113424658	2.25339731506849	0	0	0	0	0	0	0	0	0	0	0	0	0	0	0	0	0	0	0	0	0.895890410958904	0.895890410958904
300	2022	CC	A	NB	A	G	35	17	18	D	20014.3125	5	12.22	FORD	C	R	243.289100547945	194.305591232877	0	7.87678808219179	1.32252698630137	27.6691980821918	9.58568630136987	2.5293098630137	0	0	0	0	0	0	0	0	0	0	0	0	0	0	0	0	0	0	0	0	1	1
300	2023	CC	A	P	A	G	36	18	18	D	20014.3125	5	12.22	FORD	C	R	246.270615287671	191.506724712329	0	9.41625164383562	1.5225702739726	30.1271212602741	11.0120819178082	2.68586547945206	0	0	0	0	0	0	0	0	0	0	0	0	0	0	0	0	0	0	0	0	1	1
300	2024	CC	A	P	A	G	37	19	18	D	20014.3125	5	12.22	FORD	C	R	254.185772876712	189.912968465753	0	11.0519233150685	1.79112336986301	35.3550083835617	12.9163066849315	3.15844265753425	0	0	0	0	0	0	0	0	0	0	0	0	0	0	0	0	0	0	0	0	1	1
301	2022	CC	C	P	Q	G	52	8	44	D	31572.297225	7	15.91	SEAT	C	R	494.759235616439	445.139802739727	0	9.81081863013699	0.791475616438356	29.5194312328768	7.70601534246576	1.79169205479452	0	0	0	0	0	0	0	0	0	0	0	0	0	0	0	0	0	0	0	0	0.712328767123288	0.712328767123288
302	2022	CC	A	NB	A	G	70	41	29	D	25400.97	5	14.44	CITROEN	I	U	208.380944712329	154.558328054795	0	6.74574065753424	1.88348449315068	23.9427729863014	17.3198682739727	3.93075024657535	1	1	1	0	0	0	0	0	0	0	2028.6	2028.6	2028.6	0	0	0	0	0	0	0	0.838356164383562	0.838356164383562
302	2023	CC	A	P	A	G	71	42	29	D	25400.97	5	14.44	CITROEN	I	U	269.321824109589	219.926018219178	0	4.62842630136987	1.8895393150685	21.8456971232876	17.4352109589042	3.59693219178082	1	1	1	0	0	0	0	0	0	0	0	0	0	0	0	0	0	0	0	0	1	1
302	2024	CC	C	P	A	G	72	43	29	D	25400.97	5	14.44	CITROEN	I	U	160.567320657534	132.73574630137	0	2.38412794520548	0.850953369863014	12.4044902465753	10.1464096438356	2.04559315068493	0	0	0	0	0	0	0	0	0	0	0	0	0	0	0	0	0	0	0	0	0.564383561643836	0.564383561643836
303	2022	CC	A	P	A	G	57	39	18	D	35017.5	5	12.16	TOYOTA	IS	R	290.932520547945	236.260489315069	0	6.03140547945206	3.1147208219178	20.9250965753425	19.8665063013698	4.73430205479452	0	0	0	0	0	0	0	0	0	0	0	0	0	0	0	0	0	0	0	0	1	1
303	2023	CC	C	P	A	G	58	40	18	D	35017.5	5	12.16	TOYOTA	IS	R	202.035023013699	169.066818739727	0	3.31777479452055	1.62396345205479	16.0388218356165	8.52144263013699	3.46620156164383	0	0	0	0	0	0	0	0	0	0	0	0	0	0	0	0	0	0	0	0	0.715068493150685	0.715068493150685
304	2022	CC	A	NB	A	G	38	8	30	D	19445.736975	5	14.8	SEAT	C	R	230.294917479452	191.472336	0	12.284397369863	0.441567123287671	16.4527910136986	7.82456942465754	1.81925654794521	0	0	0	0	0	0	0	0	0	0	0	0	0	0	0	0	0	0	0	0	0.723287671232877	0.723287671232877
304	2023	CC	A	P	A	G	39	8	30	D	19445.736975	5	14.8	SEAT	C	R	309.215172410959	251.044290410959	0	18.4709534794521	0.672085232876713	24.7619469041095	11.7506363835617	2.51526	0	0	0	0	0	0	0	0	0	0	0	0	0	0	0	0	0	0	0	0	1	1
304	2024	CC	A	P	A	G	40	9	30	D	19445.736975	5	14.8	SEAT	C	R	314.45961830137	257.668399397261	0	17.4639797260274	0.687172109589042	24.1620512054795	11.9891495342466	2.48886632876712	0	0	0	0	0	0	0	0	0	0	0	0	0	0	0	0	0	0	0	0	1	1
305	2022	CC	A	NB	A	G	56	37	19	G	20829.375	5	10.73	PEUGEOT	I	R	246.259208136986	176.108007945206	0	14.5498039726027	2.1849878630137	29.5124397534247	20.03744630137	3.86652230136986	0	0	0	0	0	0	0	0	0	0	0	0	0	0	0	0	0	0	0	0	0.824657534246575	0.824657534246575
305	2023	CC	A	P	A	G	57	38	19	G	20829.375	5	10.73	PEUGEOT	I	R	293.602161780822	207.029749315069	0	17.9846609589041	2.69974808219178	36.379611369863	24.8197520547945	4.68864	0	0	0	0	0	0	0	0	0	0	0	0	0	0	0	0	0	0	0	0	1	1
305	2024	CC	A	P	A	G	58	39	19	G	20829.375	5	10.73	PEUGEOT	I	R	284.366049452055	198.159936986302	0	18.05859	2.01816246575342	36.5079	24.93282	4.68864	0	0	0	0	0	0	0	0	0	0	0	0	0	0	0	0	0	0	0	0	1	1
306	2022	CC	A	NB	A	G	40	21	19	D	25140.15	5	11.27	PEUGEOT	I	U	201.933997808219	154.398627945206	0	19.8665063013697	0.974123835616438	17.7028273972603	7.06239780821918	1.92951452054794	0	0	0	0	0	0	0	0	0	0	0	0	0	0	0	0	0	0	0	0	0.767123287671233	0.767123287671233
306	2023	CC	A	P	A	G	41	21	19	D	25140.15	5	11.27	PEUGEOT	I	U	269.264587643835	206.794848986301	0	25.4120875890411	1.35383810958904	23.4222255616438	9.8223261369863	2.45926126027397	0	0	0	0	0	0	0	0	0	0	0	0	0	0	0	0	0	0	0	0	1	1
306	2024	CC	A	P	A	G	42	22	19	D	25140.15	5	11.27	PEUGEOT	I	U	277.348243232877	213.192521013699	0	25.8784761369863	1.41706249315069	24.1073236438356	10.2548612054795	2.49799873972602	0	0	0	0	0	0	0	0	0	0	0	0	0	0	0	0	0	0	0	0	1	1
307	2022	CC	A	NB	A	G	27	9	18	D	25538.625	5	11.4	VOLKSWAGEN	C	R	168.945588493151	118.534847260275	0	19.5032169863014	0.836635890410959	22.582311369863	6.07589671232876	1.41268027397259	0	0	0	0	0	0	0	0	0	0	0	0	0	0	0	0	0	0	0	0	0.561643835616438	0.561643835616438
307	2023	CC	A	P	A	G	28	10	18	D	25538.625	5	11.4	VOLKSWAGEN	C	R	294.090528328767	195.231309945206	0	39.5158418630137	1.38043249315069	42.9849872054794	12.3057397808219	2.67221704109589	0	0	0	0	0	0	0	0	0	0	0	0	0	0	0	0	0	0	0	0	1	1
307	2024	CC	A	P	A	G	29	11	18	D	25538.625	5	11.4	VOLKSWAGEN	C	R	306.697671123287	203.015000958903	0	42.3412693150685	1.26013890410959	44.180664	13.1659259178082	2.73467202739727	1	1	1	0	0	0	0	0	0	0	1114	1114	1114	0	0	0	0	0	0	0	1	1
308	2022	CC	C	P	S	G	57	36	20	D	30501.45	5	11.25	RENAULT	I	U	340.691113972603	276.311965479452	0	13.7942893150685	0.782778082191781	40.3043736986303	7.70601534246576	1.79169205479452	0	0	0	0	0	0	0	0	0	0	0	0	0	0	0	0	0	0	0	0	0.712328767123288	0.712328767123288
309	2022	CC	A	NB	Q	G	32	6	26	D	24959.025	5	13.1	OPEL	C	R	351.928997260274	301.518021863014	0	11.8660125205479	1.5232393150685	23.4463444931507	11.0601190684931	2.51526	0	0	0	0	0	0	0	0	0	0	0	0	0	0	0	0	0	0	0	0	1	1
309	2023	CC	A	P	Q	G	33	7	26	D	24959.025	5	13.1	OPEL	C	R	344.064352273972	287.263432273972	0	14.51769	1.67277	25.95846	12.13674	2.51526	0	0	0	0	0	0	0	0	0	0	0	0	0	0	0	0	0	0	0	0	1	1
309	2024	CC	A	P	Q	G	34	8	26	D	24959.025	5	13.1	OPEL	C	R	343.969917123288	284.378292904109	0	15.233028739726	1.75445991780822	27.2345889863014	12.7328556164383	2.63669095890411	0	0	0	0	0	0	0	0	0	0	0	0	0	0	0	0	0	0	0	0	1	1
310	2022	CC	C	NB	S	G	40	13	27	G	17988.067125	5	13.33	OPEL	I	R	210.211909479452	152.85448109589	0	10.6025618630137	1.27907276712329	20.3805974794521	21.0359901369862	4.0592061369863	0	0	0	0	0	0	0	0	0	0	0	0	0	0	0	0	0	0	0	0	0.865753424657534	0.865753424657534
311	2022	CC	A	NB	A	G	38	11	27	D	23479.8375	5	11.52	RENAULT	I	U	242.831141917808	193.660468356165	0	6.78206958904109	0.995198630136986	31.5334121917807	7.24036273972603	2.61963041095891	0	0	0	0	0	0	0	0	0	0	0	0	0	0	0	0	0	0	0	0	1	1
311	2023	CC	A	P	A	G	39	12	27	D	23479.8375	5	11.52	RENAULT	I	U	244.006178794521	177.595687726028	0	9.15823594520548	1.34962315068493	42.6427726849314	9.77395446575342	3.48590482191781	0	0	0	0	0	0	0	0	0	0	0	0	0	0	0	0	0	0	0	0	1	1
311	2024	CC	A	P	A	G	40	13	27	D	23479.8375	5	11.52	RENAULT	I	U	255.737814410959	185.380984438356	0	9.63526224657534	1.43154723287671	45.1520113150685	10.427674520548	3.71033465753425	0	0	0	0	0	0	0	0	0	0	0	0	0	0	0	0	0	0	0	0	1	1
312	2022	CC	A	NB	A	N	30	12	18	D	18244.6488	5	16.33	FORD	I	R	456.494099178082	396.28859630137	0	17.6247168493151	1.83735410958904	27.5716853424658	10.7478106849315	2.42393589041097	0	0	0	0	0	0	0	0	0	0	0	0	0	0	0	0	0	0	0	0	1	1
312	2023	CC	A	P	A	G	31	13	18	D	18716.25	5	16.86	PEUGEOT	I	R	432.889392657534	376.697768383562	0	17.995098	2.85182112328767	22.440842630137	10.6851884383562	2.21867408219178	0	0	0	0	0	0	0	0	0	0	0	0	0	0	0	0	0	0	0	0	1	1
312	2024	CC	A	P	A	G	32	14	18	D	18716.25	5	16.86	PEUGEOT	I	R	413.213496164383	351.887550164383	0	19.8431567671233	2.61380975342465	24.8609984383562	11.604718520548	2.40326252054794	0	0	0	0	0	0	0	0	0	0	0	0	0	0	0	0	0	0	0	0	1	1
313	2022	CC	A	NB	A	G	67	43	24	D	25605.0375	5	12	CITROEN	C	R	323.971442465754	288.81784890411	0	7.21142671232878	1.29844150684932	14.7632280821918	9.39066082191781	2.48983643835617	0	0	0	0	0	0	0	0	0	0	0	0	0	0	0	0	0	0	0	0	1	1
313	2023	CC	A	P	A	G	68	44	24	D	25605.0375	5	12	CITROEN	C	R	340.017657205479	300.04763679452	0	8.88121947945206	1.45205334246575	16.6160035890411	10.4679507945206	2.55279320547945	0	0	0	0	0	0	0	0	0	0	0	0	0	0	0	0	0	0	0	0	0.999999999999999	0.999999999999999
313	2024	CC	C	P	A	G	69	45	24	D	25605.0375	5	12	CITROEN	C	R	266.498704849315	232.312678520548	0	7.59689473972603	1.23290893150685	14.2147147397259	8.9567207671233	2.18478715068493	0	0	0	0	0	0	0	0	0	0	0	0	0	0	0	0	0	0	0	0	0.742465753424657	0.742465753424657
314	2022	CC	A	NB	S	G	60	33	27	D	30851.625	5	11.25	RENAULT	C	U	474.03635671233	426.155092602741	0	3.49339808219179	1.29275465753424	32.3188664383562	8.74336356164383	2.03288136986302	0	0	0	0	0	0	0	0	0	0	0	0	0	0	0	0	0	0	0	0	0.808219178082192	0.808219178082192
314	2023	CC	A	P	S	G	61	33	27	D	30851.625	5	11.25	RENAULT	C	U	614.568706520548	551.096777753425	0	4.84358991780821	1.7765382739726	42.3087873698629	11.9982484931507	2.54476471232877	0	0	0	0	0	0	0	0	0	0	0	0	0	0	0	0	0	0	0	0	1	1
314	2024	CC	A	P	S	G	62	34	27	D	30296.175	5	12.35	HYUNDAI	C	U	688.565454575342	624.922251287671	0	7.56026473972603	3.23832616438357	38.5363322465754	11.8449042739726	2.46337586301371	1	0	0	0	0	0	0	0	1	0	57.0515	0	0	0	0	0	0	0	57.0515	0	1	1
315	2022	TPG	A	NB	A	G	51	33	18	G	28762.65	7	10.29	OPEL	I	R	220.711840438356	181.073262986301	0	0	0	26.1189964109589	11.0300122191781	2.48956882191781	0	0	0	0	0	0	0	0	0	0	0	0	0	0	0	0	0	0	0	0	1	1
315	2023	TPG	A	P	A	G	52	34	18	G	28762.65	7	10.29	OPEL	I	R	228.715211095891	184.307775616439	0	0	0	29.3013238356164	12.5073887671233	2.59872287671233	0	0	0	0	0	0	0	0	0	0	0	0	0	0	0	0	0	0	0	0	1	1
315	2024	TPG	A	P	A	G	53	35	18	G	28762.65	7	10.29	OPEL	I	R	235.89887260274	178.497320958905	0	0	0	38.3798769863013	15.7555832876712	3.26609136986301	0	0	0	0	0	0	0	0	0	0	0	0	0	0	0	0	0	0	0	0	1	1
316	2022	CC	C	NB	S	G	35	5	30	D	23382.996	5	12.5	OPEL	I	R	153.306619068494	132.616924602741	0	7.64486498630137	0.333048657534247	9.93552789041097	2.25252756164383	0.523725369863014	1	0	0	0	0	1	0	0	0	0	48.7025	0	0	0	0	48.7025	0	0	0	0	0.208219178082192	0.208219178082192
317	2022	CC	A	NB	A	G	70	37	33	G	15347.325	5	12	OPEL	I	R	231.664511506849	204.438285534246	0	4.40115304109589	2.00625353424658	9.34851123287671	9.30649545205479	2.16381271232876	0	0	0	0	0	0	0	0	0	0	0	0	0	0	0	0	0	0	0	0	0.86027397260274	0.86027397260274
317	2023	CC	A	NB	A	G	70	38	32	G	15347.325	5	12	OPEL	I	R	278.536995452055	249.516769232877	0	3.94329476712328	1.40023610958904	10.2177294246575	11.1112338082192	2.34773210958905	0	0	0	0	0	0	0	0	0	0	0	0	0	0	0	0	0	0	0	0	1	1
317	2024	CC	A	P	A	G	71	39	32	G	15347.325	5	12	OPEL	I	R	298.42775449315	267.969926219178	0	3.98929134246576	1.3187134520548	10.7904620547945	11.892874520548	2.46648690410959	0	0	0	0	0	0	0	0	0	0	0	0	0	0	0	0	0	0	0	0	1	1
318	2022	TPG	C	NB	S	G	37	19	18	D	28629.740475	5	15.7	KIA	C	R	168.305985205479	132.463446575342	0	0	0	26.3448312328767	7.70601534246576	1.79169205479452	0	0	0	0	0	0	0	0	0	0	0	0	0	0	0	0	0	0	0	0	0.712328767123288	0.712328767123288
319	2022	COMP_E	A	NB	A	G	46	17	29	G	12062.925	4	12.94	PEUGEOT	I	U	240.078941572786	93.8032748219178	123.631335271416	9.53493953424658	0.940772136986303	4.66217942465753	5.89485419178082	1.61158619178082	0	0	0	0	0	0	0	0	0	0	0	0	0	0	0	0	0	0	0	0	1	1
319	2023	COMP_E	A	P	A	G	47	18	29	G	12062.925	4	12.94	PEUGEOT	I	U	229.563288085804	96.8275430238328	111.627755024583	8.76778195176369	0.638558422775341	5.12152342815616	4.81898899404247	1.76113724065069	2	2	1	1	0	0	0	0	0	0	4893.319	4893.319	1039.738	3853.581	0	0	0	0	0	0	1	1
319	2024	COMP_E	A	P	A	G	48	19	29	G	19891.79955	5	12	SEAT	I	U	216.568452075017	93.7073090055617	99.0292480578124	6.53591963364247	2.32439775588493	5.80841917359452	7.50293117938356	1.66022726913698	2	2	1	1	0	0	0	0	0	0	558.8885	558.8885	0	558.8885	0	0	0	0	0	0	1	1
320	2022	CC	A	NB	A	G	70	49	21	D	25152.225	5	15.67	PEUGEOT	C	U	236.247643726027	214.21224	0	5.58903550684932	0.709718794520548	9.18539901369862	5.14546126027397	1.40578915068493	0	0	0	0	0	0	0	0	0	0	0	0	0	0	0	0	0	0	0	0	0.558904109589041	0.558904109589041
320	2023	CC	A	NB	A	G	70	50	20	D	25152.225	5	15.67	PEUGEOT	C	U	427.505853123288	392.391900246576	0	7.65038457534248	1.02537238356164	15.0493435068493	8.96187238356165	2.42698002739727	0	0	0	0	0	0	0	0	0	0	0	0	0	0	0	0	0	0	0	0	1	1
320	2024	CC	C	P	A	G	71	51	20	D	25152.225	5	15.67	PEUGEOT	C	U	191.445239835616	177.387749753424	0	2.56329715068493	0.368507835616438	6.18876394520548	3.89100920547945	1.04591194520548	0	0	0	0	0	0	0	0	0	0	0	0	0	0	0	0	0	0	0	0	0.443835616438356	0.443835616438356
321	2022	CC	A	NB	Q	G	36	18	18	D	31515.75	5	12.64	RENAULT	I	R	469.929916273972	417.91571769863	0	7.29763265753424	1.10900252054794	34.1018275068493	7.46596339726027	2.03977249315068	0	0	0	0	0	0	0	0	0	0	0	0	0	0	0	0	0	0	0	0	0.810958904109589	0.810958904109589
321	2023	CC	A	P	Q	G	37	19	18	D	31515.75	5	12.64	RENAULT	I	R	584.191464246576	512.285937945206	0	10.0941575342466	1.53528205479452	47.2025219178082	10.2918591780822	2.78170561643836	0	0	0	0	0	0	0	0	0	0	0	0	0	0	0	0	0	0	0	0	1	1
321	2024	CC	A	P	Q	G	38	20	18	D	31515.75	5	12.64	RENAULT	I	R	552.804404794521	483.368476438357	0	9.79158369863014	1.12114561643836	45.8393506849315	9.99681205479451	2.68703630136987	0	0	0	0	0	0	0	0	0	0	0	0	0	0	0	0	0	0	0	0	1	1
322	2022	CC	C	P	S	G	63	26	36	G	29269.8	4	12.06	VOLKSWAGEN	IS	R	172.976561095891	150.180323835617	0	3.39203835616438	1.86127232876713	9.19329369863014	6.55794082191782	1.79169205479452	0	0	0	0	0	0	0	0	0	0	0	0	0	0	0	0	0	0	0	0	0.712328767123288	0.712328767123288
323	2022	CC	A	NB	S	G	59	40	19	D	33899.9346	5	18.19	MERCEDES	C	R	303.197448821917	246.638721698629	0	12.8205669041096	0.866910000000001	29.9929450684931	10.5055509041096	2.37275424657534	2	0	0	0	0	1	0	1	0	0	828.644	0	0	0	0	386.9635	0	441.6805	0	0	1	1
323	2023	CC	C	P	S	G	60	41	19	G	16691.6106	4	11.87	HYUNDAI	C	R	87.3070195890412	80.4965826575343	0	1.54290912328768	0.095304904109589	2.76384221917808	1.99367556164383	0.414705123287671	0	0	0	0	0	0	0	0	0	0	0	0	0	0	0	0	0	0	0	0	0.210958904109589	0.210958904109589
324	2022	TPG	A	NB	A	G	64	45	19	D	23767.403625	5	16.97	MITSUBISHI	I	R	917.669311643836	872.127684246576	0	0	0	33.7986180821917	9.10832547945206	2.63468383561644	0	0	0	0	0	0	0	0	0	0	0	0	0	0	0	0	0	0	0	0	1	1
324	2023	TPG	A	P	A	G	65	46	19	D	23767.403625	5	16.97	MITSUBISHI	I	R	854.746130383563	807.064909561645	0	0	0	35.1136852602741	9.77629610958903	2.79123945205479	1	1	1	0	0	0	0	0	0	0	1012	1012	1012	0	0	0	0	0	0	0	1	1
324	2024	TPG	A	P	A	G	66	47	19	D	23767.403625	5	16.97	MITSUBISHI	I	R	759.157419041095	720.697156767123	0	0	0	27.4990274794521	8.52967183561644	2.43156295890411	0	0	0	0	0	0	0	0	0	0	0	0	0	0	0	0	0	0	0	0	1	1
325	2022	TPG	A	NB	S	G	38	17	21	D	16754.0625	5	15.57	VOLKSWAGEN	I	U	403.807949178082	362.360686027397	0	0	0	19.9968020547945	16.7196715068493	4.7307895890411	0	0	0	0	0	0	0	0	0	0	0	0	0	0	0	0	0	0	0	0	1	1
325	2023	TPG	A	P	S	G	39	18	21	D	16754.0625	5	15.57	VOLKSWAGEN	I	U	419.48264539726	378.719008438356	0	0	0	21.9885373972602	13.8773173150685	4.89778224657534	2	1	1	0	0	0	0	1	0	0	389.8155	0	0	0	0	0	0	389.8155	0	0	1	1
325	2024	TPG	C	P	S	G	40	19	21	D	16754.0625	5	15.57	VOLKSWAGEN	I	U	85.5889555068493	74.5747995616438	0	0	0	4.96100663013698	4.98676471232876	1.06638460273973	0	0	0	0	0	0	0	0	0	0	0	0	0	0	0	0	0	0	0	0	0.210958904109589	0.210958904109589
326	2022	CC	A	NB	A	G	65	35	30	G	17562.471675	5	11.18	DAEWOO	I	U	249.847041369863	196.246312191781	0	5.35082342465752	1.22451246575342	21.1087483561645	21.0032071232877	4.91343780821917	0	0	0	0	0	0	0	0	0	0	0	0	0	0	0	0	0	0	0	0	1	1
326	2023	CC	A	P	A	G	66	36	30	G	17562.471675	5	11.18	DAEWOO	I	U	246.267136273973	198.547679753424	0	4.45497739726027	0.706139424657535	20.2042047945206	16.9779882739726	5.376146630137	0	0	0	0	0	0	0	0	0	0	0	0	0	0	0	0	0	0	0	0	1	1
326	2024	CC	A	P	A	G	67	37	30	G	17562.471675	5	11.18	DAEWOO	I	U	254.170083863013	193.000760383561	0	6.14989265753426	1.00463210958904	20.6298821917809	28.1018669589041	5.28304956164383	0	0	0	0	0	0	0	0	0	0	0	0	0	0	0	0	0	0	0	0	1	1
327	2022	COMP_E	A	NB	A	G	39	21	18	G	21614.25	5	14.58	HONDA	C	R	507.290040821918	196.893943972602	237.550066027397	11.1164523287671	4.74718109589042	29.6641113698631	22.649717260274	4.66856876712329	0	0	0	0	0	0	0	0	0	0	0	0	0	0	0	0	0	0	0	0	1	1
327	2023	COMP_E	A	P	A	G	40	22	18	G	21614.25	5	14.58	HONDA	C	R	521.072019780821	187.179868684931	257.172573041095	11.3920638082192	5.07992868493151	31.4838027945206	24.252806630137	4.5109761369863	0	0	0	0	0	0	0	0	0	0	0	0	0	0	0	0	0	0	0	0	1	1
327	2024	COMP_E	A	P	A	G	41	23	18	G	21614.25	5	14.58	HONDA	C	R	545.352691972604	202.040208082193	272.974587780822	9.89033416438355	4.50478750684932	28.7711422191781	22.912315890411	4.25931632876713	2	0	0	0	2	0	0	0	0	0	1859.711	0	0	0	1859.711	0	0	0	0	0	1	1
328	2022	CC	A	NB	A	G	57	39	18	D	23382.996	5	12.5	OPEL	I	R	216.220701369863	170.221617123287	0	8.30614520547945	1.13067945205479	26.1252184931507	8.19742602739727	2.23961506849315	0	0	0	0	0	0	0	0	0	0	0	0	0	0	0	0	0	0	0	0	0.89041095890411	0.89041095890411
328	2023	CC	A	P	A	G	58	40	18	D	23382.996	5	12.5	OPEL	I	R	242.821641534247	187.302637726028	0	10.1088095342466	0.988039890410959	31.8009617260273	9.94335567123288	2.67783698630137	0	0	0	0	0	0	0	0	0	0	0	0	0	0	0	0	0	0	0	0	1	1
328	2024	CC	A	P	A	G	59	41	18	D	23382.996	5	12.5	OPEL	I	R	250.591449945205	192.481517589041	0	10.5869063013699	0.984895397260274	33.337046630137	10.4051278356164	2.79595619178083	0	0	0	0	0	0	0	0	0	0	0	0	0	0	0	0	0	0	0	0	1	1
329	2022	CC	A	NB	A	G	51	33	18	G	20642.2125	5	11.43	SEAT	C	R	272.704495890412	224.462451369864	0	10.5230128767123	1.42070876712329	13.4582634246575	18.003895890411	4.83616356164383	0	0	0	0	0	0	0	0	0	0	0	0	0	0	0	0	0	0	0	0	1	1
329	2023	CC	A	P	A	G	52	34	18	G	20642.2125	5	11.43	SEAT	C	R	269.827351561644	223.552689287672	0	9.8376471780822	1.29720378082192	15.034256630137	15.011944109589	5.09361057534247	0	0	0	0	0	0	0	0	0	0	0	0	0	0	0	0	0	0	0	0	1	1
329	2024	CC	C	P	A	G	53	35	18	G	20642.2125	5	11.43	SEAT	C	R	201.86040328767	159.9865929863	0	9.39454126027397	1.28345498630138	10.5819553972603	17.1651190684932	3.4487395890411	0	0	0	0	0	0	0	0	0	0	0	0	0	0	0	0	0	0	0	0	0.715068493150685	0.715068493150685
330	2022	CC	A	NB	A	G	39	21	18	D	69914.25	5	5.8	BMW	I	U	859.250817534246	465.311893561644	0	229.400810958903	12.7847063013699	138.321737671233	10.9093841095891	2.52228493150685	0	0	0	0	0	0	0	0	0	0	0	0	0	0	0	0	0	0	0	0	1	1
330	2023	CC	C	P	A	G	40	22	18	D	69914.25	5	5.8	BMW	I	U	596.710527780821	305.750409287671	0	168.857275068493	9.35961731506849	102.964521452055	7.96265950684932	1.81604515068493	0	0	0	0	0	0	0	0	0	0	0	0	0	0	0	0	0	0	0	0	0.715068493150685	0.715068493150685
331	2022	CC	A	NB	Q	G	45	16	29	G	22761.375	5	10.18	TOYOTA	C	U	181.789772547946	151.351446821918	0	6.37442284931507	1.02283002739726	14.2739583287671	6.8858378630137	1.88127665753424	0	0	0	0	0	0	0	0	0	0	0	0	0	0	0	0	0	0	0	0	0.747945205479452	0.747945205479452
331	2023	CC	A	P	Q	G	46	17	29	G	22761.375	5	10.18	TOYOTA	C	U	258.629677643836	213.75732550685	0	8.62266854794521	1.5585981369863	21.6501364109588	10.4256004931507	2.61534854794521	0	0	0	0	0	0	0	0	0	0	0	0	0	0	0	0	0	0	0	0	1	1
331	2024	CC	A	P	Q	G	47	18	29	G	22761.375	5	10.18	TOYOTA	C	U	274.756244219178	226.508747013699	0	9.02084835616438	1.68762271232877	23.4919396438357	11.2974279452055	2.74965854794521	0	0	0	0	0	0	0	0	0	0	0	0	0	0	0	0	0	0	0	0	1	1
332	2022	CC	A	NB	S	G	32	11	21	D	15973.1481	5	16.86	PEUGEOT	C	R	195.852614958903	155.490235397259	0	10.350333369863	0.431263890410959	18.8775966575342	8.68408652054794	2.01909912328767	0	0	0	0	0	0	0	0	0	0	0	0	0	0	0	0	0	0	0	0	0.802739726027397	0.802739726027397
332	2023	CC	A	P	S	G	33	12	21	D	15973.1481	5	16.86	PEUGEOT	C	R	250.13406	193.69944	0	14.534784	0.605616	26.525004	12.18558	2.583636	0	0	0	0	0	0	0	0	0	0	0	0	0	0	0	0	0	0	0	0	1	1
332	2024	CC	A	P	S	G	34	13	21	D	15973.1481	5	16.86	PEUGEOT	C	R	260.922816	200.761704	0	15.511584	0.642246	28.322316	12.996324	2.688642	0	0	0	0	0	0	0	0	0	0	0	0	0	0	0	0	0	0	0	0	1	1
333	2022	CC	A	NB	S	G	30	11	19	D	30851.625	5	11.25	RENAULT	I	R	198.233130082191	125.415767671233	0	10.9187506849315	0.90775495890411	53.095101369863	6.13162783561644	1.76412756164383	1	0	0	0	0	0	0	1	0	0	74.4395	0	0	0	0	0	0	74.4395	0	0	0.701369863013699	0.701369863013699
333	2023	CC	A	P	S	G	31	12	19	D	30851.625	5	11.25	RENAULT	I	R	293.538770136986	188.855582465754	0	13.0001375342466	1.39662328767123	78.3122638356165	9.45890301369863	2.51526	1	1	1	0	0	0	0	0	0	0	0	0	0	0	0	0	0	0	0	0	1	1
333	2024	CC	A	P	S	G	32	13	19	D	28757.518125	7	12.87	KIA	I	R	279.655665616438	184.546121506849	0	11.0291424657534	2.12654712328767	69.8065771232876	9.66396410958903	2.48331328767123	0	0	0	0	0	0	0	0	0	0	0	0	0	0	0	0	0	0	0	0	1	1
334	2022	CC	C	NB	A	G	51	32	18	D	19126.8	5	15.73	OPEL	C	U	199.990165808219	165.102950958904	0	8.25981410958903	0.970644821917808	16.6969575616438	7.03717495890411	1.92262339726027	0	0	0	0	0	0	0	0	0	0	0	0	0	0	0	0	0	0	0	0	0.764383561643836	0.764383561643836
335	2022	CC	A	NB	A	G	58	21	37	G	14671.125	5	9.71	HYUNDAI	I	R	283.207705150685	222.184500246575	0	15.8054603013699	1.13238550684932	21.3849285205479	17.8204448219179	4.87998575342465	0	0	0	0	0	0	0	0	0	0	0	0	0	0	0	0	0	0	0	0	1	1
335	2023	CC	A	P	A	G	59	22	37	G	14671.125	5	9.71	HYUNDAI	I	R	280.951297150684	222.465631315068	0	14.395757260274	0.993793643835617	23.2877483013699	14.4585133150685	5.34985331506849	0	0	0	0	0	0	0	0	0	0	0	0	0	0	0	0	0	0	0	0	1	1
335	2024	CC	C	P	A	G	60	23	37	G	14671.125	5	9.71	HYUNDAI	I	R	212.502572383562	158.750271945206	0	14.391207780822	1.0342037260274	17.2571791232877	17.2484146849315	3.82129512328767	1	0	0	0	0	0	0	1	0	0	118.8985	0	0	0	0	0	0	118.8985	0	0	0.717808219178082	0.717808219178082
336	2022	COMP_E	A	NB	A	G	64	44	20	D	22803.6375	5	11.44	CHEVROLET	C	U	635.371535835617	283.386807452055	296.810983232877	11.7552527671233	4.16772460273972	15.4462186849315	19.2451678356165	4.55938126027397	0	0	0	0	0	0	0	0	0	0	0	0	0	0	0	0	0	0	0	0	1	1
336	2023	COMP_E	A	P	A	G	65	45	20	D	22803.6375	5	11.44	CHEVROLET	C	U	577.21791509589	276.823480849314	257.618890356165	8.18003095890412	2.98278591780822	15.3726576164384	12.1713963287671	4.06867306849315	0	0	0	0	0	0	0	0	0	0	0	0	0	0	0	0	0	0	0	0	1	1
336	2024	CC	A	P	A	G	66	46	20	D	22803.6375	5	11.44	CHEVROLET	C	U	320.624096054794	266.070786164383	0	11.1795094520548	4.4139651780822	13.9701133150685	21.0358563287671	3.95386561643836	0	0	0	0	0	0	0	0	0	0	0	0	0	0	0	0	0	0	0	0	1	1
337	2022	CC	C	NB	Q	N	46	27	18	G	20527.5	5	13.2	SEAT	I	U	165.765970684931	148.210834109589	0	1.81925654794521	0.313546109589041	11.6597806027397	3.05276761643835	0.709785698630138	0	0	0	0	0	0	0	0	0	0	0	0	0	0	0	0	0	0	0	0	0.282191780821918	0.282191780821918
338	2022	CC	A	P	A	G	39	20	18	G	19235.475	5	9.91	RENAULT	I	R	243.254310410959	201.699900328767	0	2.63130517808219	1.20169816438356	25.5422829863013	9.57625282191781	2.60287093150685	0	0	0	0	0	0	0	0	0	0	0	0	0	0	0	0	0	0	0	0	1	1
338	2023	CC	A	P	A	G	40	21	18	G	19235.475	5	9.91	RENAULT	I	R	248.029390520549	201.406325095892	0	2.97599515068493	1.02948698630137	28.9110387123287	10.8038094246575	2.90273515068494	0	0	0	0	0	0	0	0	0	0	0	0	0	0	0	0	0	0	0	0	1	1
338	2024	CC	A	P	A	G	41	22	18	G	19235.475	5	9.91	RENAULT	I	R	263.41693430137	212.516321178083	0	3.18935235616439	1.12907375342466	31.4248268219178	11.9449259178082	3.21243427397261	0	0	0	0	0	0	0	0	0	0	0	0	0	0	0	0	0	0	0	0	1	1
339	2022	CC	A	NB	A	G	39	15	24	D	22580.25	5	11.12	TOYOTA	IS	R	242.830238712329	206.44019030137	0	2.61775709589042	2.37800621917809	18.4668723287672	10.2149194520548	2.71249331506849	0	0	0	0	0	0	0	0	0	0	0	0	0	0	0	0	0	0	0	0	1	1
339	2023	CC	A	P	A	G	40	16	24	D	22580.25	5	11.12	TOYOTA	IS	R	243.98600720548	193.734096328767	0	3.82510865753424	2.02140731506849	26.2539085479452	14.590448219178	3.5610381369863	0	0	0	0	0	0	0	0	0	0	0	0	0	0	0	0	0	0	0	0	1	1
339	2024	CC	A	P	A	G	41	17	24	D	22580.25	5	11.12	TOYOTA	IS	R	251.327060630137	201.831935589041	0	3.94185632876713	2.02307991780821	25.2824608767123	14.6732086027397	3.57451931506849	0	0	0	0	0	0	0	0	0	0	0	0	0	0	0	0	0	0	0	0	1	1
340	2022	COMP_E	A	P	A	G	59	37	21	G	19114.725	5	11.37	CITROEN	I	R	434.466924657534	134.060614931507	256.060760547945	2.29113123287671	5.69337246575342	15.6129102739726	16.3088802739726	4.43925493150685	0	0	0	0	0	0	0	0	0	0	0	0	0	0	0	0	0	0	0	0	1	1
340	2023	CC	A	P	A	G	60	38	21	G	19114.725	5	11.37	CITROEN	I	R	386.268668876713	157.383922767123	192.081698630138	1.73622854794521	3.4511481369863	16.6340007945205	10.9407621369863	4.04090786301369	0	0	0	0	0	0	0	0	0	0	0	0	0	0	0	0	0	0	0	0	1	1
340	2024	CC	A	P	A	G	61	39	21	G	19114.725	5	11.37	CITROEN	I	R	240.170833808219	183.364561479452	0	2.78197323287671	4.52720038356165	22.9093386575343	21.6210665753424	4.96669347945205	0	0	0	0	0	0	0	0	0	0	0	0	0	0	0	0	0	0	0	0	1	1
341	2022	CC	C	NB	Q	G	67	43	24	D	40819.89975	5	11.28	MERCEDES	I	U	337.873112876713	306.10971780822	0	11.1589364383562	1.15677205479452	11.0980536986301	6.55794082191782	1.79169205479452	0	0	0	0	0	0	0	0	0	0	0	0	0	0	0	0	0	0	0	0	0.712328767123288	0.712328767123288
342	2022	COMP_E	A	P	A	G	35	16	18	D	22157.625	5	11.12	TOYOTA	C	U	401.841470136987	164.35462849315	183.438022191781	14.5255512328767	1.06176821917808	28.2539400000001	7.6672109589041	2.54034904109589	1	1	1	0	0	0	0	0	0	0	0	0	0	0	0	0	0	0	0	0	1	1
342	2023	COMP_E	A	P	A	G	36	17	18	D	22157.625	5	11.12	TOYOTA	C	U	396.377946739725	144.804712438356	196.551696	14.6651132054794	1.08963378082192	28.2818055616438	8.28493660273972	2.70004915068493	0	0	0	0	0	0	0	0	0	0	0	0	0	0	0	0	0	0	0	0	1	1
342	2024	COMP_E	A	P	A	G	37	18	18	D	22157.625	5	11.12	TOYOTA	C	U	404.385967232876	146.958790602739	200.294579506849	15.3102695342465	0.823154712328768	29.5400711506849	8.64521523287671	2.81388649315069	0	0	0	0	0	0	0	0	0	0	0	0	0	0	0	0	0	0	0	0	1	1
343	2022	COMP_E	A	P	A	G	30	8	22	NA	45764.25	5	10.37	LEXUS	I	R	734.559621369863	275.136627534247	337.334367534247	43.4488668493151	18.571075479452	35.2338784931507	20.2445145205479	4.59029095890411	3	1	1	0	1	0	0	0	1	0	5395.271	0	0	0	4738.9085	0	0	0	656.3625	0	1	1
343	2023	COMP_E	A	P	A	G	31	9	22	NA	45764.25	5	10.37	LEXUS	I	R	773.844644054794	299.808053178082	382.625907369863	27.4297482739726	11.239054109589	35.738335479452	12.8516104109589	4.15193523287672	0	0	0	0	0	0	0	0	0	0	0	0	0	0	0	0	0	0	0	0	1	1
343	2024	COMP_E	C	P	A	G	32	10	22	NA	45764.25	5	10.37	LEXUS	I	R	588.014465424657	231.327482054794	291.091083287671	17.915983890411	7.63088202739727	23.4950841369862	13.9346541369862	2.61929589041096	0	0	0	0	0	0	0	0	0	0	0	0	0	0	0	0	0	0	0	0	0.715068493150685	0.715068493150685
344	2022	CC	A	NB	Q	G	65	42	23	D	18302.717475	7	23.82	SSANGYONG	I	U	451.418084383561	389.831346164383	0	12.0392272602739	0.612172602739727	35.604025479452	10.8173909589041	2.51392191780823	1	1	1	0	0	0	0	0	0	0	882	882	882	0	0	0	0	0	0	0	1	1
344	2023	CC	A	P	Q	G	66	43	23	D	18302.717475	7	23.82	SSANGYONG	I	U	587.755546520548	530.146725945206	0	11.5999683287671	0.670646794520548	32.0922956712329	10.7821993972603	2.46371038356164	0	0	0	0	0	0	0	0	0	0	0	0	0	0	0	0	0	0	0	0	1	1
344	2024	CC	C	P	Q	G	67	44	23	D	18302.717475	7	23.82	SSANGYONG	I	U	120.382839123288	108.116405506849	0	2.47117019178082	0.140900054794521	6.83907189041097	2.29233550684932	0.522955972602741	0	0	0	0	0	0	0	0	0	0	0	0	0	0	0	0	0	0	0	0	0.221917808219178	0.221917808219178
345	2022	CC	A	NB	A	G	53	24	29	D	12823.5051	5	15.17	PEUGEOT	C	R	306.273131095891	263.414693013699	0	21.153908630137	0.39590506849315	10.3214642465753	8.58781150684932	2.39934863013699	0	0	0	0	0	0	0	0	0	0	0	0	0	0	0	0	0	0	0	0	1	1
345	2023	CC	C	P	A	G	54	25	29	D	12823.5051	5	15.17	PEUGEOT	C	R	225.163405726027	195.984449506849	0	14.4672443013697	0.270660575342465	7.06336791780823	5.86722279452055	1.51046063013697	0	0	0	0	0	0	0	0	0	0	0	0	0	0	0	0	0	0	0	0	0.715068493150685	0.715068493150685
346	2022	TPG	C	NB	Q	B	30	7	23	G	35509.5804	5	9.71	BMW	IS	U	1273.34821734247	1199.9569180274	0	0	0	49.4980353698631	19.5839702465754	4.30929369863014	2	1	1	0	0	0	0	1	0	0	240.4075	0	0	0	0	0	0	240.4075	0	0	0.901369863013699	0.901369863013699
347	2022	COMP_E	A	P	Q	G	56	37	19	D	42186.656925	5	11.32	MERCEDES	IS	R	566.401159726029	243.37557410959	286.506479178083	3.78894698630137	5.90880369863014	15.9746942465753	8.370038630137	2.47662287671233	0	0	0	0	0	0	0	0	0	0	0	0	0	0	0	0	0	0	0	0	1	1
347	2023	COMP_E	A	P	Q	G	57	38	19	D	48088.6875	5	9.12	MERCEDES	IS	R	544.550578602739	208.63799030137	299.321861013698	4.69332328767123	5.90549194520548	14.9737753150685	8.6562544109589	2.36188232876712	0	0	0	0	0	0	0	0	0	0	0	0	0	0	0	0	0	0	0	0	1	1
347	2024	COMP_E	A	P	Q	G	58	39	19	D	48088.6875	5	9.12	MERCEDES	IS	R	428.099459835616	154.692838767123	234.098449561644	7.94359183561644	9.53089183561644	11.2625709041096	8.30688115068493	2.26423578082191	1	0	0	0	1	0	0	0	0	0	213.44	0	0	0	213.44	0	0	0	0	0	1	1
348	2022	COMP_E	A	NB	A	G	51	33	18	D	30247.875	5	10	NISSAN	C	R	403.79369860274	162.058312191782	203.739204493151	2.22921147945206	2.62755854794521	17.6958024657535	12.5019695342465	2.94163989041096	0	0	0	0	0	0	0	0	0	0	0	0	0	0	0	0	0	0	0	0	0.627397260273973	0.627397260273973
348	2023	COMP_E	A	P	A	G	52	34	18	D	30247.875	5	10	NISSAN	C	R	651.541088301369	237.228959753424	353.636122520548	3.98785290410959	3.98209915068494	29.2957707945205	19.0114717808219	4.39881139726028	0	0	0	0	0	0	0	0	0	0	0	0	0	0	0	0	0	0	0	0	1	1
348	2024	COMP_E	A	P	A	G	53	35	18	D	37311.75	5	10.92	NISSAN	C	R	523.103362356164	200.952915945205	256.476201616438	5.18781156164383	8.444436	27.8304035342466	19.6971050958904	4.51448860273973	0	0	0	0	0	0	0	0	0	0	0	0	0	0	0	0	0	0	0	0	1	1
349	2022	CC	A	NB	A	G	51	33	18	D	22278.375	5	10.16	OPEL	C	R	349.728320383562	306.730086164384	0	3.79921676712329	1.93938287671233	24.2395930684932	10.4678169863014	2.55222452054794	0	0	0	0	0	0	0	0	0	0	0	0	0	0	0	0	0	0	0	0	1	1
349	2023	CC	A	P	A	G	52	34	18	D	22278.375	5	10.16	OPEL	C	R	322.146030739726	272.297819260274	0	3.71010049315069	3.08588515068494	28.7223356712329	11.5535368767123	2.77635328767122	0	0	0	0	0	0	0	0	0	0	0	0	0	0	0	0	0	0	0	0	1	1
349	2024	CC	A	P	A	G	53	35	18	D	22278.375	5	10.16	OPEL	C	R	312.122791561644	257.705731890411	0	3.94232465753425	3.36417279452055	31.4624938356164	12.6178474520548	3.03022093150686	0	0	0	0	0	0	0	0	0	0	0	0	0	0	0	0	0	0	0	0	1	1
350	2022	CC	A	NB	Q	G	37	18	19	D	19120.7625	5	16.03	FORD	I	R	314.915703616439	271.393810931507	0	9.16823810958903	2.44307046575343	19.95274569863	9.43595490410959	2.52188350684932	0	0	0	0	0	0	0	0	0	0	0	0	0	0	0	0	0	0	0	0	1	1
350	2023	CC	A	P	Q	G	38	19	19	D	19120.7625	5	16.03	FORD	I	R	340.367298082191	291.492507945205	0	10.9699323287671	1.60419328767124	22.9268675342466	10.7545010958904	2.61929589041096	0	0	0	0	0	0	0	0	0	0	0	0	0	0	0	0	0	0	0	0	1	1
350	2024	CC	A	P	Q	G	39	20	19	D	19120.7625	5	16.03	FORD	I	R	350.522003835616	292.323289726027	0	14.1475430136987	1.85357835616438	26.7388964383562	12.4304490410959	3.02824726027397	0	0	0	0	0	0	0	0	0	0	0	0	0	0	0	0	0	0	0	0	1	1
351	2022	COMP_E	C	P	A	G	38	17	20	D	30429	7	10.96	TOYOTA	C	U	412.123962739727	174.629092602741	189.693221917808	12.2809183561644	1.74820438356165	25.4228926027397	6.55794082191782	1.79169205479452	0	0	0	0	0	0	0	0	0	0	0	0	0	0	0	0	0	0	0	0	0.712328767123288	0.712328767123288
352	2022	TPG	A	NB	A	G	32	14	18	G	28859.25	5	10.87	BMW	IS	R	225.891020126785	204.042746821819	0	0	0	15.1067320647784	5.46978529194674	1.27175594824044	0	0	0	0	0	0	0	0	0	0	0	0	0	0	0	0	0	0	0	0	0.646575342465753	0.646575342465753
352	2023	TPG	A	P	A	G	33	14	18	G	28859.25	5	10.87	BMW	IS	R	340.371700028047	304.501376142272	0	0	0	24.8222327591564	8.98755430813645	2.06053681848165	0	0	0	0	0	0	0	0	0	0	0	0	0	0	0	0	0	0	0	0	1	1
352	2024	TPG	C	P	A	G	34	15	19	G	28859.25	5	10.87	BMW	IS	R	58.8092475616439	52.3179432328768	0	0	0	4.49381523287671	1.62710794520548	0.370381150684932	0	0	0	0	0	0	0	0	0	0	0	0	0	0	0	0	0	0	0	0	0.175342465753425	0.175342465753425
353	2022	CC	A	NB	A	G	30	6	24	D	25164.3	5	11	CITROEN	C	R	362.004287835617	282.948150657535	0	17.9536174520548	1.50647983561644	46.1812306849316	10.9360788493151	2.47873035616439	0	0	0	0	0	0	0	0	0	0	0	0	0	0	0	0	0	0	0	0	1	1
353	2023	CC	C	P	A	G	31	7	24	D	25164.3	5	11	CITROEN	C	R	288.211664219178	229.035447616438	0	11.8956175890411	1.20748536986301	35.4981831780821	8.75426893150685	1.82066153424658	0	0	0	0	0	0	0	0	0	0	0	0	0	0	0	0	0	0	0	0	0.772602739726027	0.772602739726027
354	2022	CC	A	P	A	G	66	38	27	G	21252	5	9.25	FORD	IS	R	242.503971254631	213.150603949891	0	1.24876567380822	3.18700097778082	10.2870813883562	11.9512737128219	2.6792455519726	0	0	0	0	0	0	0	0	0	0	0	0	0	0	0	0	0	0	0	0	1	1
354	2023	CC	A	P	A	G	67	39	27	G	21252	5	9.25	FORD	IS	R	243.319659802849	207.438462037972	0	1.44483853709589	4.06404644860273	11.9924295082192	15.2214820270685	3.15840124389042	0	0	0	0	0	0	0	0	0	0	0	0	0	0	0	0	0	0	0	0	1	1
354	2024	CC	A	P	A	G	68	40	27	G	21252	5	9.25	FORD	IS	R	251.060615013698	211.95339	0	1.61215487671233	3.79215838356164	13.466325369863	16.7713214794521	3.4652649041096	0	0	0	0	0	0	0	0	0	0	0	0	0	0	0	0	0	0	0	0	1	1
355	2022	CC	A	NB	A	G	35	17	18	G	29958.075	4	10	PEUGEOT	I	R	256.88689249315	180.658357150685	0	19.2697885479452	2.35555989041097	28.7138388493151	21.7016860273973	4.18766202739727	0	0	0	0	0	0	0	0	0	0	0	0	0	0	0	0	0	0	0	0	0.893150684931507	0.893150684931507
355	2023	CC	A	P	A	G	36	18	18	G	29958.075	4	10	PEUGEOT	I	R	277.388285342466	190.659651780823	0	21.5424542465753	2.84392643835616	31.2900484931507	26.1243821917809	4.92782219178083	0	0	0	0	0	0	0	0	0	0	0	0	0	0	0	0	0	0	0	0	1	1
355	2024	CC	A	P	A	G	37	19	18	G	29958.075	4	10	PEUGEOT	I	R	266.30093630137	182.39214369863	0	20.7991495890411	2.77150273972603	30.1188920547944	25.4359389041095	4.78330931506849	0	0	0	0	0	0	0	0	0	0	0	0	0	0	0	0	0	0	0	0	1	1
356	2022	CC	A	NB	A	G	53	33	20	G	14822.0625	5	16.07	CITROEN	I	R	247.252299287671	210.077432219178	0	8.42533487671233	1.24692534246575	13.8324246575343	11.1549221917808	2.51526	0	0	0	0	0	0	0	0	0	0	0	0	0	0	0	0	0	0	0	0	1	1
356	2023	CC	A	P	A	G	54	34	20	G	14822.0625	5	16.07	CITROEN	I	R	450.16052128767	402.718449205479	0	16.1774806027397	1.25783071232877	15.2156671232877	12.2506776986301	2.54041594520548	0	0	0	0	0	0	0	0	0	0	0	0	0	0	0	0	0	0	0	0	0.999999999999999	0.999999999999999
356	2024	CC	A	P	A	G	55	35	20	G	14822.0625	5	16.07	CITROEN	I	R	419.909292904109	370.353117863013	0	16.5775002739726	1.01453391780822	16.0758867123287	13.1652568767123	2.72299726027397	1	0	0	0	0	1	0	0	0	0	99.981	0	0	0	0	99.981	0	0	0	0	0.999999999999999	0.999999999999999
357	2022	CC	A	NB	Q	G	58	19	39	G	12700.134825	5	14.92	OPEL	I	R	334.34084350685	300.336629095891	0	6.98823460273972	0.790940383561644	13.1544518630137	10.6611029589041	2.40948460273973	1	1	1	0	0	0	0	0	0	0	0	0	0	0	0	0	0	0	0	0	1	1
357	2023	CC	A	P	Q	G	59	20	39	G	12700.134825	5	14.92	OPEL	I	R	348.752022164384	313.700357013699	0	7.30000775342465	0.544532547945207	13.7564550410959	11.1348509589041	2.31581884931507	0	0	0	0	0	0	0	0	0	0	0	0	0	0	0	0	0	0	0	0	1	1
357	2024	CC	A	P	Q	G	60	21	39	G	12700.134825	5	14.92	OPEL	I	R	321.610530246576	280.331296767124	0	8.48320693150686	0.655961342465752	16.0231662739726	13.3499122191781	2.76698671232877	0	0	0	0	0	0	0	0	0	0	0	0	0	0	0	0	0	0	0	0	1	1
358	2022	CC	C	NB	A	G	46	5	41	G	12696.8625	5	13.75	CHEVROLET	I	R	330.647469041096	289.217667863014	0	7.24742112328768	1.64206101369862	23.1522005753424	7.61709978082192	1.77101868493151	0	0	0	0	0	0	0	0	0	0	0	0	0	0	0	0	0	0	0	0	0.704109589041096	0.704109589041096
359	2022	COMP_E	A	NB	A	G	52	33	19	D	34148.1	5	11.85	OPEL	I	R	236.027237552406	78.342303780822	137.427439853775	1.54374542465754	2.17679210958904	11.805765369863	3.68721928767124	1.0439717260274	0	0	0	0	0	0	0	0	0	0	0	0	0	0	0	0	0	0	0	0	0.90958904109589	0.90958904109589
359	2023	COMP_E	A	P	A	G	53	34	19	D	34148.1	5	11.85	OPEL	I	R	252.909857456555	82.7964783287671	146.258953018199	1.5311005479452	1.59593063013698	15.4373538904109	4.1423010410959	1.14774	0	0	0	0	0	0	0	0	0	0	0	0	0	0	0	0	0	0	0	0	1	1
359	2024	COMP_E	A	P	A	G	54	35	19	D	34148.1	5	11.85	OPEL	I	R	251.746984273973	82.2880405479453	145.486164246576	1.46974947945205	1.51404	15.6898499999999	4.15140000000001	1.14774	0	0	0	0	0	0	0	0	0	0	0	0	0	0	0	0	0	0	0	0	1	1
360	2022	COMP_E	A	NB	A	G	59	34	25	G	24331.125	5	11.64	RENAULT	I	R	523.528571424658	236.671280547945	245.678279753425	4.60889030136986	2.02291265753424	10.8870381369863	18.9715300273973	4.68864	0	0	0	0	0	0	0	0	0	0	0	0	0	0	0	0	0	0	0	0	1	1
360	2023	COMP_E	C	P	A	G	60	35	25	G	24331.125	5	11.64	RENAULT	I	R	376.400145452055	166.491278136986	187.139926931507	2.48100509589041	0.756618575342465	8.21722964383562	7.93569715068493	3.37838991780821	0	0	0	0	0	0	0	0	0	0	0	0	0	0	0	0	0	0	0	0	0.720547945205479	0.720547945205479
361	2022	COMP_E	A	NB	A	G	34	12	22	D	29831.2875	5	13.52	VOLKSWAGEN	IS	R	469.138306849314	167.601819452055	260.136726164383	7.79232164383562	1.35531	19.9277235616439	9.83858383561643	2.48582219178083	0	0	0	0	0	0	0	0	0	0	0	0	0	0	0	0	0	0	0	0	1	1
361	2023	COMP_E	A	P	A	G	35	13	22	D	29831.2875	5	13.52	VOLKSWAGEN	IS	R	459.761930054793	171.617036136986	245.828847452054	8.83341649315068	1.35661463013699	20.0468797808219	9.82988630136987	2.24924926027397	3	2	1	1	1	0	0	0	0	0	10057.739	9210.649	1012	8198.649	847.09	0	0	0	0	0	1	1
361	2024	CC	A	P	A	G	36	14	22	D	29831.2875	5	13.52	VOLKSWAGEN	IS	R	251.467826876712	208.427877945205	0	9.31255027397261	1.40274501369863	19.8041516712328	10.1920382465754	2.3284637260274	0	0	0	0	0	0	0	0	0	0	0	0	0	0	0	0	0	0	0	0	1	1
362	2022	CC	C	NB	Q	N	55	20	34	G	15958.63395	5	14	LANCIA	I	R	450.281784986302	421.511646328767	0	0.802782410958905	0.248749479452055	21.5450969589041	5.00890997260273	1.16459983561644	1	0	0	0	0	0	0	1	0	0	432.216	0	0	0	0	0	0	432.216	0	0	0.463013698630137	0.463013698630137
363	2022	CC	A	NB	A	G	66	24	42	D	27935.5125	5	8.87	SEAT	C	U	243.263007945206	201.564754027397	0	10.9321649589041	0.91886104109589	17.721594	9.59050339726027	2.53513052054795	0	0	0	0	0	0	0	0	0	0	0	0	0	0	0	0	0	0	0	0	1	1
363	2023	CC	A	P	A	G	67	25	42	D	27935.5125	5	8.87	SEAT	C	U	247.419425753425	200.571428712329	0	12.340897890411	1.03875320547945	20.0210882465753	10.8128414794521	2.63441621917808	0	0	0	0	0	0	0	0	0	0	0	0	0	0	0	0	0	0	0	0	1	1
363	2024	CC	A	P	A	G	68	26	42	D	27935.5125	5	8.87	SEAT	C	U	260.188108520549	207.824703945206	0	13.838479479452	1.00235736986301	22.4454590136986	12.1242289315069	2.95287978082192	0	0	0	0	0	0	0	0	0	0	0	0	0	0	0	0	0	0	0	0	1	1
364	2022	CC	C	NB	Q	G	63	25	38	D	14803.95	7	17.29	DACIA	C	U	509.47208490411	474.701383561644	0	4.73761380821918	1.64500479452055	19.3640564383562	7.08762065753424	1.93640564383562	1	1	1	0	0	0	0	0	0	0	882	882	882	0	0	0	0	0	0	0	0.76986301369863	0.76986301369863
365	2022	CC	A	P	S	G	42	21	20	D	28738.5	5	10.21	SEAT	C	R	381.894578547945	321.270122136986	0	19.2185734520547	1.65517421917808	26.0625293424657	11.1729193972603	2.51526	0	0	0	0	0	0	0	0	0	0	0	0	0	0	0	0	0	0	0	0	1	1
365	2023	CC	A	P	S	G	43	22	20	D	28738.5	5	10.21	SEAT	C	R	401.044173863014	337.384579068493	0	20.2473579452055	1.74318657534247	27.4693220547945	11.7533794520548	2.44634876712328	1	1	1	0	0	0	0	0	0	0	1012	1012	1012	0	0	0	0	0	0	0	1	1
365	2024	CC	A	P	S	G	44	23	20	D	28738.5	5	10.21	SEAT	C	R	388.908403972602	330.339308712328	0	18.678690739726	1.46011528767124	25.3428083835616	10.8405397808219	2.24694106849315	0	0	0	0	0	0	0	0	0	0	0	0	0	0	0	0	0	0	0	0	1	1
366	2022	CC	A	NB	A	G	47	15	32	G	16608.546675	5	12.98	OPEL	C	R	322.063136547946	285.560154000001	0	8.02678709589042	0.847741972602741	14.0894702465754	11.0237232328767	2.51526	0	0	0	0	0	0	0	0	0	0	0	0	0	0	0	0	0	0	0	0	1	1
366	2023	CC	A	P	A	G	48	16	32	G	16608.546675	5	12.98	OPEL	C	R	321.240751232877	280.49949369863	0	9.01469317808221	0.95733090410959	15.8346639452055	12.3678267945205	2.56674271232876	0	0	0	0	0	0	0	0	0	0	0	0	0	0	0	0	0	0	0	0	1	1
366	2024	CC	A	P	A	G	49	17	32	D	29028.8796	5	11.45	AUDI	C	R	389.916548547945	329.853384164384	0	18.6205176164384	1.16185676712329	24.104982	13.4014283835617	2.77437961643835	1	1	1	0	0	0	0	0	0	0	1114	1114	1114	0	0	0	0	0	0	0	1	1
367	2022	CC	A	NB	A	G	52	31	21	D	26782.35	5	13.04	SSANGYONG	C	R	345.56337230137	246.974479972603	0	34.8502168767124	2.96104208219179	47.0940034520548	11.1124380821918	2.57119183561644	0	0	0	0	0	0	0	0	0	0	0	0	0	0	0	0	0	0	0	0	1	1
367	2023	CC	A	P	A	G	53	32	21	D	26782.35	5	13.04	SSANGYONG	C	R	337.204841178083	228.939640931507	0	35.7090983835617	3.19667835616439	54.6516923835617	11.9750327671233	2.73269835616439	0	0	0	0	0	0	0	0	0	0	0	0	0	0	0	0	0	0	0	0	1	1
367	2024	CC	A	P	A	G	54	33	21	D	26782.35	5	13.04	SSANGYONG	C	R	348.180527260274	237.698660054795	0	35.7274970136986	3.27823446575343	56.4257886575342	12.2535545753425	2.79679249315068	0	0	0	0	0	0	0	0	0	0	0	0	0	0	0	0	0	0	0	0	1	1
368	2022	TPG	A	NB	A	G	34	13	21	G	39340.35	5	9	ALFA ROMEO	I	U	298.679247041096	204.778593287671	0	0	0	67.5948276164384	21.5047872328767	4.80103890410959	0	0	0	0	0	0	0	0	0	0	0	0	0	0	0	0	0	0	0	0	1	1
368	2023	TPG	A	P	A	G	35	14	21	G	39340.35	5	9	ALFA ROMEO	I	U	290.44261520548	198.986804876712	0	0	0	70.8163273972605	15.4929846575342	5.1464982739726	0	0	0	0	0	0	0	0	0	0	0	0	0	0	0	0	0	0	0	0	1	1
368	2024	TPG	A	P	A	G	36	15	21	G	39340.35	5	9	ALFA ROMEO	I	U	296.454049808219	193.698837863013	0	0	0	69.7526189589043	27.779389150685	5.22320383561644	0	0	0	0	0	0	0	0	0	0	0	0	0	0	0	0	0	0	0	0	1	1
369	2022	CC	C	P	A	G	43	21	21	G	31515.75	5	12.09	BMW	I	R	296.102669424657	251.260323780821	0	15.3490739178082	0.436549315068493	19.522485369863	7.7356538630137	1.7985831780822	1	0	0	0	0	1	0	0	0	0	204.493	0	0	0	0	204.493	0	0	0	0	0.715068493150685	0.715068493150685
370	2022	CC	A	NB	A	G	59	20	39	G	15634.39605	5	12.71	SEAT	IS	R	307.600341369862	278.550576986301	0	3.39688890410958	2.21168260273972	10.0864635616438	10.8394693150685	2.51526	0	0	0	0	0	0	0	0	0	0	0	0	0	0	0	0	0	0	0	0	1	1
370	2023	CC	A	P	A	G	60	21	39	G	15634.39605	5	12.71	SEAT	IS	R	300.446619452055	271.522969315069	0	3.57257909589041	1.2514748219178	10.3713078082192	11.1751941369863	2.5530942739726	0	0	0	0	0	0	0	0	0	0	0	0	0	0	0	0	0	0	0	0	1	1
370	2024	CC	C	P	A	G	61	22	39	G	15634.39605	5	12.71	SEAT	IS	R	264.935055452055	236.472040109589	0	3.60967742465753	1.25411753424658	9.84754898630138	11.1889094794521	2.56276191780821	0	0	0	0	0	0	0	0	0	0	0	0	0	0	0	0	0	0	0	0	0.893150684931507	0.893150684931507
371	2022	CC	A	NB	Q	G	50	28	22	D	21433.125	5	13.8	OPEL	C	U	308.329663068493	274.355220986302	0	6.92654901369862	1.42582693150685	13.4978706575342	9.57839375342467	2.5458017260274	0	0	0	0	0	0	0	0	0	0	0	0	0	0	0	0	0	0	0	0	1	1
371	2023	CC	A	P	Q	G	51	29	22	D	21433.125	5	13.8	OPEL	C	U	316.926506630137	278.115900986301	0	7.98818342465754	1.64861761643836	15.4431076438356	11.0344947945205	2.69620216438356	0	0	0	0	0	0	0	0	0	0	0	0	0	0	0	0	0	0	0	0	1	1
371	2024	CC	A	P	Q	G	52	30	22	D	21433.125	5	13.8	OPEL	C	U	624.59124320548	577.988650438356	0	14.7273674794521	1.570206	16.0460809315069	11.4663608219178	2.79257753424657	0	0	0	0	0	0	0	0	0	0	0	0	0	0	0	0	0	0	0	0	1	1
372	2022	CC	A	P	Q	G	50	28	21	G	16473.886275	5	11.78	RENAULT	C	U	715.992493232877	672.416575479452	0	16.5846255616438	0.537173095890411	13.0735647945205	10.8235461369863	2.55700816438356	0	0	0	0	0	0	0	0	0	0	0	0	0	0	0	0	0	0	0	0	1	1
372	2023	CC	C	P	Q	G	51	29	21	G	16473.886275	5	11.78	RENAULT	C	U	755.144176027397	706.485619972603	0	17.963519260274	0.61819397260274	14.8226389315068	12.5216393424658	2.7325645479452	3	2	1	1	0	0	0	0	1	0	3157.417	3133.06	76.36	3056.7	0	0	0	0	24.357	0	0.967123287671233	0.967123287671233
373	2022	CC	A	NB	A	G	70	45	25	G	21650.475	5	10	PEUGEOT	I	U	300.629903260274	259.170396657534	0	3.43077583561644	3.91305410958905	11.3697512876712	18.057285369863	4.68864	0	0	0	0	0	0	0	0	0	0	0	0	0	0	0	0	0	0	0	0	1	1
373	2023	CC	A	P	A	G	71	46	25	G	21650.475	5	10	PEUGEOT	I	U	315.185226821918	282.560842767124	0	1.63403252054794	2.9695054520548	11.130636	12.1738048767123	4.71640520547945	1	0	0	0	0	0	0	1	0	0	234.485	0	0	0	0	0	0	234.485	0	0	1	1
373	2024	CC	A	P	A	G	72	47	25	G	21650.475	5	10	PEUGEOT	I	U	338.52057739726	290.73314630137	0	2.46815950684931	4.80144032876711	12.5328457808219	22.9188055890411	5.06617989041097	0	0	0	0	0	0	0	0	0	0	0	0	0	0	0	0	0	0	0	0	1	1
374	2022	CC	C	NB	A	G	51	33	18	D	16965.375	5	14.29	RENAULT	C	R	180.478217835616	159.270652109589	0	4.01625369863014	0.733402849315068	8.07616232876713	6.58316367123287	1.7985831780822	0	0	0	0	0	0	0	0	0	0	0	0	0	0	0	0	0	0	0	0	0.715068493150685	0.715068493150685
375	2022	CC	A	NB	A	G	40	21	19	G	22061.025	5	11.18	PEUGEOT	IS	R	267.630320958903	230.940441780821	0	5.3693893150685	1.49329972602739	16.4697846575341	10.8441526027397	2.51325287671234	0	0	0	0	0	0	0	0	0	0	0	0	0	0	0	0	0	0	0	0	1	1
375	2023	CC	A	P	A	G	41	22	19	G	22061.025	5	11.18	PEUGEOT	IS	R	288.802494410959	250.314968712329	0	5.36580994520548	1.62663961643835	17.2585506575342	11.7903105205479	2.44621495890412	0	0	0	0	0	0	0	0	0	0	0	0	0	0	0	0	0	0	0	0	0.999999999999999	0.999999999999999
375	2024	CC	C	P	A	G	42	23	19	D	26126.0013	5	14.11	AUDI	IS	R	358.327840109588	315.61050279452	0	6.1092818630137	1.69106827397259	20.1022763835617	12.2661994520548	2.54851134246576	1	1	1	0	0	0	0	0	0	0	1114	1114	1114	0	0	0	0	0	0	0	0.975342465753425	0.975342465753425
376	2022	CC	A	NB	Q	G	36	18	18	D	30489.375	5	12.58	SEAT	C	U	321.679575287671	268.122166520548	0	20.6465078630137	2.69355945205479	18.3046633150685	9.39367150684932	2.51900663013698	0	0	0	0	0	0	0	0	0	0	0	0	0	0	0	0	0	0	0	0	1	1
376	2023	CC	A	P	Q	G	37	19	18	D	30489.375	5	12.58	SEAT	C	U	350.545754794521	288.960689178083	0	22.3784210958904	3.09381328767124	22.7557602739726	10.7401167123288	2.61695424657534	0	0	0	0	0	0	0	0	0	0	0	0	0	0	0	0	0	0	0	0	1	1
376	2024	CC	A	P	Q	G	38	20	18	D	30489.375	5	12.58	SEAT	C	U	369.599041643836	297.261013726028	0	25.785245260274	3.65741350684932	27.0738853150685	12.7172669589041	3.10421687671234	0	0	0	0	0	0	0	0	0	0	0	0	0	0	0	0	0	0	0	0	1	1
377	2022	TPG	C	NB	Q	G	42	17	25	G	15148.0875	5	13.47	CITROEN	C	U	424.036640876713	396.972456657535	0	0	0	14.345779890411	10.3718764931507	2.34652783561644	2	1	0	1	0	0	0	0	1	0	1131.922	876.0815	0	876.0815	0	0	0	0	255.8405	0	0.964383561643836	0.964383561643836
378	2022	CC	A	NB	Q	G	72	29	43	D	19175.1	5	15.57	RENAULT	C	R	1019.65780249315	980.873824684931	0	7.36791542465754	2.87045391780822	15.8290105479452	9.99955512328766	2.71704279452055	0	0	0	0	0	0	0	0	0	0	0	0	0	0	0	0	0	0	0	0	1	1
378	2023	CC	C	P	Q	G	73	30	43	D	19175.1	5	15.57	RENAULT	C	R	737.176910136987	703.477644657535	0	6.39804	2.48033605479452	13.9003992328767	8.60667846575343	2.31381172602741	0	0	0	0	0	0	0	0	0	0	0	0	0	0	0	0	0	0	0	0	0.717808219178082	0.717808219178082
379	2022	CC	C	NB	A	G	32	13	19	D	23860.2	5	11.64	PEUGEOT	I	R	78.3829814794522	56.0234273424658	0	6.68091057534247	0.317326191780821	12.52585430137	2.2997618630137	0.535701205479452	0	0	0	0	0	0	0	0	0	0	0	0	0	0	0	0	0	0	0	0	0.279452054794521	0.279452054794521
380	2022	CC	A	NB	A	G	67	38	29	D	73959.375	5	9.42	MERCEDES	I	U	432.782747506849	297.970765972603	0	41.280705369863	11.4009955068493	53.6996469041096	23.8319128767124	4.59872087671233	0	0	0	0	0	0	0	0	0	0	0	0	0	0	0	0	0	0	0	0	0.980821917808219	0.980821917808219
380	2023	CC	A	NB	A	G	68	39	29	D	73959.375	5	9.42	MERCEDES	I	U	439.967144958904	292.738362821917	0	49.3010696712329	11.8985948219178	56.4454584657534	24.8950191780823	4.68864000000001	1	1	1	0	0	0	0	0	0	0	1012	1012	1012	0	0	0	0	0	0	0	1	1
380	2024	COMP_E	A	P	A	G	69	40	28	G	47080.78725	5	9.23	MERCEDES	I	U	662.858554027398	203.521665780822	337.901078794521	35.3657799452056	17.6808828493151	37.120172958904	26.317601260274	4.95137243835616	0	0	0	0	0	0	0	0	0	0	0	0	0	0	0	0	0	0	0	0	1	1
381	2022	CC	A	NB	A	G	46	17	29	D	19766.775	5	16.32	FORD	C	U	410.33002939726	335.225248931506	0	15.4478912876713	2.38516495890411	31.6215583561644	20.9232567123287	4.72690915068493	0	0	0	0	0	0	0	0	0	0	0	0	0	0	0	0	0	0	0	0	1	1
381	2023	CC	A	P	A	G	47	18	29	D	19766.775	5	16.32	FORD	C	U	389.676831123287	321.258213205479	0	13.2610970136987	1.74917449315069	32.9302696438356	15.8377415342466	4.64033523287671	1	1	0	1	0	0	0	0	0	0	1018.9	1018.9	0	1018.9	0	0	0	0	0	0	0.999999999999999	0.999999999999999
381	2024	CC	A	P	A	G	48	19	29	D	19766.775	5	16.32	FORD	C	U	374.199234410959	291.165079232877	0	18.0036951780822	1.93299353424657	32.7165444657534	25.9466848767124	4.43423712328766	0	0	0	0	0	0	0	0	0	0	0	0	0	0	0	0	0	0	0	0	1	1
382	2022	CC	A	NB	S	G	43	23	20	D	41815.725	5	9.26	AUDI	C	R	249.748759232877	194.968878575343	0	11.5785590136986	3.6244966849315	28.0013435342465	9.15067578082193	2.42480564383562	1	1	1	0	0	0	0	0	0	0	5114.9125	5114.9125	5114.9125	0	0	0	0	0	0	0	1	1
382	2023	CC	A	P	S	G	44	24	20	D	41815.725	5	9.26	AUDI	C	R	281.453278684931	225.582158547945	0	12.7760087671233	2.26266353424657	29.2687749863013	9.29351605479453	2.27015679452055	1	0	0	0	0	0	0	1	0	0	362.5835	0	0	0	0	0	0	362.5835	0	0	1	1
382	2024	CC	A	P	S	G	45	25	20	D	41815.725	5	9.26	AUDI	C	R	323.929895013699	257.87938150685	0	15.758393260274	2.6587024109589	34.6467280273973	10.4325585205479	2.55413128767123	0	0	0	0	0	0	0	0	0	0	0	0	0	0	0	0	0	0	0	0	1	1
383	2022	COMP_E	A	NB	A	G	41	22	19	G	19259.625	4	14.27	MINI	IS	R	294.697080986301	90.8895004931507	185.009131397259	2.00177095890411	1.62871364383562	7.16088065753425	6.13269830136986	1.87438553424658	0	0	0	0	0	0	0	0	0	0	0	0	0	0	0	0	0	0	0	0	0.745205479452055	0.745205479452055
383	2023	COMP_E	A	P	A	G	42	23	19	G	19259.625	4	14.27	MINI	IS	R	401.875858849316	127.069570356165	247.35031380822	2.50488986301369	2.37596564383561	11.1322751506849	8.93664953424658	2.50619449315069	0	0	0	0	0	0	0	0	0	0	0	0	0	0	0	0	0	0	0	0	0.999999999999999	0.999999999999999
383	2024	COMP_E	A	P	A	G	43	24	19	G	19259.625	4	14.27	MINI	IS	R	415.270864438356	130.517038767123	255.871589178082	2.49639304109589	2.47826202739726	12.0594323013699	9.30883709589042	2.53931202739726	0	0	0	0	0	0	0	0	0	0	0	0	0	0	0	0	0	0	0	0	0.999999999999999	0.999999999999999
384	2022	TPG	A	NB	A	G	72	34	38	G	12409.851825	5	14.33	RENAULT	I	R	385.269054575343	359.808060082193	0	0	0	12.0720102739726	10.8737242191781	2.51526	1	1	1	0	0	0	0	0	0	0	882	882	882	0	0	0	0	0	0	0	1	1
384	2023	TPG	A	P	A	G	73	35	38	G	12409.851825	5	14.33	RENAULT	I	R	392.536747643835	367.581481315068	0	0	0	11.8572815342466	10.6619727123288	2.43601208219178	0	0	0	0	0	0	0	0	0	0	0	0	0	0	0	0	0	0	0	0	1	1
384	2024	TPG	C	P	A	G	74	36	38	G	12409.851825	5	14.33	RENAULT	I	R	286.22026339726	269.804470356164	0	0	0	7.8003501369863	7.01155068493151	1.60389221917808	3	3	2	1	0	0	0	0	0	0	4432.8145	4432.8145	2228	2204.8145	0	0	0	0	0	0	0.717808219178082	0.717808219178082
385	2022	TPG	A	P	Q	G	31	12	18	G	19404.525	5	11.94	RENAULT	IS	U	399.337550383562	366.717381287672	0	0	0	17.6570649863013	12.1773507945205	2.78575331506849	0	0	0	0	0	0	0	0	0	0	0	0	0	0	0	0	0	0	0	0	1	1
385	2023	TPG	A	P	Q	G	32	13	18	G	19404.525	5	11.94	RENAULT	IS	U	410.583328356165	379.22068890411	0	0	0	16.7086323287671	12.1390816438356	2.51492547945206	0	0	0	0	0	0	0	0	0	0	0	0	0	0	0	0	0	0	0	0	1	1
385	2024	TPG	A	P	Q	G	33	14	18	D	24651.1125	5	10.62	CHEVROLET	IS	U	525.891624575342	484.305635753424	0	0	0	26.3610220273973	12.6201890958904	2.60477769863014	0	0	0	0	0	0	0	0	0	0	0	0	0	0	0	0	0	0	0	0	1	1
386	2022	CC	C	NB	Q	G	60	39	20	D	18723.627825	5	11.89	RENAULT	C	R	170.313777534247	143.434114849315	0	3.63155506849315	0.560121205479452	15.9665319452055	5.45348778082192	1.26796668493151	0	0	0	0	0	0	0	0	0	0	0	0	0	0	0	0	0	0	0	0	0.504109589041096	0.504109589041096
387	2022	CC	A	NB	A	G	66	45	21	D	47492.484375	5	10.81	MERCEDES	I	U	358.990792931506	267.772659452054	0	19.7980968493152	2.16886397260273	46.9229965479453	17.6604101917809	4.66776591780822	0	0	0	0	0	0	0	0	0	0	0	0	0	0	0	0	0	0	0	0	1	1
387	2023	CC	A	P	A	G	67	46	21	D	47492.484375	5	10.81	MERCEDES	I	U	365.699368356164	277.127225506849	0	17.7248388493151	1.88960621917808	50.1353639178082	14.1311515068493	4.69118235616438	0	0	0	0	0	0	0	0	0	0	0	0	0	0	0	0	0	0	0	0	1	1
387	2024	CC	A	P	A	G	68	47	21	D	47492.484375	5	10.81	MERCEDES	I	U	363.643438520548	245.573407561644	0	27.0884369589042	3.00687139726027	57.1802997534246	25.6416690410958	5.15275380821918	1	1	1	0	0	0	0	0	0	0	1114	1114	1114	0	0	0	0	0	0	0	1	1
388	2022	CC	A	NB	A	G	50	24	26	D	27657.7875	5	10.44	FORD	I	U	368.975829863014	298.767460109589	0	13.1816818356164	1.49935454794521	42.1420957808218	10.8699775890411	2.51526	0	0	0	0	0	0	0	0	0	0	0	0	0	0	0	0	0	0	0	0	1	1
388	2023	CC	A	P	A	G	51	25	26	D	27657.7875	5	10.44	FORD	I	U	366.883336931507	291.848772328767	0	14.1663765205479	1.61616912328768	44.9204896438355	11.6685450410959	2.6629842739726	0	0	0	0	0	0	0	0	0	0	0	0	0	0	0	0	0	0	0	0	1	1
388	2024	CC	C	P	A	G	52	26	26	D	27657.7875	5	10.44	FORD	I	U	275.879162794521	211.872101506849	0	12.0851234794521	1.37678621917808	38.3250490684932	9.952454630137	2.26764789041096	0	0	0	0	0	0	0	0	0	0	0	0	0	0	0	0	0	0	0	0	0.736986301369863	0.736986301369863
389	2022	CC	A	P	A	G	53	34	18	D	26428.48005	5	10.07	DODGE	I	R	283.087344657534	205.892044931507	0	8.82465205479452	4.02093698630137	40.9637136986302	18.5769295890411	4.80906739726028	0	0	0	0	0	0	0	0	0	0	0	0	0	0	0	0	0	0	0	0	1	1
389	2023	CC	A	P	A	G	54	35	18	D	26428.48005	5	10.07	DODGE	I	R	276.601191945206	203.023397424658	0	7.46228367123287	2.74888915068494	45.0196415342467	13.0994901369863	5.24749002739726	0	0	0	0	0	0	0	0	0	0	0	0	0	0	0	0	0	0	0	0	1	1
389	2024	CC	A	P	A	G	55	36	18	D	26428.48005	5	10.07	DODGE	I	R	290.737160547945	199.099270684932	0	11.324691369863	2.64150805479452	47.8795246027396	24.391833369863	5.40033246575342	0	0	0	0	0	0	0	0	0	0	0	0	0	0	0	0	0	0	0	0	1	1
390	2022	CC	A	NB	A	G	45	25	20	D	38543.4	5	11.43	VOLKSWAGEN	I	U	364.913144712329	296.135184821918	0	20.5990393972603	6.17264005479452	21.033447780822	17.0934647671233	3.87936789041096	0	0	0	0	0	0	0	0	0	0	0	0	0	0	0	0	0	0	0	0	0.827397260273973	0.827397260273973
390	2023	CC	C	NB	A	G	46	26	20	D	38543.4	5	11.43	VOLKSWAGEN	I	U	77.3325869589042	62.7571252602741	0	4.36535934246576	1.30810915068493	4.45741939726027	3.62245610958904	0.822117698630138	0	0	0	0	0	0	0	0	0	0	0	0	0	0	0	0	0	0	0	0	0.175342465753425	0.175342465753425
391	2022	CC	A	NB	A	G	32	13	19	D	24765.825	5	11.9	VOLKSWAGEN	I	R	279.437223698629	212.620624684931	0	25.4973903287671	1.49403567123288	26.4763981643837	10.8511775342466	2.49759731506849	0	0	0	0	0	0	0	0	0	0	0	0	0	0	0	0	0	0	0	0	1	1
391	2023	CC	A	P	A	G	33	14	19	D	24765.825	5	11.9	VOLKSWAGEN	I	R	286.038652191781	216.919213726028	0	26.4745917534246	1.5513055890411	27.4833050136986	11.2721381917808	2.33809791780823	0	0	0	0	0	0	0	0	0	0	0	0	0	0	0	0	0	0	0	0	1	1
391	2024	CC	A	P	A	G	34	15	19	D	24765.825	5	11.9	VOLKSWAGEN	I	R	275.862938547945	200.559419424658	0	28.8724684931507	1.64751369863015	29.9677222191781	12.271217260274	2.5445974520548	0	0	0	0	0	0	0	0	0	0	0	0	0	0	0	0	0	0	0	0	1	1
392	2022	CC	A	NB	A	G	29	9	20	D	26504.625	5	11	FIAT	I	U	439.994308027397	329.121720821918	0	50.9167035616438	3.00332547945206	43.0869490684931	11.2633737534247	2.60223534246576	2	1	1	0	0	0	0	1	0	0	971.378	882	882	0	0	0	0	89.378	0	0	1	1
392	2023	CC	C	P	A	G	30	10	20	D	26504.625	5	11	FIAT	I	U	306.69399139726	218.322159452055	0	40.465411890411	2.37516279452055	34.6195315068493	8.88714049315068	2.02458526027397	1	1	1	0	0	0	0	0	0	0	1012	1012	1012	0	0	0	0	0	0	0	0.717808219178082	0.717808219178082
393	2022	CC	C	P	Q	G	33	12	21	D	16156.35	5	17.69	RENAULT	I	R	464.716480438356	394.800582	0	10.6784645753425	0.801343972602741	45.1606084931507	10.8345853150685	2.44089608219178	0	0	0	0	0	0	0	0	0	0	0	0	0	0	0	0	0	0	0	0	0.964383561643836	0.964383561643836
394	2022	CC	A	NB	A	G	55	36	19	D	38990.175	4	11.07	VOLKSWAGEN	I	R	165.239334986301	138.300428712328	0	10.4205157808219	1.22116726027397	8.71385884931507	5.17068410958905	1.41268027397261	0	0	0	0	0	0	0	0	0	0	0	0	0	0	0	0	0	0	0	0	0.561643835616438	0.561643835616438
394	2023	CC	A	NB	A	G	55	37	18	D	38990.175	4	11.07	VOLKSWAGEN	I	R	288.120574273974	237.506176931508	0	19.7595266301369	2.36301969863013	15.9854658082192	9.95700410958905	2.54938109589042	0	0	0	0	0	0	0	0	0	0	0	0	0	0	0	0	0	0	0	0	1	1
394	2024	CC	A	P	A	G	56	38	18	D	38990.175	4	11.07	VOLKSWAGEN	I	R	282.890613123288	230.28561780822	0	20.6309526575343	2.50305	16.3384184383562	10.5630884383562	2.56948578082193	0	0	0	0	0	0	0	0	0	0	0	0	0	0	0	0	0	0	0	0	1	1
395	2022	CC	A	NB	Q	G	40	6	34	D	18716.25	5	10.89	TOYOTA	I	U	368.975394986301	319.439257726027	0	10.0264171232877	1.68825830136986	23.9593317534246	11.3190379726027	2.54309210958905	0	0	0	0	0	0	0	0	0	0	0	0	0	0	0	0	0	0	0	0	1	1
395	2023	CC	C	P	Q	G	41	7	34	D	18716.25	5	10.89	TOYOTA	I	U	282.232443945205	243.353395397259	0	8.16845654794521	1.34972350684932	18.4579071780821	9.02737150684932	1.87558980821918	0	0	0	0	0	0	0	0	0	0	0	0	0	0	0	0	0	0	0	0	0.717808219178082	0.717808219178082
396	2022	COMP_E	A	P	Q	G	43	21	21	D	29849.4	7	12.92	OPEL	C	R	633.078731999998	201.465167260273	390.617770520547	9.09049553424658	2.3113028219178	19.1483910410959	8.0555893150685	2.39001550684932	0	0	0	0	0	0	0	0	0	0	0	0	0	0	0	0	0	0	0	0	1	1
396	2023	COMP_E	C	P	Q	G	44	22	21	D	29849.4	7	12.92	OPEL	C	R	483.709352876714	163.947583890411	292.521894575343	5.85464482191782	1.57759890410959	12.848666630137	5.46900953424658	1.48995452054794	0	0	0	0	0	0	0	0	0	0	0	0	0	0	0	0	0	0	0	0	0.717808219178082	0.717808219178082
397	2022	COMP_E	A	NB	A	G	64	35	29	D	25490.325	7	12.91	PEUGEOT	C	U	670.33709539726	242.256301808219	378.486884630136	10.8663647671233	1.22380997260274	26.104344410959	8.88412980821918	2.51526	0	0	0	0	0	0	0	0	0	0	0	0	0	0	0	0	0	0	0	0	1	1
397	2023	COMP_E	C	P	A	G	65	36	29	D	25490.325	7	12.91	PEUGEOT	C	U	605.263281534247	210.277074082192	350.234182356165	9.80881150684932	1.10552350684931	23.5845014794521	8.02046465753424	2.23272394520548	0	0	0	0	0	0	0	0	0	0	0	0	0	0	0	0	0	0	0	0	0.887671232876712	0.887671232876712
398	2022	TPG	A	NB	A	G	53	24	29	G	45621.78915	5	10.18	CHRYSLER	C	R	234.724036438356	188.061932465754	0	0	0	22.4327806849315	19.5406832876712	4.68864	0	0	0	0	0	0	0	0	0	0	0	0	0	0	0	0	0	0	0	0	1	1
398	2023	TPG	A	P	A	G	54	25	29	G	45621.78915	5	10.18	CHRYSLER	C	R	234.345158465753	182.546892904109	0	0	0	25.1223927945206	21.9769295342465	4.69894323287671	0	0	0	0	0	0	0	0	0	0	0	0	0	0	0	0	0	0	0	0	1	1
398	2024	TPG	A	P	A	G	55	26	29	G	45621.78915	5	10.18	CHRYSLER	C	R	247.597992821918	192.460409342466	0	0	0	26.6854066027397	23.4387174246575	5.01345945205479	0	0	0	0	0	0	0	0	0	0	0	0	0	0	0	0	0	0	0	0	1	1
399	2022	CC	A	NB	S	G	56	37	19	G	20471.7135	4	11.88	SUZUKI	C	U	280.141389452055	244.483205095891	0	3.3834077260274	0.912170630136986	19.983220520548	8.94501254794521	2.43437293150685	0	0	0	0	0	0	0	0	0	0	0	0	0	0	0	0	0	0	0	0	1	1
399	2023	CC	A	P	S	G	57	38	19	G	20471.7135	4	11.88	SUZUKI	C	U	298.805495095891	261.284031287671	0	3.56605594520548	0.956461150684931	21.0754970136986	9.39942526027397	2.52402443835616	0	0	0	0	0	0	0	0	0	0	0	0	0	0	0	0	0	0	0	0	1	1
399	2024	CC	A	P	S	G	58	39	19	G	20471.7135	4	11.88	SUZUKI	C	U	313.655397452056	258.800182767124	0	5.23126578082193	1.24163991780822	30.9172587945206	13.7667917260274	3.69825846575343	0	0	0	0	0	0	0	0	0	0	0	0	0	0	0	0	0	0	0	0	1	1
400	2022	CC	C	NB	A	G	71	47	24	D	22157.625	5	14.44	FORD	I	R	301.961161232876	269.866055589041	0	2.35736630136986	1.75492824657535	19.6010642465754	6.58316367123287	1.7985831780822	1	1	1	0	0	0	0	0	0	0	882	882	882	0	0	0	0	0	0	0	0.715068493150685	0.715068493150685
401	2022	CC	A	NB	A	G	26	8	18	D	39014.325	5	8.8	ALFA ROMEO	I	R	698.777296438356	492.250833287672	0	42.7279750684931	4.17431465753425	133.292388493151	21.5682123287672	4.76357260273972	0	0	0	0	0	0	0	0	0	0	0	0	0	0	0	0	0	0	0	0	1	1
401	2023	CC	A	P	A	G	27	9	18	D	39014.325	5	8.8	ALFA ROMEO	I	R	670.910062191781	472.196292986301	0	35.9857468767124	3.39662128767123	138.580322054795	15.6174932054794	5.13358578082192	0	0	0	0	0	0	0	0	0	0	0	0	0	0	0	0	0	0	0	0	1	1
401	2024	CC	A	P	A	G	28	10	18	D	39014.325	5	8.8	ALFA ROMEO	I	R	645.770307780822	402.513555369863	0	56.7167546301369	5.19687706849315	145.766659726028	29.9455435068494	5.63091747945206	0	0	0	0	0	0	0	0	0	0	0	0	0	0	0	0	0	0	0	0	1	1
402	2022	CC	A	NB	S	G	56	38	18	D	41272.35	5	10.5	AUDI	I	U	429.037522356165	338.625048164384	0	13.185662630137	2.83770435616438	60.6417845753424	11.165961369863	2.58136126027398	1	1	1	0	0	0	0	0	0	0	0	0	0	0	0	0	0	0	0	0	1	1
402	2023	CC	A	P	S	G	57	39	18	D	41272.35	5	10.5	AUDI	I	U	422.036007287671	325.510203534246	0	14.0764908493151	3.03369994520549	64.7843532328768	11.9150197808219	2.71623994520549	0	0	0	0	0	0	0	0	0	0	0	0	0	0	0	0	0	0	0	0	1	1
402	2024	CC	C	P	S	G	58	40	18	D	41272.35	5	10.5	AUDI	I	U	294.397484383561	226.972660109589	0	9.83369983561644	2.12099408219179	45.2507952328767	8.32621643835617	1.89311868493151	0	0	0	0	0	0	0	0	0	0	0	0	0	0	0	0	0	0	0	0	0.717808219178082	0.717808219178082
403	2022	COMP_N	A	NB	A	G	54	34	20	D	24210.387075	5	14.89	FORD	C	U	672.064659863014	113.678144136986	526.932150739727	6.0421435890411	1.81594479452055	14.5055469041096	6.8235501369863	2.26717956164383	5	0	0	0	5	0	0	0	0	0	1899.57	0	0	0	1899.57	0	0	0	0	0	0.901369863013699	0.901369863013699
403	2023	COMP_N	C	P	A	G	55	35	20	D	24210.387075	5	14.89	FORD	C	U	75.5817398630137	12.7844721369862	59.2598467397261	0.679511589041096	0.204224794520548	1.63132290410959	0.767390136986303	0.254971561643835	0	0	0	0	0	0	0	0	0	0	0	0	0	0	0	0	0	0	0	0	0.101369863013699	0.101369863013699
404	2022	CC	A	NB	A	G	53	24	29	D	15312.7422	5	12.56	SEAT	C	R	386.785703835617	340.36846890411	0	17.2075697260273	0.990515342465754	17.1759575342465	8.87248849315068	2.17070383561644	3	2	1	1	0	0	0	0	1	0	1239.562	611.3745	80.0745	531.3	0	0	0	0	628.1875	0	0.863013698630137	0.863013698630137
404	2023	CC	A	P	A	G	54	25	29	D	15312.7422	5	12.56	SEAT	C	R	463.600051561644	404.741596027397	0	22.4913886849315	0.874637424657535	22.465262630137	10.6589620273973	2.36820476712329	0	0	0	0	0	0	0	0	0	0	0	0	0	0	0	0	0	0	0	0	1	1
404	2024	CC	A	P	A	G	55	26	29	D	15312.7422	5	12.56	SEAT	C	R	434.634720164384	370.91872520548	0	23.9878663561644	0.935319452054794	23.9634463561645	12.1699244383562	2.65943835616438	4	3	2	1	0	0	0	0	1	0	889.497	750.347	489.435	260.912	0	0	0	0	139.15	0	1	1
405	2022	COMP_E	A	NB	A	G	51	21	30	D	40209.75	5	9.8	MERCEDES	C	R	510.101552219178	210.819398794521	259.209535561644	10.8127745753425	1.9011471780822	17.3380661917808	7.98085742465754	2.03977249315068	0	0	0	0	0	0	0	0	0	0	0	0	0	0	0	0	0	0	0	0	0.810958904109589	0.810958904109589
405	2023	COMP_E	A	NB	A	G	51	22	29	D	40209.75	5	9.8	MERCEDES	C	R	641.197779863014	247.114510273973	340.643110273973	14.5569961643836	2.55155547945206	23.1066723287671	10.7294120547945	2.49552328767123	1	1	1	0	0	0	0	0	0	0	0	0	0	0	0	0	0	0	0	0	0.999999999999999	0.999999999999999
405	2024	COMP_E	A	P	A	G	52	23	29	D	40209.75	5	9.8	MERCEDES	C	R	624.244445753426	245.161077534247	324.322689041097	14.9460435616438	2.62046671232877	23.6644853424657	11.0191068493151	2.51057671232878	0	0	0	0	0	0	0	0	0	0	0	0	0	0	0	0	0	0	0	0	1	1
406	2022	CC	A	NB	A	G	30	11	19	D	40692.75	5	9.47	BMW	C	U	355.116007972603	241.251903863014	0	42.6617065479452	3.48125498630138	45.564307890411	18.5729153424658	3.58391934246576	0	0	0	0	0	0	0	0	0	0	0	0	0	0	0	0	0	0	0	0	0.764383561643836	0.764383561643836
406	2023	CC	A	NB	A	G	30	12	18	D	40692.75	5	9.47	BMW	C	U	454.385850328768	311.877822164384	0	45.9635581643835	3.78245728767123	61.3947568767124	26.6786158356165	4.68863999999999	0	0	0	0	0	0	0	0	0	0	0	0	0	0	0	0	0	0	0	0	1	1
406	2024	CC	C	P	A	G	31	13	18	D	40692.75	5	9.47	BMW	C	U	25.9592293972603	17.8763432054794	0	2.46715594520548	0.20372301369863	3.56445024657535	1.57779961643835	0.269757369863014	0	0	0	0	0	0	0	0	0	0	0	0	0	0	0	0	0	0	0	0	0.0575342465753425	0.0575342465753425
407	2022	CC	A	NB	A	G	60	33	27	D	41417.25	5	10.73	NISSAN	C	R	420.244014164384	368.352082849315	0	8.37606	3.75649849315069	27.776779890411	9.47047742465753	2.51211550684931	0	0	0	0	0	0	0	0	0	0	0	0	0	0	0	0	0	0	0	0	0.999999999999999	0.999999999999999
407	2023	CC	A	P	A	G	61	34	27	D	41417.25	5	10.73	NISSAN	C	R	438.806826986302	383.702193780822	0	9.15382027397262	2.55710852054794	30.0489103561644	10.7235244931507	2.62126956164383	0	0	0	0	0	0	0	0	0	0	0	0	0	0	0	0	0	0	0	0	1	1
407	2024	CC	A	P	A	G	62	35	27	D	41417.25	5	10.73	NISSAN	C	R	462.403571917808	395.575933726027	0	11.9729921917808	3.03065580821918	35.9771496986302	12.7398136438356	3.10702684931506	0	0	0	0	0	0	0	0	0	0	0	0	0	0	0	0	0	0	0	0	1	1
408	2022	COMP_E	A	NB	A	G	35	13	22	D	20310.15	5	13.44	OPEL	I	R	520.138473287672	180.03728630137	285.591398219179	8.70907520547946	4.17615452054795	16.4438593150685	20.4736610958904	4.70703863013699	0	0	0	0	0	0	0	0	0	0	0	0	0	0	0	0	0	0	0	0	1	1
408	2023	COMP_E	A	P	A	G	36	14	22	D	20310.15	5	13.44	OPEL	I	R	506.051344684931	169.236688273972	293.500534438357	6.82070671232876	1.73448904109589	16.6059010684932	13.3549300273973	4.79809512328768	0	0	0	0	0	0	0	0	0	0	0	0	0	0	0	0	0	0	0	0	1	1
408	2024	COMP_E	A	P	A	G	37	15	22	D	20310.15	5	13.44	OPEL	I	R	534.971415452054	170.42942128767	304.246505260274	11.1388986575343	2.68670178082192	17.0038801643836	24.8057690958905	4.66023920547945	6	0	0	0	5	0	0	1	0	0	3594.095	0	0	0	2978.4885	0	0	615.6065	0	0	1	1
409	2022	CC	C	NB	A	G	32	14	18	D	24986.4111	5	13.43	SEAT	IS	R	236.399014273972	210.611427369862	0	2.07375978082192	1.92974868493151	12.5673683013698	7.23895775342465	1.97775238356165	0	0	0	0	0	0	0	0	0	0	0	0	0	0	0	0	0	0	0	0	0.786301369863014	0.786301369863014
410	2022	CC	A	NB	A	G	41	9	32	G	15504.3	5	16.17	FIAT	I	U	414.740247945205	373.91987630137	0	9.75287967123288	1.35340323287671	15.8693537260274	11.3051219178082	2.53961309589042	0	0	0	0	0	0	0	0	0	0	0	0	0	0	0	0	0	0	0	0	1	1
410	2023	CC	A	P	A	G	42	10	32	G	15504.3	5	16.17	FIAT	I	U	394.083771369863	349.793786054794	0	10.5699795616438	1.46392882191781	17.2036892876712	12.465439890411	2.58694775342467	0	0	0	0	0	0	0	0	0	0	0	0	0	0	0	0	0	0	0	0	1	1
410	2024	CC	A	P	A	G	43	11	32	G	15504.3	5	16.17	FIAT	I	U	342.738647342465	298.912775835616	0	10.3179517808219	1.28827208219178	16.8018966575342	12.769385260274	2.64836572602739	0	0	0	0	0	0	0	0	0	0	0	0	0	0	0	0	0	0	0	0	1	1
411	2022	CC	A	NB	Q	G	45	22	23	G	21638.4	5	11.7	RENAULT	I	U	310.44510410959	240.985926575343	0	15.2748772602741	4.35612657534246	26.2163753424658	19.2442980821918	4.36750027397261	0	0	0	0	0	0	0	0	0	0	0	0	0	0	0	0	0	0	0	0	0.931506849315068	0.931506849315068
411	2023	CC	A	NB	Q	G	45	23	22	G	21638.4	5	11.7	RENAULT	I	U	336.401858054794	257.197227205479	0	18.0083450136986	2.79394906849316	30.9224104109589	22.4964399452055	4.9834864109589	0	0	0	0	0	0	0	0	0	0	0	0	0	0	0	0	0	0	0	0	1	1
411	2024	CC	A	P	Q	G	46	24	22	G	21638.4	5	11.7	RENAULT	I	U	344.784207041096	263.171262410959	0	18.5968001095891	2.71761147945206	31.9519977534246	23.2043523287672	5.14218295890411	0	0	0	0	0	0	0	0	0	0	0	0	0	0	0	0	0	0	0	0	1	1
412	2022	CC	A	NB	A	G	47	25	21	D	53009.25	5	8.98	BMW	I	R	407.830726027397	273.093777452054	0	57.6605374520547	8.85030978082192	44.7687176712329	18.7307421369863	4.72664153424658	0	0	0	0	0	0	0	0	0	0	0	0	0	0	0	0	0	0	0	0	1	1
412	2023	CC	A	P	A	G	48	26	21	D	53009.25	5	8.98	BMW	I	R	393.338292328768	267.83772369863	0	52.772121780822	6.91236534246574	48.3303579452055	12.7258306849315	4.75989287671233	0	0	0	0	0	0	0	0	0	0	0	0	0	0	0	0	0	0	0	0	1	1
412	2024	CC	A	P	A	G	49	27	21	D	53009.25	5	8.98	BMW	I	R	387.634716986302	234.83743890411	0	71.3820016438356	9.83323150684932	45.7742864383561	21.4865893150684	4.32116917808219	2	2	1	1	0	0	0	0	0	0	4718.2315	4718.2315	3699.3315	1018.9	0	0	0	0	0	0	1	1
413	2022	TPG	A	NB	A	G	51	22	28	G	16320.6183	4	12.88	SUZUKI	C	U	244.935543780822	196.061422684931	0	0	0	22.0600913424657	22.0627675068493	4.75126224657534	0	0	0	0	0	0	0	0	0	0	0	0	0	0	0	0	0	0	0	0	1	1
413	2023	TPG	A	P	A	G	52	23	29	G	16320.6183	4	12.88	SUZUKI	C	U	235.257864328767	190.129336356164	0	0	0	24.4050469315068	15.7791335342466	4.94434750684932	0	0	0	0	0	0	0	0	0	0	0	0	0	0	0	0	0	0	0	0	1	1
413	2024	TPG	A	P	A	G	53	24	29	G	16320.6183	4	12.88	SUZUKI	C	U	229.463098684932	173.281844547945	0	0	0	24.0808296164384	27.4141596164384	4.68626490410959	2	2	2	0	0	0	0	0	0	0	0	0	0	0	0	0	0	0	0	0	1	1
414	2022	TPG	A	NB	A	G	72	36	36	G	10385.0796	5	11.83	CITROEN	I	R	348.084051534246	300.648301890411	0	0	0	20.9838049315068	21.6059462465753	4.84599846575342	2	1	1	0	0	0	0	1	0	0	175.1795	0	0	0	0	0	0	175.1795	0	0	1	1
414	2023	TPG	A	P	A	G	73	37	36	G	10385.0796	5	11.83	CITROEN	I	R	329.967924	285.820778958904	0	0	0	22.8116586575343	16.0047341917808	5.33075219178083	0	0	0	0	0	0	0	0	0	0	0	0	0	0	0	0	0	0	0	0	1	1
414	2024	TPG	A	P	A	G	74	38	36	G	10385.0796	5	11.83	CITROEN	I	R	302.802814931507	245.813693671233	0	0	0	23.5772089315068	28.1199310684932	5.29198126027397	0	0	0	0	0	0	0	0	0	0	0	0	0	0	0	0	0	0	0	0	1	1
415	2022	CC	A	NB	S	G	33	15	18	G	33483.975	5	8.73	AUDI	C	U	251.867880000001	185.717110684932	0	37.9797904109589	1.38190438356165	17.4950901369862	7.2979002739726	1.99608410958904	0	0	0	0	0	0	0	0	0	0	0	0	0	0	0	0	0	0	0	0	0.73972602739726	0.73972602739726
415	2023	CC	A	P	S	G	34	16	18	G	33483.975	5	8.73	AUDI	C	U	342.76470649315	241.658480136986	0	60.6656024383562	1.98511183561644	25.3425073150685	10.4775849863014	2.63541978082193	0	0	0	0	0	0	0	0	0	0	0	0	0	0	0	0	0	0	0	0	1	1
415	2024	CC	A	P	S	G	35	17	18	G	33483.975	5	8.73	AUDI	C	U	333.471759123288	223.86881120548	0	66.620202	2.11684602739727	26.999086520548	11.1458901369863	2.72092323287671	0	0	0	0	0	0	0	0	0	0	0	0	0	0	0	0	0	0	0	0	1	1
416	2022	CC	A	NB	Q	G	31	12	19	D	17412.15	5	14.57	CITROEN	I	U	341.313322191781	272.262460438356	0	31.3208912876713	1.64008734246576	27.395827890411	7.05396789041096	1.64008734246576	0	0	0	0	0	0	0	0	0	0	0	0	0	0	0	0	0	0	0	0	0.652054794520548	0.652054794520548
416	2023	CC	A	P	Q	G	32	12	19	D	17412.15	5	14.57	CITROEN	I	U	534.193253753425	435.018983917808	0	37.6244961369863	2.63418205479451	44.987661369863	11.3254607671233	2.60246950684932	0	0	0	0	0	0	0	0	0	0	0	0	0	0	0	0	0	0	0	0	1	1
416	2024	CC	C	P	Q	G	33	13	19	D	17412.15	5	14.57	CITROEN	I	U	240.918621041096	197.830634958904	0	14.415293260274	1.2124362739726	21.0579346849316	5.21183013698631	1.1904917260274	0	0	0	0	0	0	0	0	0	0	0	0	0	0	0	0	0	0	0	0	0.44931506849315	0.44931506849315
417	2022	CC	C	NB	Q	G	54	27	27	G	19199.25	5	12.1	DAEWOO	C	R	367.634616558904	347.093435835617	0	2.97997594520548	0.778924405479452	10.3384512	5.22823502465754	1.21559414794521	0	0	0	0	0	0	0	0	0	0	0	0	0	0	0	0	0	0	0	0	0.536986301369863	0.536986301369863
418	2022	CC	A	NB	A	G	61	33	28	D	15914.85	5	15.57	VOLKSWAGEN	C	U	510.364853342466	471.680964082192	0	10.3189553424658	2.34602605479452	12.6299236438356	10.8737242191781	2.51526	0	0	0	0	0	0	0	0	0	0	0	0	0	0	0	0	0	0	0	0	1	1
418	2023	CC	A	P	A	G	62	34	28	D	15914.85	5	15.57	VOLKSWAGEN	C	U	487.406106000001	448.597741643837	0	10.4821010136986	2.03983939726028	12.9093486575342	10.8893797808219	2.48769550684931	0	0	0	0	0	0	0	0	0	0	0	0	0	0	0	0	0	0	0	0	1	1
418	2024	CC	A	P	A	G	63	35	28	D	15914.85	5	15.57	VOLKSWAGEN	C	U	468.009902136987	428.164791698631	0	11.4754597808219	1.24451679452055	13.3653336164384	11.2009522191781	2.55884802739726	0	0	0	0	0	0	0	0	0	0	0	0	0	0	0	0	0	0	0	0	1	1
419	2022	CC	A	P	A	G	39	15	24	D	30839.55	7	12.32	OPEL	C	U	312.48551219178	233.380869534246	0	28.4023667671233	4.14989465753425	33.6349371780821	10.5258228493151	2.39162120547946	0	0	0	0	0	0	0	0	0	0	0	0	0	0	0	0	0	0	0	0	1	1
419	2023	CC	A	P	A	G	40	16	24	D	30839.55	7	12.32	OPEL	C	U	322.431912	252.93837920548	0	22.7106334520548	2.59353780821918	32.4743181369863	9.70370515068493	2.01133824657534	0	0	0	0	0	0	0	0	0	0	0	0	0	0	0	0	0	0	0	0	1	1
419	2024	CC	C	P	A	G	41	17	24	D	30839.55	7	12.32	OPEL	C	U	250.175875068494	192.301478630138	0	17.7066409315068	2.11309939726027	28.5079749041097	7.90525578082192	1.64142542465754	0	0	0	0	0	0	0	0	0	0	0	0	0	0	0	0	0	0	0	0	0.772602739726027	0.772602739726027
420	2022	CC	A	P	A	G	56	34	22	G	14278.6875	5	16.07	CITROEN	I	U	243.284751780822	195.787483808219	0	6.97241178082192	1.29228632876712	25.0051433424658	11.5556109041096	2.67181561643836	0	0	0	0	0	0	0	0	0	0	0	0	0	0	0	0	0	0	0	0	1	1
420	2023	CC	A	P	A	G	57	35	22	G	14278.6875	5	16.07	CITROEN	I	U	246.955713369863	187.982316575343	0	8.67251210958904	1.60519684931507	31.0770258082192	14.3437727671233	3.27488926027398	0	0	0	0	0	0	0	0	0	0	0	0	0	0	0	0	0	0	0	0	1	1
420	2024	CC	A	P	A	G	58	36	22	G	14278.6875	5	16.07	CITROEN	I	U	257.392854821917	184.372739506849	0	10.7645367123288	1.78888208219178	38.5960441643835	17.8096063561644	4.061046	0	0	0	0	0	0	0	0	0	0	0	0	0	0	0	0	0	0	0	0	1	1
421	2022	CC	A	P	A	G	62	43	18	D	32723.25	5	9.79	MERCEDES	C	U	289.015450191781	242.064287013699	0	6.06361980821917	2.12433928767124	25.0611086301369	11.1868354520548	2.51526	0	0	0	0	0	0	0	0	0	0	0	0	0	0	0	0	0	0	0	0	1	1
421	2023	CC	A	P	A	G	63	44	18	D	32723.25	5	9.79	MERCEDES	C	U	289.975089287672	238.052649698631	0	7.27123898630137	2.32491780821918	27.5918903835617	12.2019046027397	2.53248780821917	0	0	0	0	0	0	0	0	0	0	0	0	0	0	0	0	0	0	0	0	1	1
421	2024	CC	A	P	A	G	64	45	18	D	32723.25	5	9.79	MERCEDES	C	U	299.299749205479	243.316631589041	0	7.83871964383562	2.50311690410959	29.7600184109589	13.1533479452055	2.72791471232876	0	0	0	0	0	0	0	0	0	0	0	0	0	0	0	0	0	0	0	0	1	1
422	2022	CC	A	NB	A	G	31	10	21	D	17931.375	5	11.67	FORD	IS	R	255.332776931507	218.072707479452	0	5.64891468493151	1.22364271232877	16.9229930958904	10.9492589589041	2.51526	0	0	0	0	0	0	0	0	0	0	0	0	0	0	0	0	0	0	0	0	1	1
422	2023	CC	A	P	A	G	32	11	21	D	17931.375	5	11.67	FORD	IS	R	259.495283013699	221.236469013699	0	4.44049265753425	1.36133136986302	17.7631749041096	12.1677166027397	2.52609846575342	0	0	0	0	0	0	0	0	0	0	0	0	0	0	0	0	0	0	0	0	1	1
422	2024	CC	A	P	A	G	33	12	21	D	17931.375	5	11.67	FORD	IS	R	271.84190120548	231.058594438357	0	4.73356610958904	1.44887539726028	18.9476787123288	12.967822849315	2.68536369863014	0	0	0	0	0	0	0	0	0	0	0	0	0	0	0	0	0	0	0	0	1	1
423	2022	CC	A	NB	A	G	60	38	22	G	29094.20535	5	8.41	FORD	C	U	178.435133589041	148.292557479452	0	12.4200789041096	0.342348328767124	9.73702339726027	6.0030381369863	1.64008734246576	0	0	0	0	0	0	0	0	0	0	0	0	0	0	0	0	0	0	0	0	0.652054794520548	0.652054794520548
423	2023	CC	A	P	A	G	61	39	22	G	29094.20535	5	8.41	FORD	C	U	267.165303945205	219.931370547945	0	18.8811091232876	0.564670684931506	15.353021260274	9.91987232876712	2.51526	0	0	0	0	0	0	0	0	0	0	0	0	0	0	0	0	0	0	0	0	1	1
423	2024	CC	A	P	A	G	62	40	22	G	29094.20535	5	8.41	FORD	C	U	273.477773589041	223.876572082192	0	19.5126504657535	0.601936273972603	16.1745702739726	10.7016468493151	2.61039764383562	0	0	0	0	0	0	0	0	0	0	0	0	0	0	0	0	0	0	0	0	1	1
424	2022	CC	C	NB	A	G	69	46	23	G	34776	5	10.31	AUDI	I	R	256.416757315068	217.55450169863	0	8.43239326027397	1.99156808219178	15.5722325753425	10.4955152876712	2.37054641095891	1	1	1	0	0	0	0	0	0	0	0	0	0	0	0	0	0	0	0	0	0.942465753424658	0.942465753424658
425	2022	COMP_E	A	NB	A	G	69	45	24	D	28738.5	5	13.24	SEAT	I	U	1001.38311221918	472.735841178082	478.929522575342	25.6254113424657	3.22173394520547	10.8442864109589	7.5354098630137	2.49090690410959	0	0	0	0	0	0	0	0	0	0	0	0	0	0	0	0	0	0	0	0	1	1
425	2023	CC	A	P	A	G	70	46	24	D	28738.5	5	13.24	SEAT	I	U	528.379487342467	481.273206986303	0	23.1422318630137	2.76645147945205	11.7331744109589	7.13799945205479	2.32642315068493	0	0	0	0	0	0	0	0	0	0	0	0	0	0	0	0	0	0	0	0	1	1
425	2024	CC	A	P	A	G	71	47	24	D	28738.5	5	13.24	SEAT	I	U	523.11624139726	488.390566520548	0	13.3347249863014	1.76954679452055	10.8503746849315	6.61795380821918	2.15307460273973	0	0	0	0	0	0	0	0	0	0	0	0	0	0	0	0	0	0	0	0	1	1
426	2022	COMP_E	A	NB	S	G	34	15	19	D	32602.5	5	11.29	BMW	C	R	441.859733439879	196.194361150685	211.722743111112	12.4618605205479	2.33890076712329	11.5246677534247	6.10419715068492	1.51300298630137	2	1	1	0	1	0	0	0	0	0	11123.766	67.528	67.528	0	11056.238	0	0	0	0	0	1	1
426	2023	COMP_E	A	P	S	G	35	16	19	D	32602.5	5	11.29	BMW	C	R	460.412639424658	194.549122191781	231.539668438356	12.0267830958904	1.68792378082192	12.8359883013699	6.33180493150685	1.44134868493151	0	0	0	0	0	0	0	0	0	0	0	0	0	0	0	0	0	0	0	0	1	1
426	2024	COMP_E	A	P	S	G	36	17	19	D	32602.5	5	11.29	BMW	C	R	479.229821671233	196.732437452054	250.60787490411	10.4369741917808	1.57271490410959	12.6121606027397	5.91800301369862	1.34965660273973	1	0	0	0	1	0	0	0	0	0	934.053	0	0	0	934.053	0	0	0	0	0	1	1
427	2022	CC	A	NB	A	G	41	18	23	G	13626.6375	5	12.86	CHEVROLET	IS	R	172.97656109589	153.624547397259	0	2.3309391780822	2.27005643835617	6.40138520547946	6.55794082191782	1.79169205479452	0	0	0	0	0	0	0	0	0	0	0	0	0	0	0	0	0	0	0	0	0.712328767123288	0.712328767123288
427	2023	CC	A	P	A	G	42	19	23	G	13626.6375	5	12.86	CHEVROLET	IS	R	246.410745945205	219.867309863014	0	2.79575547945206	2.34639402739726	9.80098372602741	9.2583244931507	2.34197835616439	0	0	0	0	0	0	0	0	0	0	0	0	0	0	0	0	0	0	0	0	1	1
427	2024	CC	A	P	A	G	43	20	23	G	13626.6375	5	12.86	CHEVROLET	IS	R	257.795584109589	227.903195917808	0	2.88664471232877	2.27969063013699	11.5465453972603	10.5965404931507	2.58296695890412	0	0	0	0	0	0	0	0	0	0	0	0	0	0	0	0	0	0	0	0	1	1
428	2022	CC	A	NB	Q	G	46	23	23	D	24306.975	5	11	FIAT	C	U	274.579282849315	233.006139616438	0	7.57033380821918	1.01908339726028	24.2487254794521	6.86061501369863	1.87438553424658	0	0	0	0	0	0	0	0	0	0	0	0	0	0	0	0	0	0	0	0	0.745205479452055	0.745205479452055
428	2023	CC	A	P	Q	G	47	24	23	D	24306.975	5	11	FIAT	C	U	379.783988054795	316.77128909589	0	11.5185460273973	1.55789564383562	36.9001587945206	10.4211179178082	2.61498057534248	0	0	0	0	0	0	0	0	0	0	0	0	0	0	0	0	0	0	0	0	0.999999999999999	0.999999999999999
428	2024	CC	A	P	Q	G	48	25	23	D	24306.975	5	11	FIAT	C	U	374.092957232876	310.459722657534	0	11.7091892876712	1.21598219178082	37.5423713424658	10.5886458082192	2.57704594520548	1	1	1	0	0	0	0	0	0	0	0	0	0	0	0	0	0	0	0	0	1	1
429	2022	TPG	A	NB	A	G	43	22	21	D	17871	5	15.14	OPEL	I	R	257.066329315069	215.748191095891	0	0	0	29.8395673972603	8.90058821917808	2.57798260273972	0	0	0	0	0	0	0	0	0	0	0	0	0	0	0	0	0	0	0	0	1	1
429	2023	TPG	A	P	A	G	44	23	21	D	17871	5	15.14	OPEL	I	R	252.713882465753	206.135074109589	0	0	0	33.6701621917808	10.0435780273973	2.8650681369863	0	0	0	0	0	0	0	0	0	0	0	0	0	0	0	0	0	0	0	0	1	1
429	2024	TPG	A	P	A	G	45	24	21	D	17871	5	15.14	OPEL	I	R	270.711054493151	219.715872410959	0	0	0	36.881994328767	10.9788305753425	3.13435717808219	0	0	0	0	0	0	0	0	0	0	0	0	0	0	0	0	0	0	0	0	1	1
430	2022	CC	A	NB	S	G	60	41	19	D	32288.55	5	11.1	PEUGEOT	C	R	366.375233671233	300.530283041096	0	21.8294059726027	1.62078550684932	27.943003150685	11.7657567123288	2.68599928767124	0	0	0	0	0	0	0	0	0	0	0	0	0	0	0	0	0	0	0	0	1	1
430	2023	CC	A	P	S	G	61	42	19	D	32288.55	5	11.1	PEUGEOT	C	R	371.94513460274	302.228041726028	0	23.8646289863014	1.76342506849315	28.7153441917808	12.732922520548	2.64077210958904	0	0	0	0	0	0	0	0	0	0	0	0	0	0	0	0	0	0	0	0	1	1
430	2024	CC	C	P	S	G	62	43	19	D	32288.55	5	11.1	PEUGEOT	C	R	307.947674054795	244.391780630138	0	21.7576847671233	1.60198545205479	26.186703369863	11.6013064109589	2.40821342465753	0	0	0	0	0	0	0	0	0	0	0	0	0	0	0	0	0	0	0	0	0.857534246575342	0.857534246575342
431	2022	TPG	C	NB	S	G	39	18	21	G	17988.067125	5	13.33	OPEL	I	R	113.647234438356	106.803312	0	0	0	4.0311398630137	2.28216608219179	0.530616493150685	0	0	0	0	0	0	0	0	0	0	0	0	0	0	0	0	0	0	0	0	0.210958904109589	0.210958904109589
432	2022	CC	A	NB	A	G	53	22	31	D	26968.61895	5	14.1	RENAULT	C	U	327.377062356164	283.475923726027	0	8.83776526027397	2.71577161643835	19.7814042739727	10.1956510684932	2.3705464109589	0	0	0	0	0	0	0	0	0	0	0	0	0	0	0	0	0	0	0	0	0.942465753424658	0.942465753424658
432	2023	CC	A	P	A	G	54	23	31	D	26968.61895	5	14.1	RENAULT	C	U	360.40829030137	310.258709260274	0	9.84771624657535	3.09956704109588	23.1461123013699	11.6212438356164	2.43494161643836	0	0	0	0	0	0	0	0	0	0	0	0	0	0	0	0	0	0	0	0	1	1
432	2024	CC	C	P	A	G	55	24	31	D	26968.61895	5	14.1	RENAULT	C	U	21.773674849315	18.7371649315068	0	0.595379671232876	0.187666027397259	1.40344750684932	0.703563616438356	0.146453095890411	0	0	0	0	0	0	0	0	0	0	0	0	0	0	0	0	0	0	0	0	0.0602739726027397	0.0602739726027397
433	2022	CC	A	NB	A	G	50	25	24	G	14067.375	5	12	NISSAN	I	R	357.848070739726	302.341979424657	0	9.79901005479452	2.3699442739726	29.805914630137	10.9868590684931	2.54436328767122	1	1	1	0	0	0	0	0	0	0	0	0	0	0	0	0	0	0	0	0	1	1
433	2023	CC	A	P	A	G	51	26	24	G	14067.375	5	12	NISSAN	I	R	349.10999260274	289.090616958904	0	10.6712389315068	2.23767484931507	32.6102672876713	11.8024201643836	2.69777441095889	0	0	0	0	0	0	0	0	0	0	0	0	0	0	0	0	0	0	0	0	1	1
433	2024	CC	C	P	A	G	52	27	24	G	14067.375	5	12	NISSAN	I	R	272.48986750685	223.929627041097	0	8.91313273972603	1.08264230136986	26.6460669863014	9.70644821917808	2.21195021917808	0	0	0	0	0	0	0	0	0	0	0	0	0	0	0	0	0	0	0	0	0.764383561643836	0.764383561643836
434	2022	CC	A	NB	A	G	27	8	19	G	22701	4	9.31	MINI	I	R	456.879333041096	335.819424328767	0	58.6368022191781	2.72507128767124	29.8420763013698	25.098073150685	4.75788575342466	0	0	0	0	0	0	0	0	0	0	0	0	0	0	0	0	0	0	0	0	1	1
434	2023	CC	A	P	A	G	28	9	19	G	22701	4	9.31	MINI	I	R	438.654620136986	295.280116849315	0	71.2316346575343	3.32279260273973	33.0477867123288	30.5507580821918	5.22153123287672	0	0	0	0	0	0	0	0	0	0	0	0	0	0	0	0	0	0	0	0	1	1
434	2024	CC	A	P	A	G	29	10	19	G	22701	4	9.31	MINI	I	R	423.833687260274	280.612728904109	0	71.2356489041096	3.17259287671233	33.0514664383562	30.543064109589	5.21818602739726	0	0	0	0	0	0	0	0	0	0	0	0	0	0	0	0	0	0	0	0	1	1
435	2022	COMP_E	A	NB	A	G	55	33	22	D	36587.25	5	10.53	RENAULT	I	U	622.064308438356	257.980741232877	305.896661671232	7.19523591780823	5.87648901369863	24.1702135068494	16.264054520548	4.68091257534246	1	0	0	0	1	0	0	0	0	0	478.6875	0	0	0	478.6875	0	0	0	0	0	1	1
435	2023	COMP_E	A	P	A	G	56	34	22	D	36587.25	5	10.53	RENAULT	I	U	681.246011178082	242.706533013698	391.376831095891	4.67629619178083	4.82375284931507	20.553176630137	13.3602823561644	3.74913904109589	0	0	0	0	0	0	0	0	0	0	0	0	0	0	0	0	0	0	0	0	1	1
435	2024	COMP_E	A	P	A	G	57	35	22	D	36587.25	5	10.53	RENAULT	I	U	694.897861643836	239.84758660274	406.446647260274	4.65729542465754	4.97488923287672	21.2599516438356	13.8367065205479	3.87478495890411	0	0	0	0	0	0	0	0	0	0	0	0	0	0	0	0	0	0	0	0	1	1
436	2022	COMP_E	A	P	A	G	53	34	18	G	81121.214475	5	8.27	MERCEDES	I	U	628.088454821917	231.68712509589	298.794154849314	15.5157655068493	4.65615805479453	67.2526465479453	7.6526258630137	2.52997890410959	0	0	0	0	0	0	0	0	0	0	0	0	0	0	0	0	0	0	0	0	1	1
436	2023	CC	A	P	A	G	52	24	19	G	81121.214475	5	8.27	MERCEDES	I	U	529.19143561644	212.370804739727	215.512956246576	16.3551779178082	4.78802605479453	69.7517492054795	7.85387342465753	2.55884802739726	0	0	0	0	0	0	0	0	0	0	0	0	0	0	0	0	0	0	0	0	1	1
436	2024	CC	A	P	A	G	52	24	28	G	81121.214475	5	8.27	MERCEDES	I	U	314.209731452055	207.752748575343	0	17.9781043561644	4.48143797260275	73.3346649863014	8.04040208219179	2.62237347945206	0	0	0	0	0	0	0	0	0	0	0	0	0	0	0	0	0	0	0	0	1	1
437	2022	CC	A	NB	A	G	32	14	18	G	24500.175	5	11.43	OPEL	C	U	243.263007945206	188.129539068494	0	16.1816621095891	1.60221961643836	23.1287172328767	11.6128808219178	2.60798909589041	0	0	0	0	0	0	0	0	0	0	0	0	0	0	0	0	0	0	0	0	1	1
437	2023	CC	A	P	A	G	33	15	18	G	24500.175	5	11.43	OPEL	C	U	247.507939890412	179.143246684932	0	21.3936929589041	1.93754301369864	28.1295318082192	13.9976109041096	2.90631452054795	0	0	0	0	0	0	0	0	0	0	0	0	0	0	0	0	0	0	0	0	1	1
437	2024	CC	A	P	A	G	34	16	18	G	24500.175	5	11.43	OPEL	C	U	260.468604	182.802265890411	0	24.3115149863014	2.19405336986301	31.9622675342466	15.9025047123288	3.29599750684932	0	0	0	0	0	0	0	0	0	0	0	0	0	0	0	0	0	0	0	0	1	1
438	2022	COMP_E	A	NB	A	G	34	15	19	G	19947.9	5	12.11	OPEL	I	R	229.972004794521	73.7199657534247	128.910503835617	5.10896506849315	2.17388178082192	7.04282835616438	10.3825142465754	2.63334575342465	0	0	0	0	0	0	0	0	0	0	0	0	0	0	0	0	0	0	0	0	0.561643835616438	0.561643835616438
438	2023	COMP_E	A	P	A	G	35	16	19	G	19947.9	5	12.11	OPEL	I	R	400.884306493151	126.289468438356	220.051563780822	10.6250750958904	3.11990589041097	14.5937599726028	21.2019792328768	5.00255408219179	0	0	0	0	0	0	0	0	0	0	0	0	0	0	0	0	0	0	0	0	1	1
438	2024	CC	A	P	A	G	36	17	19	G	19947.9	5	12.11	OPEL	I	R	307.25571830137	155.466083013699	93.7664441095891	12.5412087945205	2.4524035890411	15.2526650958904	22.676746520548	5.10016717808219	0	0	0	0	0	0	0	0	0	0	0	0	0	0	0	0	0	0	0	0	1	1
439	2022	COMP_E	A	NB	S	G	36	15	21	D	37191	5	10.36	VOLKSWAGEN	C	U	576.123330410959	205.87531890411	319.009499178082	20.3134257534246	3.76469424657535	16.4349945205479	8.2118104109589	2.51358739726027	0	0	0	0	0	0	0	0	0	0	0	0	0	0	0	0	0	0	0	0	0.931506849315068	0.931506849315068
439	2023	COMP_E	A	P	S	G	37	16	21	D	37191	5	10.36	VOLKSWAGEN	C	U	634.974058520548	191.143000520547	384.957983917809	22.9524249041096	4.35903690410959	19.4465492054794	9.49603479452056	2.61902827397261	0	0	0	0	0	0	0	0	0	0	0	0	0	0	0	0	0	0	0	0	1	1
439	2024	COMP_E	A	P	S	G	38	17	21	D	37191	5	10.36	VOLKSWAGEN	C	U	627.960299999999	188.829389506849	381.288059342465	23.539240849315	2.4328675890411	19.686902219178	9.57090049315068	2.61294000000001	0	0	0	0	0	0	0	0	0	0	0	0	0	0	0	0	0	0	0	0	1	1
440	2022	CC	A	NB	A	G	35	14	21	D	40873.875	5	9.69	VOLVO	I	R	343.549157178083	217.226370493151	0	17.3616833424658	4.25486720547945	77.6256604109589	22.7002298630138	4.3803458630137	1	1	1	0	0	0	0	0	0	0	117.4495	117.4495	117.4495	0	0	0	0	0	0	0	0.934246575342466	0.934246575342466
440	2023	CC	A	P	A	G	36	15	21	D	40873.875	5	9.69	VOLVO	I	R	354.034636849315	215.329371369863	0	20.9379756164383	4.86141986301369	82.0540434246575	25.9584600000001	4.89336657534247	0	0	0	0	0	0	0	0	0	0	0	0	0	0	0	0	0	0	0	0	1	1
440	2024	CC	A	P	A	G	37	16	21	D	40873.875	5	9.69	VOLVO	I	R	362.149436301369	212.223180821917	0	22.7830236986302	5.25933205479453	88.4723219178082	28.1278257534247	5.28375205479452	0	0	0	0	0	0	0	0	0	0	0	0	0	0	0	0	0	0	0	0	1	1
441	2022	CC	A	P	A	G	64	43	20	G	22701	5	11.19	PEUGEOT	IS	R	279.043961342466	234.820278	0	3.07594989041095	1.50617876712329	13.9461616438356	20.958046849315	4.73734619178082	0	0	0	0	0	0	0	0	0	0	0	0	0	0	0	0	0	0	0	0	1	1
441	2023	CC	A	P	A	G	65	44	20	G	22701	5	11.19	PEUGEOT	IS	R	276.830539232876	235.895226328767	0	2.81666301369863	0.878885835616439	15.2488515616438	17.1175502465754	4.87336224657534	0	0	0	0	0	0	0	0	0	0	0	0	0	0	0	0	0	0	0	0	1	1
441	2024	COMP_E	A	P	A	G	66	45	20	D	34367.708025	5	12.36	AUDI	IS	R	710.765141342466	245.884913095891	388.796607205479	8.03260775342467	14.1388120273973	14.6874257260274	33.49286630137	5.73190923287671	0	0	0	0	0	0	0	0	0	0	0	0	0	0	0	0	0	0	0	0	1	1
442	2022	CC	A	NB	A	G	47	27	20	D	28061.74455	7	14.3	OPEL	C	R	382.495377452055	306.974587232877	0	23.793543369863	2.28357106849315	23.7488848767124	21.0061509041096	4.68864000000001	0	0	0	0	0	0	0	0	0	0	0	0	0	0	0	0	0	0	0	0	0.999999999999999	0.999999999999999
442	2023	CC	A	P	A	G	48	28	20	D	28061.74455	7	14.3	OPEL	C	R	377.947403342466	295.552450027398	0	26.1212042465754	2.50545854794521	26.0250964931508	23.0954324383561	4.6477615890411	0	0	0	0	0	0	0	0	0	0	0	0	0	0	0	0	0	0	0	0	1	1
442	2024	CC	C	P	A	G	49	29	20	D	28061.74455	7	14.3	OPEL	C	R	309.409696109589	241.859961863014	0	21.4137976438356	2.0530864109589	21.339333369863	18.9352010958904	3.80831572602741	0	0	0	0	0	0	0	0	0	0	0	0	0	0	0	0	0	0	0	0	0.871232876712329	0.871232876712329
443	2022	CC	A	P	Q	G	42	22	19	G	23522.1	4	8.92	MINI	IS	U	331.783199753425	248.894326849315	0	28.320041260274	2.58571002739726	23.9335736712329	22.7198327671232	5.3297151780822	0	0	0	0	0	0	0	0	0	0	0	0	0	0	0	0	0	0	0	0	1	1
443	2023	CC	A	P	Q	G	43	23	19	G	23522.1	4	8.92	MINI	IS	U	330.402599999999	249.558617753424	0	28.3794521095891	2.2655738630137	26.2217276712328	18.1309467945205	5.84628180821918	0	0	0	0	0	0	0	0	0	0	0	0	0	0	0	0	0	0	0	0	1	1
443	2024	CC	A	P	Q	G	44	24	19	G	23522.1	4	8.92	MINI	IS	U	320.788312191781	220.534076219178	0	37.4793811232876	3.13144684931506	25.3267848493151	28.8837083835617	5.43291476712327	0	0	0	0	0	0	0	0	0	0	0	0	0	0	0	0	0	0	0	0	1	1
444	2022	CC	A	NB	S	G	31	12	19	D	23479.8375	5	11.52	RENAULT	I	U	506.651708712329	404.597183506849	0	26.391496849315	3.16737435616439	58.8005165753425	11.1242132054795	2.57092421917809	0	0	0	0	0	0	0	0	0	0	0	0	0	0	0	0	0	0	0	0	1	1
444	2023	CC	A	P	S	G	32	13	19	D	23479.8375	5	11.52	RENAULT	I	U	491.539007013699	383.975664328767	0	27.2635250136986	3.34614213698631	62.5538036712329	11.7271530410959	2.67271882191781	1	1	1	0	0	0	0	0	0	0	0	0	0	0	0	0	0	0	0	0	1	1
444	2024	CC	A	P	S	G	33	14	19	D	23479.8375	5	11.52	RENAULT	I	U	448.812403479452	345.553002164383	0	26.2423006849315	2.7582891780822	60.5827751506849	11.1341819178082	2.54185438356164	0	0	0	0	0	0	0	0	0	0	0	0	0	0	0	0	0	0	0	0	1	1
445	2022	COMP_E	A	NB	A	G	45	27	18	G	20521.4625	5	11.76	VOLKSWAGEN	I	R	226.979068043907	107.151280273973	104.723014208291	0.926120136986303	0.942511643835617	8.71208589041096	3.55695698630138	0.967098904109589	0	0	0	0	0	0	0	0	0	0	0	0	0	0	0	0	0	0	0	0	0.671232876712329	0.671232876712329
445	2023	COMP_E	A	NB	A	G	45	27	18	G	20521.4625	5	11.76	VOLKSWAGEN	I	R	329.494600943351	158.172488054795	146.85196825842	1.24097087671233	1.48577301369863	14.6606640821918	5.57665824657534	1.5060784109589	0	0	0	0	0	0	0	0	0	0	0	0	0	0	0	0	0	0	0	0	1	1
445	2024	COMP_E	A	P	A	G	46	28	18	G	20521.4625	5	11.76	VOLKSWAGEN	I	R	316.89191720548	151.726176739726	140.348597671233	1.13951079452055	1.46911389041096	15.2088094520548	5.51838476712329	1.48132389041096	0	0	0	0	0	0	0	0	0	0	0	0	0	0	0	0	0	0	0	0	1	1
446	2022	TPG	A	NB	A	G	40	14	26	G	28708.3125	7	10.54	TOYOTA	IS	R	220.89997479452	186.622055671233	0	0	0	20.7358583013699	11.0546329315069	2.48742789041096	0	0	0	0	0	0	0	0	0	0	0	0	0	0	0	0	0	0	0	0	1	1
446	2023	TPG	A	P	A	G	41	15	26	G	28708.3125	7	10.54	TOYOTA	IS	R	234.099218958904	198.602306958904	0	0	0	21.2311494246576	11.8137269589041	2.45203561643836	2	2	2	0	0	0	0	0	0	0	1545.692	1545.692	1545.692	0	0	0	0	0	0	0	1	1
446	2024	TPG	C	P	A	G	42	16	26	G	28708.3125	7	10.54	TOYOTA	IS	R	180.740247780822	154.341759452055	0	0	0	15.7935179178082	8.78196723287671	1.8230031780822	0	0	0	0	0	0	0	0	0	0	0	0	0	0	0	0	0	0	0	0	0.717808219178082	0.717808219178082
447	2022	CC	C	NB	A	G	51	33	18	G	16277.94525	5	12	FORD	I	R	182.687157369863	140.804616082192	0	3.61462832876713	0.357970438356165	28.3757054794521	7.7356538630137	1.7985831780822	0	0	0	0	0	0	0	0	0	0	0	0	0	0	0	0	0	0	0	0	0.715068493150685	0.715068493150685
448	2022	TPG	A	NB	A	G	56	37	19	D	31314.906525	7	18.5	NISSAN	I	R	270.187161863014	227.707534849315	0	0	0	21.0419446027397	17.0958733150685	4.34180909589041	0	0	0	0	0	0	0	0	0	0	0	0	0	0	0	0	0	0	0	0	0.926027397260274	0.926027397260274
448	2023	TPG	A	P	A	G	57	38	19	D	31314.906525	7	18.5	NISSAN	I	R	281.01539128767	231.264391479451	0	0	0	24.143251150685	20.8740152876712	4.73373336986301	0	0	0	0	0	0	0	0	0	0	0	0	0	0	0	0	0	0	0	0	1	1
448	2024	TPG	A	P	A	G	58	39	19	D	31314.906525	7	18.5	NISSAN	I	R	276.98783079452	227.388101178082	0	0	0	24.035803150685	20.8715398356164	4.69238663013699	0	0	0	0	0	0	0	0	0	0	0	0	0	0	0	0	0	0	0	0	1	1
449	2022	CC	A	P	A	G	68	45	22	D	28726.425	5	11	CITROEN	I	R	321.656560273973	276.800900712329	0	14.0716068493151	1.31506717808219	17.4342743013699	9.51945123287671	2.51526	0	0	0	0	0	0	0	0	0	0	0	0	0	0	0	0	0	0	0	0	1	1
449	2023	CC	A	P	A	G	69	46	22	D	28726.425	5	11	CITROEN	I	R	326.731103178082	277.083369863013	0	15.6465295890411	1.46302561643836	19.3903497534246	10.5671026849315	2.58072567123287	0	0	0	0	0	0	0	0	0	0	0	0	0	0	0	0	0	0	0	0	1	1
449	2024	CC	A	P	A	G	70	47	22	D	28726.425	5	11	CITROEN	I	R	355.212249534247	298.691256328768	0	17.8190398356164	1.66092797260274	22.0785903287672	12.0256791780822	2.93675589041097	0	0	0	0	0	0	0	0	0	0	0	0	0	0	0	0	0	0	0	0	1	1
450	2022	CC	C	P	Q	G	63	17	45	G	17381.0448	5	10.52	KIA	I	R	336.195358520547	304.423299369862	0	1.72000430136986	0.64609298630137	19.8717248219179	7.7356538630137	1.7985831780822	1	0	0	0	0	0	0	1	0	0	592.0545	0	0	0	0	0	0	592.0545	0	0	0.715068493150685	0.715068493150685
451	2022	CC	A	NB	A	G	43	25	18	D	29263.7625	5	12.38	VOLKSWAGEN	C	R	188.564917561643	134.906383232876	0	23.4436014246576	1.49570827397259	11.8437334520548	13.7540130410959	3.1214781369863	0	0	0	0	0	0	0	0	0	0	0	0	0	0	0	0	0	0	0	0	0.665753424657534	0.665753424657534
451	2023	CC	A	P	A	G	44	26	18	D	29263.7625	5	12.38	VOLKSWAGEN	C	R	285.186360739727	198.241359287672	0	38.1684600000001	2.43283413698629	19.2309507123287	22.4241166027397	4.68864	0	0	0	0	0	0	0	0	0	0	0	0	0	0	0	0	0	0	0	0	1	1
451	2024	CC	A	P	A	G	45	27	18	D	29263.7625	5	12.38	VOLKSWAGEN	C	R	285.360344876713	195.70760030137	0	39.6702900000002	2.00936457534247	19.96335	23.3211	4.68864	0	0	0	0	0	0	0	0	0	0	0	0	0	0	0	0	0	0	0	0	1	1
452	2022	CC	A	NB	A	G	35	14	21	D	19235.475	5	13	SEAT	I	R	234.652783561644	177.068416438356	0	7.92813698630138	0.802849315068493	38.3360547945206	8.44998904109589	2.06733698630138	0	0	0	0	0	0	0	0	0	0	0	0	0	0	0	0	0	0	0	0	0.821917808219178	0.821917808219178
452	2023	CC	A	P	A	G	36	15	21	D	25599	5	13.44	RENAULT	I	R	244.341937068493	180.946747315069	0	9.11939810958904	5.25404663013699	33.4850719726026	12.5213048219178	3.01536821917809	0	0	0	0	0	0	0	0	0	0	0	0	0	0	0	0	0	0	0	0	1	1
452	2024	CC	A	P	A	G	37	16	21	D	25599	5	13.44	RENAULT	I	R	247.921373835617	176.822577287672	0	11.8445697534247	3.9218185479452	38.9207298082192	13.2359076164384	3.17577082191781	0	0	0	0	0	0	0	0	0	0	0	0	0	0	0	0	0	0	0	0	1	1
453	2022	CC	A	NB	S	G	60	40	20	D	35138.25	5	11.62	PEUGEOT	I	U	538.548477123287	483.241726602739	0	17.6192976164384	1.86699263013698	23.2757055616438	9.85430630136986	2.6904484109589	1	1	1	0	0	0	0	0	0	0	327.083	327.083	327.083	0	0	0	0	0	0	0	1	1
453	2023	CC	A	P	S	G	61	41	20	D	35138.25	5	11.62	PEUGEOT	I	U	518.624533643837	467.403583643837	0	15.48228	1.85591999999999	21.52623	9.74358	2.61294	1	0	0	0	0	0	0	1	0	0	906.062	0	0	0	0	0	0	906.062	0	0	1	1
453	2024	CC	A	P	S	G	62	42	20	D	35138.25	5	11.62	PEUGEOT	I	U	498.483586684931	446.848667506849	0	15.6257893150685	1.81507504109588	21.7260391232877	9.83189342465754	2.6361222739726	0	0	0	0	0	0	0	0	0	0	0	0	0	0	0	0	0	0	0	0	1	1
454	2022	CC	A	NB	A	G	30	11	19	D	20344.672425	5	12.78	SEAT	C	U	309.88842043726	186.822132611671	83.2336297808221	15.0276002064658	1.38016059484932	14.9890206876165	6.53835865808219	1.89751789775343	1	0	0	0	0	1	0	0	0	0	61.0995	0	0	0	0	61.0995	0	0	0	0	1	1
454	2023	COMP_E	A	P	A	G	31	12	19	D	33918.675	7	14.67	VOLKSWAGEN	C	U	335.264053315068	106.418513013699	204.698007287671	9.19295917808218	1.53946356164383	8.4090102739726	3.78041671232877	1.22568328767123	5	2	1	1	3	0	0	0	0	0	7808.477	6978.8325	1065.429	5913.4035	829.6445	0	0	0	0	0	1	1
454	2024	COMP_E	A	P	A	G	32	13	19	D	33918.675	7	14.67	VOLKSWAGEN	C	U	387.735307315068	118.648483890411	254.615799041096	5.2692004109589	0.652984109589041	5.55437917808219	2.25801369863014	0.736446986301369	3	2	1	1	0	0	0	0	1	0	2144.75	879.75	0	879.75	0	0	0	0	1265	0	1	1
455	2022	CC	A	NB	A	N	32	14	18	D	22513.8375	5	15	RENAULT	C	U	668.170272	611.913918	0	5.809518	1.496946	35.577498	10.857132	2.51526	1	0	0	0	0	0	0	1	0	0	489.4745	0	0	0	0	0	0	489.4745	0	0	1	1
455	2023	CC	A	P	A	G	33	15	18	D	22513.8375	5	15	RENAULT	C	U	666.41684909589	607.752348575342	0	6.05880271232878	1.5671953150685	37.1437232054794	11.3120799452055	2.58269934246576	0	0	0	0	0	0	0	0	0	0	0	0	0	0	0	0	0	0	0	0	1	1
455	2024	CC	A	P	A	G	34	16	18	D	22513.8375	5	15	RENAULT	C	U	636.414102575343	568.688811945206	0	7.00934284931508	1.67842339726027	42.9785309589041	13.0766089315069	2.98238449315068	0	0	0	0	0	0	0	0	0	0	0	0	0	0	0	0	0	0	0	0	1	1
456	2022	TPG	A	NB	A	G	31	7	24	D	22495.725	5	13.3	OPEL	I	R	172.014346191781	150.686252712329	0	0	0	16.8006923835617	3.67571178082192	0.851689315068493	0	0	0	0	0	0	0	0	0	0	0	0	0	0	0	0	0	0	0	0	0.734246575342466	0.734246575342466
456	2023	TPG	A	P	A	G	32	7	24	D	29221.5	5	12.73	RENAULT	I	R	226.222896555909	191.185948989817	0	0	0	28.4262507014576	5.37892152725671	1.23177533737726	0	0	0	0	0	0	0	0	0	0	0	0	0	0	0	0	0	0	0	0	1	1
456	2024	TPG	A	P	A	G	33	8	24	D	29221.5	5	12.73	RENAULT	I	R	217.54647320548	179.675535780822	0	0	0	30.9872070410959	5.60823698630138	1.27549339726028	0	0	0	0	0	0	0	0	0	0	0	0	0	0	0	0	0	0	0	0	1	1
457	2022	TPG	A	NB	S	G	39	14	25	D	31766.91	5	12.64	CITROEN	I	U	307.30692544303	261.896355426881	0	0	0	28.9064834854792	13.8345122982452	2.66957423242521	0	0	0	0	0	0	0	0	0	0	0	0	0	0	0	0	0	0	0	0	0.863013698630137	0.863013698630137
457	2023	TPG	A	NB	S	G	39	15	24	D	31766.91	5	12.64	CITROEN	I	U	360.681736622935	305.536598411579	0	0	0	35.0995226412889	16.8613651457432	3.18425042432351	0	0	0	0	0	0	0	0	0	0	0	0	0	0	0	0	0	0	0	0	1	1
457	2024	TPG	A	P	S	G	40	16	24	D	31766.91	5	12.64	CITROEN	I	U	379.116853726027	316.985884027396	0	0	0	38.7634382465753	19.6643220821918	3.70320936986301	0	0	0	0	0	0	0	0	0	0	0	0	0	0	0	0	0	0	0	0	1	1
458	2022	CC	A	NB	A	G	41	8	33	D	27657.7875	5	10.44	FORD	C	U	490.893850684932	413.925991479453	0	28.6369325753425	1.53598454794521	33.1006409589041	11.1227413150685	2.57155980821918	1	0	0	0	0	1	0	0	0	0	1580.468	0	0	0	0	1580.468	0	0	0	0	1	1
458	2023	CC	A	P	A	G	42	9	33	D	27657.7875	5	10.44	FORD	C	U	466.37309309589	385.031979863013	0	30.2732732876712	1.63105528767124	35.0118906575342	11.7446819178082	2.68021208219178	0	0	0	0	0	0	0	0	0	0	0	0	0	0	0	0	0	0	0	0	1	1
458	2024	CC	A	P	A	G	43	10	33	D	27657.7875	5	10.44	FORD	C	U	442.249846273973	365.570276876712	0	28.5806996712329	1.40970304109589	33.0703668493151	11.0842045479452	2.53459528767123	2	1	1	0	0	1	0	0	0	0	1523.377	1114	1114	0	0	409.377	0	0	0	0	1	1
459	2022	COMP_E	A	NB	A	G	67	36	30	D	26613.3	5	12.28	PEUGEOT	C	U	491.321200684931	210.816421561644	248.922460027397	3.94312750684932	3.79968509589041	12.5228101643836	8.89242591780823	2.4242704109589	1	1	1	0	0	0	0	0	0	0	0	0	0	0	0	0	0	0	0	0	1	1
459	2023	COMP_E	A	P	A	G	68	37	30	D	26613.3	5	12.28	PEUGEOT	C	U	509.90090679452	207.287330136986	271.920379726027	4.43122643835617	3.03741312328767	13.512723369863	7.65135468493151	2.0604793150685	0	0	0	0	0	0	0	0	0	0	0	0	0	0	0	0	0	0	0	0	1	1
459	2024	COMP_E	A	P	A	G	69	38	30	D	26613.3	5	12.28	PEUGEOT	C	U	531.26211780822	207.843938876713	290.671092739726	4.42952038356164	2.20552742465753	15.6792122465754	8.22505742465752	2.20776871232876	0	0	0	0	0	0	0	0	0	0	0	0	0	0	0	0	0	0	0	0	1	1
460	2022	CC	A	NB	A	G	67	44	23	D	28038.15	5	13.6	VOLKSWAGEN	I	R	339.685812821918	290.246117835617	0	18.8987049041096	1.30188706849315	17.586146630137	9.45468805479452	2.19826832876713	0	0	0	0	0	0	0	0	0	0	0	0	0	0	0	0	0	0	0	0	0.873972602739726	0.873972602739726
460	2023	CC	A	P	A	G	68	45	23	D	28038.15	5	13.6	VOLKSWAGEN	I	R	384.434894136986	322.600276191781	0	23.9003892328767	1.20240065753425	22.2709061917808	11.9456618630137	2.51526	0	0	0	0	0	0	0	0	0	0	0	0	0	0	0	0	0	0	0	0	1	1
460	2024	CC	A	P	A	G	69	46	23	D	28038.15	5	13.6	VOLKSWAGEN	I	R	409.914186904109	342.961103506849	0	25.9282527945206	1.2344142739726	24.1628875068493	12.9420647671233	2.68546405479452	0	0	0	0	0	0	0	0	0	0	0	0	0	0	0	0	0	0	0	0	1	1
461	2022	COMP_E	A	P	A	G	50	29	20	G	17218.95	5	11.11	OPEL	C	R	408.106705479452	117.595145589041	263.521973753425	4.17665630136986	1.03132684931507	9.10073186301369	10.1656111232877	2.51526	0	0	0	0	0	0	0	0	0	0	0	0	0	0	0	0	0	0	0	0	1	1
461	2023	COMP_E	A	P	A	G	51	30	20	G	17218.95	5	11.11	OPEL	C	R	412.372511506849	140.978667123288	240.826360273972	4.81759767123289	0.904878082191781	10.4633009589041	11.709222739726	2.67248465753425	0	0	0	0	0	0	0	0	0	0	0	0	0	0	0	0	0	0	0	0	1	1
461	2024	COMP_E	C	P	A	G	52	31	20	G	17218.95	5	11.11	OPEL	C	R	305.392171232877	99.4452649315068	180.336514931507	4.05121109589041	0.753507534246576	8.72295780821918	9.83992191780822	2.24279301369862	0	0	0	0	0	0	0	0	0	0	0	0	0	0	0	0	0	0	0	0	0.726027397260274	0.726027397260274
462	2022	CC	C	NB	Q	G	76	35	41	D	16337.475	5	19.53	SKODA	C	R	427.615743123287	401.664776383561	0	1.44104761643835	1.1019775890411	11.7826834520548	9.13067145205479	2.494586630137	1	1	1	0	0	0	0	0	0	0	1079.413	1079.413	1079.413	0	0	0	0	0	0	0	0.991780821917808	0.991780821917808
463	2022	CC	A	P	A	G	68	43	24	D	32095.35	5	10.96	CITROEN	I	R	315.209011232878	275.394509424659	0	5.25371210958903	1.50005704109589	19.6717484383562	10.8737242191781	2.51526	0	0	0	0	0	0	0	0	0	0	0	0	0	0	0	0	0	0	0	0	1	1
463	2023	CC	A	P	A	G	69	44	24	D	32095.35	5	10.96	CITROEN	I	R	319.667434191781	277.456527534246	0	5.575086	1.59516123287671	20.8883327671233	11.5233631232877	2.62896353424657	0	0	0	0	0	0	0	0	0	0	0	0	0	0	0	0	0	0	0	0	1	1
463	2024	CC	A	P	A	G	70	45	24	D	32095.35	5	10.96	CITROEN	I	R	323.290994219178	276.074188273972	0	6.25968230136987	1.62229084931506	23.4583203287671	12.9307579726028	2.94575449315069	0	0	0	0	0	0	0	0	0	0	0	0	0	0	0	0	0	0	0	0	1	1
464	2022	TPG	A	P	S	G	55	34	20	G	66404.735775	5	8.18	MERCEDES	C	R	323.536900273973	261.62367	0	0	0	48.0684952602741	11.3051219178082	2.53961309589042	0	0	0	0	0	0	0	0	0	0	0	0	0	0	0	0	0	0	0	0	1	1
464	2023	TPG	A	P	S	G	56	35	20	G	66404.735775	5	8.18	MERCEDES	C	R	324.096753863014	256.889468301371	0	0	0	52.1721257260275	12.4516576438356	2.58350219178083	1	1	1	0	0	0	0	0	0	0	1012	1012	1012	0	0	0	0	0	0	0	1	1
464	2024	TPG	A	P	S	G	57	36	20	G	66404.735775	5	8.18	MERCEDES	C	R	310.066661013699	247.893006493151	0	0	0	47.7989386027397	11.9073927123288	2.46732320547946	0	0	0	0	0	0	0	0	0	0	0	0	0	0	0	0	0	0	0	0	1	1
465	2022	CC	A	P	A	G	40	21	19	D	27748.35	5	11	FORD	C	U	241.267893945206	159.889582027397	0	26.6962450684932	1.85842890410959	30.3348250684932	17.4801036164383	5.00870926027397	0	0	0	0	0	0	0	0	0	0	0	0	0	0	0	0	0	0	0	0	1	1
465	2023	CC	A	P	A	G	41	22	19	D	27748.35	5	11	FORD	C	U	246.245927671233	163.338288164384	0	25.4136932876713	1.33222808219178	35.2050428219178	15.3755679452055	5.581107369863	0	0	0	0	0	0	0	0	0	0	0	0	0	0	0	0	0	0	0	0	1	1
465	2024	CC	A	P	A	G	42	23	19	D	27748.35	5	11	FORD	C	U	254.119571260275	161.33246950685	0	30.4738183561645	1.78767780821918	31.6040294794521	23.8691115616439	5.05246454794521	0	0	0	0	0	0	0	0	0	0	0	0	0	0	0	0	0	0	0	0	1	1
466	2022	COMP_E	A	NB	A	G	30	10	20	D	30066.75	5	12.48	MERCEDES	IS	R	398.612945424658	150.451820712329	212.298447945206	9.59481871232876	2.98542863013699	12.9458783013699	7.8247701369863	2.51178098630138	0	0	0	0	0	0	0	0	0	0	0	0	0	0	0	0	0	0	0	0	1	1
466	2023	COMP_E	A	P	A	G	31	11	20	D	30066.75	5	12.48	MERCEDES	IS	R	408.812911808219	148.731749506849	227.601960164384	6.68974191780821	2.08821106849315	13.3860404383562	7.83627764383562	2.47893106849315	1	1	1	0	0	0	0	0	0	0	0	0	0	0	0	0	0	0	0	0	1	1
466	2024	COMP_E	A	P	A	G	32	12	20	D	30066.75	5	12.48	MERCEDES	IS	R	414.601187753425	143.206841589041	237.814671780822	6.43413476712329	2.10955347945206	14.5752609863014	7.94666942465753	2.5140557260274	0	0	0	0	0	0	0	0	0	0	0	0	0	0	0	0	0	0	0	0	1	1
467	2022	COMP_E	A	NB	S	G	31	9	22	G	19947.9	5	12.11	OPEL	I	R	402.752269232875	184.515847397259	186.093145232876	6.37452320547945	2.4359451780822	12.7957120273973	8.54914093150685	1.98795526027397	0	0	0	0	0	0	0	0	0	0	0	0	0	0	0	0	0	0	0	0	0.764383561643836	0.764383561643836
467	2023	COMP_E	A	NB	S	G	31	10	21	G	19947.9	5	12.11	OPEL	I	R	511.646669178082	225.554359890411	243.734180136987	7.73495136986303	2.18244550684932	17.5396817260274	12.2817212054794	2.61932934246575	0	0	0	0	0	0	0	0	0	0	0	0	0	0	0	0	0	0	0	0	1	1
467	2024	COMP_E	C	P	S	G	32	11	21	G	19947.9	5	12.11	OPEL	I	R	120.816478109589	52.5809098356165	58.1163551506849	1.7985831780822	0.445280301369862	4.24034901369862	3.00927994520548	0.625720684931506	0	0	0	0	0	0	0	0	0	0	0	0	0	0	0	0	0	0	0	0	0.238356164383562	0.238356164383562
468	2022	COMP_N	A	P	Q	G	42	22	20	D	81506.25	5	8.72	BMW	C	U	1475.43454751551	157.009986876955	1253.33467392986	17.7674934648971	4.04211755130173	34.7878617097368	6.42967637159507	2.06273761116937	0	0	0	0	0	0	0	0	0	0	0	0	0	0	0	0	0	0	0	0	1	1
468	2023	COMP_N	A	P	Q	G	43	23	20	D	81506.25	5	8.72	BMW	C	U	789.512476638975	172.661340054931	564.346024970888	26.8540648101163	3.14331175999184	13.372241681285	7.05305107730465	2.08244228445814	0	0	0	0	0	0	0	0	0	0	0	0	0	0	0	0	0	0	0	0	1	1
468	2024	COMP_N	A	P	Q	G	44	24	20	D	25387.6875	5	12.89	VOLKSWAGEN	C	U	746.26961350685	172.164846986301	528.757629369864	24.0002770684931	1.95754734246576	10.8157518082192	6.6160135890411	1.95754734246576	1	0	0	0	1	0	0	0	0	0	359.582	0	0	0	359.582	0	0	0	0	0	1	1
469	2022	CC	A	NB	A	G	69	45	24	D	33339.075	5	11.25	RENAULT	I	U	274.271423589041	212.042874246575	0	14.5997144383562	1.68942912328767	34.1108930136986	9.29438580821919	2.53412695890411	0	0	0	0	0	0	0	0	0	0	0	0	0	0	0	0	0	0	0	0	1	1
469	2023	CC	A	P	A	G	70	46	24	D	33339.075	5	11.25	RENAULT	I	U	266.187266219178	202.335890794521	0	14.6767879726028	1.28954326027397	35.4885824383561	9.76699643835617	2.62946531506849	0	0	0	0	0	0	0	0	0	0	0	0	0	0	0	0	0	0	0	0	1	1
469	2024	CC	A	P	A	G	71	47	24	D	33339.075	5	11.25	RENAULT	I	U	278.994586109589	227.400311178082	0	8.73975073972603	1.20447468493151	30.0113102465753	9.16566230136986	2.47307695890411	1	1	1	0	0	0	0	0	0	0	0	0	0	0	0	0	0	0	0	0	1	1
470	2022	CC	A	NB	A	G	59	18	41	G	16401.315525	5	11.11	RENAULT	I	R	344.049767178082	304.992820602739	0	4.40774309589041	0.740695397260275	20.5200590958904	10.8731889863014	2.51526	0	0	0	0	0	0	0	0	0	0	0	0	0	0	0	0	0	0	0	0	1	1
470	2023	CC	A	P	A	G	60	19	41	G	16401.315525	5	11.11	RENAULT	I	R	421.210544383561	378.560579506849	0	5.4224108219178	0.553765315068493	22.0225246849315	11.927865369863	2.72339868493151	0	0	0	0	0	0	0	0	0	0	0	0	0	0	0	0	0	0	0	0	1	1
470	2024	CC	A	P	A	G	61	20	41	G	16401.315525	5	11.11	RENAULT	I	R	244.824951287671	195.896002273972	0	4.02608860273972	0.683224767123289	26.035801150685	14.8043406575342	3.37949383561644	0	0	0	0	0	0	0	0	0	0	0	0	0	0	0	0	0	0	0	0	1	1
471	2022	TPG	A	NB	S	G	48	18	30	D	22969.101225	5	14.67	PEUGEOT	C	U	517.731832109589	473.944430465754	0	0	0	33.2668642191782	8.53589391780821	1.98464350684932	0	0	0	0	0	0	0	0	0	0	0	0	0	0	0	0	0	0	0	0	0.789041095890411	0.789041095890411
471	2023	TPG	A	P	S	G	49	18	30	D	22969.101225	5	14.67	PEUGEOT	C	U	671.735190575343	609.520222767124	0	0	0	47.4703390684932	12.1621635616438	2.58246517808219	0	0	0	0	0	0	0	0	0	0	0	0	0	0	0	0	0	0	0	0	1	1
471	2024	TPG	A	P	S	G	50	19	30	D	22969.101225	5	14.67	PEUGEOT	C	U	644.316381123287	580.754968109589	0	0	0	48.5580326301369	12.4314526027397	2.57192778082192	0	0	0	0	0	0	0	0	0	0	0	0	0	0	0	0	0	0	0	0	1	1
472	2022	CC	A	P	A	G	36	13	22	D	28026.075	5	11.92	RENAULT	I	U	470.638607957406	424.826652104564	0	9.78307505769995	1.38678910746411	22.2230919246438	10.0836395054584	2.33536025757568	0	0	0	0	0	0	0	0	0	0	0	0	0	0	0	0	0	0	0	0	1	1
472	2023	CC	A	P	A	G	37	14	22	D	28026.075	5	11.92	RENAULT	I	U	451.849428582454	405.064062936134	0	9.8481949738468	1.49214701639014	22.1824430389375	10.7992439695746	2.46333664757129	0	0	0	0	0	0	0	0	0	0	0	0	0	0	0	0	0	0	0	0	1	1
472	2024	CC	A	P	A	G	38	15	22	D	28026.075	5	11.92	RENAULT	I	U	438.615748849315	390.609006082192	0	10.0994429589041	1.53284005479452	22.7607111780822	11.084070739726	2.52967783561644	0	0	0	0	0	0	0	0	0	0	0	0	0	0	0	0	0	0	0	0	1	1
473	2022	CC	A	NB	A	G	40	22	18	D	26015.5875	5	11.9	VOLKSWAGEN	C	U	514.626444410959	447.325325835617	0	10.3721106575343	1.27171331506849	43.9225813972603	9.21945320547945	2.51526	0	0	0	0	0	0	0	0	0	0	0	0	0	0	0	0	0	0	0	0	1	1
473	2023	CC	A	P	A	G	41	23	18	D	26015.5875	5	11.9	VOLKSWAGEN	C	U	500.876010739726	435.931020739726	0	9.56043	1.29426	42.1977600000001	9.37728	2.51526	0	0	0	0	0	0	0	0	0	0	0	0	0	0	0	0	0	0	0	0	1	1
473	2024	CC	A	P	A	G	42	24	18	D	26015.5875	5	11.9	VOLKSWAGEN	C	U	500.384165178083	434.633515890412	0	9.68416915068493	1.27529268493151	42.745102520548	9.49830953424657	2.54777539726027	1	0	0	0	0	0	0	1	0	0	367.31	0	0	0	0	0	0	367.31	0	0	1	1
474	2022	COMP_E	A	NB	A	G	55	36	19	D	30699.89055	4	12.2	VOLVO	C	R	505.834809534246	157.376931287671	305.338246520548	2.78006646575342	2.4597295890411	26.3019456986302	9.22112580821918	2.35676416438356	0	0	0	0	0	0	0	0	0	0	0	0	0	0	0	0	0	0	0	0	0.936986301369863	0.936986301369863
474	2023	COMP_E	A	NB	A	G	56	37	19	D	30699.89055	4	12.2	VOLVO	C	R	559.073988904109	148.637046739726	365.056252602739	2.76170128767123	1.54147068493151	28.1278257534246	10.5256890410959	2.42400279452055	0	0	0	0	0	0	0	0	0	0	0	0	0	0	0	0	0	0	0	0	1	1
474	2024	COMP_E	A	P	A	G	57	38	19	D	30699.89055	4	12.2	VOLVO	C	R	575.450007452055	153.870353095891	373.449172438356	3.28338608219179	1.52223575342466	29.7516553972602	11.0529603287671	2.52024435616438	0	0	0	0	0	0	0	0	0	0	0	0	0	0	0	0	0	0	0	0	1	1
475	2022	CC	A	P	S	G	34	15	18	G	16361.625	5	9.62	HYUNDAI	C	R	250.078529589041	209.536144520548	0	7.31312095890412	1.19022410958904	18.5095236986301	10.6832482191781	2.84626808219177	0	0	0	0	0	0	0	0	0	0	0	0	0	0	0	0	0	0	0	0	1	1
475	2023	CC	A	P	S	G	35	16	18	G	16361.625	5	9.62	HYUNDAI	C	R	252.01767830137	197.345011479452	0	9.92586024657535	1.6160018630137	25.1026560821918	14.4908949041096	3.5372537260274	0	0	0	0	0	0	0	0	0	0	0	0	0	0	0	0	0	0	0	0	1	1
475	2024	CC	A	P	S	G	36	17	18	G	16361.625	5	9.62	HYUNDAI	C	R	250.177882191781	194.06246169863	0	10.1586530958904	1.57619391780822	25.6457836438356	15.0587769863014	3.67601284931507	0	0	0	0	0	0	0	0	0	0	0	0	0	0	0	0	0	0	0	0	1	1
476	2022	COMP_E	A	NB	A	G	55	37	18	D	18607.575	5	11.44	MAZDA	C	R	434.646060410959	155.559414246576	258.787939315068	2.37275424657535	1.39896493150685	9.86133123287671	5.25297616438356	1.41268027397259	0	0	0	0	0	0	0	0	0	0	0	0	0	0	0	0	0	0	0	0	0.561643835616438	0.561643835616438
476	2023	COMP_E	A	P	A	G	56	37	18	D	18607.575	5	11.44	MAZDA	C	R	779.088889232875	249.122001534245	492.405850109589	4.02675764383562	2.66144547945205	18.3768863013699	9.98068816438357	2.51526	0	0	0	0	0	0	0	0	0	0	0	0	0	0	0	0	0	0	0	0	1	1
476	2024	COMP_E	A	P	A	G	57	38	18	D	18607.575	5	11.44	MAZDA	C	R	800.333854356165	234.007794493151	527.146611863014	4.04117547945206	2.08637120547945	19.6578323835616	10.8037425205479	2.5903264109589	1	1	1	0	0	0	0	0	0	0	2405.9495	2405.9495	2405.9495	0	0	0	0	0	0	0	1	1
477	2022	TPG	C	NB	S	G	62	38	23	G	13353.28365	5	11.13	RENAULT	C	U	127.026818630137	118.829727123288	0	0	0	3.4883802739726	3.82156273972603	0.887148493150685	1	1	1	0	0	0	0	0	0	0	882	882	882	0	0	0	0	0	0	0	0.328767123287671	0.328767123287671
478	2022	CC	A	NB	A	G	46	26	20	D	29764.875	5	10.62	VOLKSWAGEN	I	U	315.645895068493	222.506242109589	0	28.7978035068494	1.5158464109589	49.2730368493152	11.0082014794521	2.54476471232876	0	0	0	0	0	0	0	0	0	0	0	0	0	0	0	0	0	0	0	0	1	1
478	2023	CC	A	P	A	G	47	27	20	D	29764.875	5	10.62	VOLKSWAGEN	I	U	303.057686136987	206.614810027398	0	29.8382293150685	1.57107575342466	51.0249544109589	11.4094254246576	2.59919120547945	0	0	0	0	0	0	0	0	0	0	0	0	0	0	0	0	0	0	0	0	1	1
478	2024	CC	A	P	A	G	48	28	20	D	29764.875	5	10.62	VOLKSWAGEN	I	U	480.188925534247	366.649875041096	0	42.9106901917809	1.49380150684931	54.2516727123288	12.1185420821918	2.764344	1	0	0	0	0	0	0	1	0	0	89.378	0	0	0	0	0	0	89.378	0	0	1	1
479	2022	CC	A	NB	A	G	34	16	18	D	23849.4774	5	11.9	SEAT	I	R	201.682505260274	164.284379178082	0	12.7899248219179	0.84071704109589	16.2423775890411	6.10553523287671	1.41957139726027	0	0	0	0	0	0	0	0	0	0	0	0	0	0	0	0	0	0	0	0	0.564383561643836	0.564383561643836
479	2023	CC	A	P	A	G	35	16	18	D	23849.4774	5	11.9	SEAT	I	R	360.943489726028	288.021020958904	0	26.3168987671232	1.59248506849315	30.952851780822	11.5449731506849	2.51525999999999	0	0	0	0	0	0	0	0	0	0	0	0	0	0	0	0	0	0	0	0	1	1
479	2024	CC	C	P	A	G	36	17	18	D	23849.4774	5	11.9	SEAT	I	R	184.264087232877	144.379871342466	0	14.866093150685	0.862527780821917	16.6146989589041	6.24402673972602	1.29686926027397	0	0	0	0	0	0	0	0	0	0	0	0	0	0	0	0	0	0	0	0	0.504109589041096	0.504109589041096
480	2022	CC	A	NB	A	G	33	13	20	D	13180.65945	5	15.69	CITROEN	I	R	212.356487260274	156.456431095891	0	19.5273024657534	0.682254657534246	21.8015404109589	11.4352504109589	2.45370821917808	0	0	0	0	0	0	0	0	0	0	0	0	0	0	0	0	0	0	0	0	1	1
480	2023	CC	A	P	A	G	34	14	20	D	13180.65945	5	15.69	CITROEN	I	R	204.039102164384	156.365976739727	0	15.090757150685	0.315084904109588	22.3817328493151	7.33215517808219	2.55339534246576	0	0	0	0	0	0	0	0	0	0	0	0	0	0	0	0	0	0	0	0	1	1
480	2024	CC	A	P	A	G	35	15	20	D	13180.65945	5	15.69	CITROEN	I	R	196.289130821918	134.147423013698	0	22.262743890411	0.491176520547945	23.0953989863014	13.7186876712329	2.57370073972603	0	0	0	0	0	0	0	0	0	0	0	0	0	0	0	0	0	0	0	0	1	1
481	2022	CC	A	NB	A	G	33	13	20	D	41477.625	5	10.64	AUDI	I	R	322.835711753425	233.161156438356	0	17.5991260273972	4.88386619178082	50.2885743287671	13.8432631232878	3.05972564383562	2	2	1	1	0	0	0	0	0	0	6000.792	6000.792	1045.166	4955.626	0	0	0	0	0	0	1	1
481	2023	CC	A	P	A	G	34	14	20	D	41477.625	5	10.64	AUDI	I	R	326.625561945205	249.923914191781	0	13.4361850684931	1.82919180821918	50.1692173972603	8.17280531506849	3.09424816438357	0	0	0	0	0	0	0	0	0	0	0	0	0	0	0	0	0	0	0	0	1	1
481	2024	CC	A	P	A	G	35	15	20	D	41477.625	5	10.64	AUDI	I	R	328.852900109589	232.782178109589	0	22.3271725479453	2.92922917808219	52.0646108219178	15.6564313972603	3.09327805479451	0	0	0	0	0	0	0	0	0	0	0	0	0	0	0	0	0	0	0	0	1	1
482	2022	CC	A	NB	A	G	55	36	19	G	21485.0475	5	10.68	CITROEN	I	R	262.467330821918	221.705834794521	0	1.46034945205479	1.05976109589041	24.5014557534247	11.1592709589041	2.58065876712329	1	1	1	0	0	0	0	0	0	0	0	0	0	0	0	0	0	0	0	0	1	1
482	2023	CC	A	P	A	G	56	37	19	G	21485.0475	5	10.68	CITROEN	I	R	252.00861279452	209.041288273972	0	1.39291010958904	1.05976109589041	25.5589421095891	12.1821009863014	2.77361021917807	0	0	0	0	0	0	0	0	0	0	0	0	0	0	0	0	0	0	0	0	1	1
482	2024	CC	C	P	A	G	57	38	19	G	21485.0475	5	10.68	CITROEN	I	R	62.2177108767124	51.6650594794521	0	0.345325561643835	0.174218301369862	6.3278575890411	3.0177098630137	0.687540082191782	0	0	0	0	0	0	0	0	0	0	0	0	0	0	0	0	0	0	0	0	0.254794520547945	0.254794520547945
483	2022	CC	A	NB	A	G	59	15	44	D	26257.0875	5	10.92	RENAULT	I	R	334.945522849315	291.965787616438	0	9.42464810958904	1.27331901369862	20.8845192328768	9.2472184109589	2.15003046575342	0	0	0	0	0	0	0	0	0	0	0	0	0	0	0	0	0	0	0	0	0.854794520547945	0.854794520547945
483	2023	CC	A	P	A	G	60	16	44	D	26257.0875	5	10.92	RENAULT	I	R	378.505918849316	321.285944958905	0	12.7110114246576	1.26074104109589	28.1775020547945	12.441019890411	2.62969947945205	0	0	0	0	0	0	0	0	0	0	0	0	0	0	0	0	0	0	0	0	1	1
483	2024	COMP_E	A	P	A	G	61	17	44	G	17388	5	13.63	FORD	I	R	512.13051969863	284.081840794521	185.060881726027	8.25750591780821	1.96912175342466	18.0754163835616	12.1610261917808	2.52472693150684	0	0	0	0	0	0	0	0	0	0	0	0	0	0	0	0	0	0	0	0	1	1
484	2022	CC	A	NB	A	G	39	21	18	G	15167.588625	5	10	VOLKSWAGEN	C	U	306.25198939726	231.169053123287	0	33.1632966575343	1.4426198630137	11.2695623835616	24.5188173698631	4.68864	0	0	0	0	0	0	0	0	0	0	0	0	0	0	0	0	0	0	0	0	1	1
484	2023	CC	A	P	A	G	40	22	18	G	15167.588625	5	10	VOLKSWAGEN	C	U	308.174713150685	225.83616	0	36.7537726027397	0.989010000000001	12.4920008219178	27.4126208219177	4.69114890410959	0	0	0	0	0	0	0	0	0	0	0	0	0	0	0	0	0	0	0	0	1	1
484	2024	CC	A	P	A	G	41	23	18	G	15167.588625	5	10	VOLKSWAGEN	C	U	329.668160136986	249.783984246575	0	33.9981595890411	1.00657232876712	12.0368856164383	28.0411849315069	4.80137342465755	0	0	0	0	0	0	0	0	0	0	0	0	0	0	0	0	0	0	0	0	1	1
485	2022	CC	C	NB	S	G	42	24	18	G	24391.5	5	12	RENAULT	C	U	189.471133726028	163.915536821918	0	4.02498468493151	1.86843106849315	11.2804343013699	6.58316367123287	1.7985831780822	0	0	0	0	0	0	0	0	0	0	0	0	0	0	0	0	0	0	0	0	0.715068493150685	0.715068493150685
486	2022	TPG	A	NB	A	G	51	26	25	G	13244.427525	5	10.61	HYUNDAI	C	U	172.934812931508	149.220082602741	0	0	0	14.8785038630138	6.84469183561644	1.99153463013697	0	0	0	0	0	0	0	0	0	0	0	0	0	0	0	0	0	0	0	0	0.791780821917808	0.791780821917808
486	2023	TPG	A	NB	A	G	51	26	25	G	13244.427525	5	10.61	HYUNDAI	C	U	217.439426630137	182.411077561644	0	0	0	21.931936520548	10.1861506849315	2.91026186301371	0	0	0	0	0	0	0	0	0	0	0	0	0	0	0	0	0	0	0	0	1	1
486	2024	TPG	A	P	A	G	52	27	25	G	13244.427525	5	10.61	HYUNDAI	C	U	223.393323698629	186.101909671232	0	0	0	23.3497015068493	10.8487689863014	3.09294353424658	0	0	0	0	0	0	0	0	0	0	0	0	0	0	0	0	0	0	0	0	1	1
487	2022	TPG	C	NB	A	G	47	16	31	D	17852.8875	5	15.74	FORD	I	R	263.256698958904	222.736191534247	0	0	0	19.7931459452055	17.3746627397259	3.35269873972603	1	1	1	0	0	0	0	0	0	0	0	0	0	0	0	0	0	0	0	0	0.715068493150685	0.715068493150685
488	2022	COMP_E	A	NB	A	G	36	18	18	D	24421.6875	5	12.29	VOLKSWAGEN	I	U	348.33183090411	123.473875890411	175.825538794521	8.06702991780823	1.73315095890411	30.5559766027397	6.51244602739727	2.16381271232876	0	0	0	0	0	0	0	0	0	0	0	0	0	0	0	0	0	0	0	0	0.86027397260274	0.86027397260274
488	2023	COMP_E	A	P	A	G	37	19	18	D	24421.6875	5	12.29	VOLKSWAGEN	I	U	406.566985875781	119.533818195	215.16676660163	15.9059989467123	1.77259313934246	35.3811820740822	14.7724438891233	4.03418302989041	0	0	0	0	0	0	0	0	0	0	0	0	0	0	0	0	0	0	0	0	1	1
488	2024	COMP_E	A	P	A	G	38	20	18	D	24421.6875	5	12.29	VOLKSWAGEN	I	U	393.697499957918	118.674511930685	198.510309727069	17.4876243073973	1.77549671079452	36.3860039237261	16.4520808934794	4.41147246476712	0	0	0	0	0	0	0	0	0	0	0	0	0	0	0	0	0	0	0	0	1	1
489	2022	COMP_E	A	NB	A	G	41	13	28	D	55578.508125	5	12.21	VOLVO	I	U	435.367420520548	125.184948493151	216.273555616438	27.2724901643836	21.0071544657535	27.3744854794521	13.6488397808219	4.60594652054794	1	0	0	0	1	0	0	0	0	0	498.5135	0	0	0	498.5135	0	0	0	0	0	1	1
489	2023	COMP_E	A	P	A	G	42	14	28	D	55578.508125	5	12.21	VOLVO	I	U	447.618566547945	135.20216630137	234.987036493151	20.5189217260274	13.3814909589041	29.8164185753424	9.33058093150685	4.38195156164384	0	0	0	0	0	0	0	0	0	0	0	0	0	0	0	0	0	0	0	0	1	1
489	2024	COMP_E	A	P	A	G	43	15	28	D	55578.508125	5	12.21	VOLVO	I	U	468.698746849315	121.43493969863	257.831009835616	25.5412794246575	13.5617975342466	31.4555358082192	14.7423874520548	4.13179709589042	1	0	0	0	1	0	0	0	0	0	549.3665	0	0	0	549.3665	0	0	0	0	0	1	1
490	2022	TPG	A	NB	Q	G	41	10	31	D	14520.1875	5	15.69	CITROEN	I	U	438.633043561644	393.150793561644	0	0	0	34.2634343835616	8.69619616438357	2.5226194520548	0	0	0	0	0	0	0	0	0	0	0	0	0	0	0	0	0	0	0	0	1	1
490	2023	TPG	C	P	Q	G	42	11	31	D	14520.1875	5	15.69	CITROEN	I	U	422.531365315068	382.48795109589	0	0	0	30.2016189863014	7.65704153424658	2.18475369863014	0	0	0	0	0	0	0	0	0	0	0	0	0	0	0	0	0	0	0	0	0.852054794520548	0.852054794520548
491	2022	TPG	A	NB	A	G	48	30	18	D	33165.496875	5	12.54	OPEL	I	R	300.30495	222.5883	0	0	0	53.58969	19.43832	4.68864	0	0	0	0	0	0	0	0	0	0	0	0	0	0	0	0	0	0	0	0	1	1
491	2023	TPG	A	P	A	G	49	31	18	D	33165.496875	5	12.54	OPEL	I	R	288.323226821918	205.212366082192	0	0	0	57.3278902191781	20.8751526575343	4.90781786301369	0	0	0	0	0	0	0	0	0	0	0	0	0	0	0	0	0	0	0	0	1	1
491	2024	TPG	A	P	A	G	50	32	18	D	33165.496875	5	12.54	OPEL	I	R	295.766710438356	210.351839424657	0	0	0	58.9332877808218	21.4392212054795	5.04236202739726	0	0	0	0	0	0	0	0	0	0	0	0	0	0	0	0	0	0	0	0	1	1
492	2022	CC	A	NB	A	G	36	15	21	G	19558.2156	5	7.3	RENAULT	IS	U	352.429005123288	313.353894082192	0	11.044998739726	0.644955616438357	13.4523089589041	11.3762409863014	2.55660673972602	0	0	0	0	0	0	0	0	0	0	0	0	0	0	0	0	0	0	0	0	1	1
492	2023	CC	A	P	A	G	37	16	21	G	19558.2156	5	7.3	RENAULT	IS	U	344.871115479452	300.743406082192	0	12.5321432876712	0.739424219178083	15.2788580547945	12.8984432876712	2.67884054794521	0	0	0	0	0	0	0	0	0	0	0	0	0	0	0	0	0	0	0	0	1	1
492	2024	CC	A	P	A	G	38	17	21	G	19558.2156	5	7.3	RENAULT	IS	U	356.360290602739	308.60838558904	0	13.5672167671233	0.801377424657534	16.5392980273973	13.9539894246575	2.89002336986301	0	0	0	0	0	0	0	0	0	0	0	0	0	0	0	0	0	0	0	0	1	1
493	2022	COMP_E	A	NB	A	G	57	38	19	G	20636.175	5	10.38	SEAT	C	U	444.455340246575	133.007611150685	256.281778273973	12.3088842739726	6.67810060273973	12.559206	19.0503430684932	4.56941687671232	1	0	0	0	1	0	0	0	0	0	790.9585	0	0	0	790.9585	0	0	0	0	0	1	1
493	2023	COMP_E	A	P	A	G	58	39	19	G	20636.175	5	10.38	SEAT	C	U	455.95983641096	152.769680136987	258.925025835617	9.2539757260274	4.30742038356164	13.8091754794521	12.7897241095891	4.10483473972603	0	0	0	0	0	0	0	0	0	0	0	0	0	0	0	0	0	0	0	0	1	1
493	2024	COMP_E	A	P	A	G	59	40	19	G	20636.175	5	10.38	SEAT	C	U	466.069047369863	145.126554657534	265.905432657535	11.5698614794521	4.34120695890412	14.5767328767123	20.7062866849315	3.84297205479452	0	0	0	0	0	0	0	0	0	0	0	0	0	0	0	0	0	0	0	0	1	1
494	2022	TPG	A	NB	S	G	51	32	19	D	20129.025	5	11.45	SEAT	I	U	560.433045534246	522.044303753424	0	0	0	16.8769630684931	16.778346410959	4.73343230136986	0	0	0	0	0	0	0	0	0	0	0	0	0	0	0	0	0	0	0	0	1	1
494	2023	TPG	A	P	S	G	52	33	19	D	20129.025	5	11.45	SEAT	I	U	552.890008602741	516.727835589042	0	0	0	18.1191047671233	13.2605283287671	4.78253991780821	0	0	0	0	0	0	0	0	0	0	0	0	0	0	0	0	0	0	0	0	1	1
494	2024	TPG	C	P	S	G	53	34	19	D	20129.025	5	11.45	SEAT	I	U	112.796247616438	103.179417452055	0	0	0	3.93499865753424	4.68288624657535	0.998945260273973	0	0	0	0	0	0	0	0	0	0	0	0	0	0	0	0	0	0	0	0	0.216438356164384	0.216438356164384
495	2022	CC	A	NB	S	G	61	36	25	D	23540.2125	5	13.43	SEAT	I	R	379.802353232877	332.310303780822	0	6.46982810958904	1.41733010958904	27.4525960273972	9.61291627397259	2.53937893150685	0	0	0	0	0	0	0	0	0	0	0	0	0	0	0	0	0	0	0	0	1	1
495	2023	CC	A	P	S	G	62	37	25	D	23540.2125	5	13.43	SEAT	I	U	383.351081013699	334.393965369864	0	8.38321873972603	1.54438101369863	26.037574109589	10.4423934246575	2.54954835616438	1	0	0	0	0	0	0	1	0	0	371.6455	0	0	0	0	0	0	371.6455	0	0	1	1
495	2024	CC	A	P	S	G	63	38	25	D	23540.2125	5	13.43	SEAT	I	U	357.122294958904	311.47228290411	0	7.81419928767124	1.43790312328767	24.2944209863014	9.73026608219178	2.37322257534246	0	0	0	0	0	0	0	0	0	0	0	0	0	0	0	0	0	0	0	0	1	1
496	2022	CC	A	NB	A	G	38	20	18	D	27796.65	5	12.86	VOLKSWAGEN	I	U	398.498472493151	306.390280191781	0	30.9264915616439	2.90828819178083	44.8300352876712	10.9123947945205	2.53098246575343	0	0	0	0	0	0	0	0	0	0	0	0	0	0	0	0	0	0	0	0	1	1
496	2023	CC	A	P	A	G	39	21	18	D	27796.65	5	12.86	VOLKSWAGEN	I	U	381.685737369862	283.519043424657	0	32.9154169315069	2.88908671232878	48.2741919452055	11.4706426849315	2.61735567123288	0	0	0	0	0	0	0	0	0	0	0	0	0	0	0	0	0	0	0	0	1	1
496	2024	CC	A	P	A	G	40	22	18	D	27796.65	5	12.86	VOLKSWAGEN	I	U	362.881735232876	272.012506684931	0	31.366352630137	1.47259290410958	44.8959692876713	10.7033863561644	2.43092736986301	1	1	1	0	0	0	0	0	0	0	1114	1114	1114	0	0	0	0	0	0	0	1	1
497	2022	CC	A	P	A	G	39	20	18	D	34172.25	5	9.33	BMW	I	R	248.309886	160.776596712329	0	42.8016364931507	1.60820753424657	31.3398251506849	9.31659797260275	2.4670221369863	1	0	0	0	0	0	0	0	1	0	23	0	0	0	0	0	0	0	23	0	1	1
497	2023	CC	A	P	A	G	40	21	18	D	55691.916525	5	9.21	MERCEDES	I	R	303.917771917809	188.334733972603	0	56.8561827945206	3.8107577260274	42.5106705205479	9.97239205479452	2.43303484931507	1	0	0	0	0	1	0	0	0	0	414.0805	0	0	0	0	414.0805	0	0	0	0	1	1
497	2024	CC	C	P	A	G	41	22	18	D	55691.916525	5	9.21	MERCEDES	I	R	228.340447726027	134.378978136986	0	46.224116219178	3.29920890410959	34.6372945479453	7.88290980821918	1.91794010958904	2	0	0	0	0	0	0	1	1	0	622.4605	0	0	0	0	0	0	619.666	2.79449999999994	0	0.720547945205479	0.720547945205479
498	2022	TPG	C	NB	A	G	52	33	19	G	13584.375	4	13	FORD	C	R	194.148098958905	172.536332054795	0	0	0	11.4855623013698	7.8851845479452	2.24102005479452	1	0	0	0	0	0	0	1	0	0	48.0815	0	0	0	0	0	0	48.0815	0	0	0.887671232876712	0.887671232876712
499	2022	COMP_E	A	NB	A	G	55	37	18	D	53649.225	7	12.87	NISSAN	I	U	599.023837726028	272.930832493151	229.338422876712	27.2730588493151	9.79205202739727	46.8567949315069	10.3174165479452	2.51526	0	0	0	0	0	0	0	0	0	0	0	0	0	0	0	0	0	0	0	0	1	1
499	2023	COMP_E	A	P	A	G	56	38	18	D	53649.225	7	12.87	NISSAN	I	U	585.872931780823	258.19684150685	230.887420273973	27.6604670958905	6.50793	48.9450729041097	11.15994	2.51526	0	0	0	0	0	0	0	0	0	0	0	0	0	0	0	0	0	0	0	0	1	1
499	2024	COMP_E	C	P	A	G	57	39	18	D	53649.225	7	12.87	NISSAN	I	U	412.751255671233	182.201232821918	159.908315178082	21.5161609315068	4.6001258630137	34.8591151232876	7.88839594520548	1.77790980821918	0	0	0	0	0	0	0	0	0	0	0	0	0	0	0	0	0	0	0	0	0.706849315068493	0.706849315068493
500	2022	CC	A	NB	A	G	43	23	20	G	23256.45	4	9.91	PEUGEOT	C	U	158.582409534247	126.166364876713	0	13.7833170410959	0.62381391780822	9.8993327671233	6.57975156164383	1.52982936986302	0	0	0	0	0	0	0	0	0	0	0	0	0	0	0	0	0	0	0	0	0.608219178082192	0.608219178082192
500	2023	CC	A	NB	A	G	43	23	20	G	23256.45	4	9.91	PEUGEOT	C	U	260.066978630137	203.317842410959	0	24.3251634246575	0.826031589041097	17.480973369863	11.6017078356164	2.51526000000001	0	0	0	0	0	0	0	0	0	0	0	0	0	0	0	0	0	0	0	0	0.999999999999999	0.999999999999999
500	2024	CC	C	P	A	G	44	24	20	G	23256.45	4	9.91	PEUGEOT	C	U	102.430727013699	79.1545196712329	0	10.0243765479452	0.274574465753424	7.20637545205479	4.77855912328768	0.992321753424658	0	0	0	0	0	0	0	0	0	0	0	0	0	0	0	0	0	0	0	0	0.394520547945205	0.394520547945205
501	2022	CC	A	NB	Q	G	59	41	18	D	36285.375	8	14.73	PEUGEOT	C	U	318.284158273973	224.800651643836	0	36.3478319178083	2.64381624657534	31.5936927945206	18.0613665205481	4.83679915068494	0	0	0	0	0	0	0	0	0	0	0	0	0	0	0	0	0	0	0	0	1	1
501	2023	CC	A	P	Q	G	60	42	18	D	36285.375	8	14.73	PEUGEOT	C	U	322.921616630137	232.471676136986	0	32.7428377808219	2.43146260273973	34.9648570684931	15.1653552328767	5.14542780821918	0	0	0	0	0	0	0	0	0	0	0	0	0	0	0	0	0	0	0	0	1	1
501	2024	CC	A	P	Q	G	61	43	18	D	36285.375	8	14.73	PEUGEOT	C	U	333.260007616439	220.868228794521	0	43.1148815342466	3.15660279452055	34.935921041096	25.9658194520547	5.218554	0	0	0	0	0	0	0	0	0	0	0	0	0	0	0	0	0	0	0	0	1	1
502	2022	CC	A	P	A	G	33	13	19	D	28255.5	7	14.19	RENAULT	I	R	249.678810986301	190.867656657534	0	3.40592095890412	2.38874432876712	41.6222173972603	8.95825956164383	2.43601208219178	1	1	1	0	0	0	0	0	0	0	882	882	882	0	0	0	0	0	0	0	1	1
502	2023	CC	A	P	A	G	34	14	19	D	28255.5	7	14.19	RENAULT	I	R	264.111566219178	206.076165041096	0	3.3778881369863	1.98337232876712	41.5597289589041	8.76397002739727	2.3504417260274	0	0	0	0	0	0	0	0	0	0	0	0	0	0	0	0	0	0	0	0	1	1
502	2024	CC	A	P	A	G	35	15	19	D	28255.5	7	14.19	RENAULT	I	R	253.559450054794	186.205477232876	0	4.18789619178082	1.41528953424658	48.7675428493151	10.2381351780822	2.74510906849315	0	0	0	0	0	0	0	0	0	0	0	0	0	0	0	0	0	0	0	0	1	1
503	2022	CC	A	NB	A	G	69	39	30	G	27180.825	5	8.67	RENAULT	C	U	147.69537139726	132.716411013699	0	2.19820142465753	0.772341041095891	4.879116	5.59947254794521	1.52982936986302	1	1	1	0	0	0	0	0	0	0	0	0	0	0	0	0	0	0	0	0	0.608219178082191	0.608219178082191
503	2023	CC	A	P	A	G	70	40	30	G	27180.825	5	8.67	RENAULT	C	U	242.085796684931	212.054013780822	0	4.43477235616438	1.56555616438356	9.86280312328767	11.3059247671233	2.86272649315069	0	0	0	0	0	0	0	0	0	0	0	0	0	0	0	0	0	0	0	0	0.999999999999999	0.999999999999999
503	2024	CC	A	P	A	G	71	41	30	G	27180.825	5	8.67	RENAULT	C	U	252.784733917808	223.541717013698	0	3.57960402739727	1.34423736986301	9.6428224109589	11.8016173150685	2.87473578082192	1	1	1	0	0	0	0	0	0	0	0	0	0	0	0	0	0	0	0	0	0.999999999999999	0.999999999999999
504	2022	COMP_N	A	NB	A	G	37	17	20	D	30066.75	5	12.48	MERCEDES	C	U	805.794701589041	117.241289753424	624.652627726028	27.2727912328767	3.086688	14.7674764931507	14.7146222465754	4.0592061369863	1	0	0	0	1	0	0	0	0	0	682.41	0	0	0	682.41	0	0	0	0	0	0.865753424657534	0.865753424657534
504	2023	COMP_N	A	P	A	G	38	18	20	D	30066.75	5	12.48	MERCEDES	C	U	992.24013041096	132.702461506849	799.595433698631	25.9380542465753	3.00683794520548	14.6021564383562	13.1185578082192	3.27662876712329	0	0	0	0	0	0	0	0	0	0	0	0	0	0	0	0	0	0	0	0	1	1
504	2024	COMP_N	A	P	A	G	39	19	20	D	30066.75	5	12.48	MERCEDES	C	U	1019.23008452055	132.155018630137	827.858740273973	26.4985434246575	1.75907630136987	14.8025342465753	12.9877602739726	3.16841136986301	1	0	0	0	1	0	0	0	0	0	3861.746	0	0	0	3861.746	0	0	0	0	0	1	1
505	2022	CC	A	NB	A	G	53	34	19	G	14912.625	5	14.62	NISSAN	C	U	274.956120246575	230.548818575342	0	6.5329855890411	1.80932128767124	10.8559277260274	20.5461182465754	4.66294882191781	0	0	0	0	0	0	0	0	0	0	0	0	0	0	0	0	0	0	0	0	0.994520547945206	0.994520547945206
505	2023	CC	A	P	A	G	54	35	19	G	14912.625	5	14.62	NISSAN	C	U	275.163188465753	224.298971178082	0	8.47019408219179	2.04937323287671	12.3567876164383	23.2992223561643	4.68863999999999	0	0	0	0	0	0	0	0	0	0	0	0	0	0	0	0	0	0	0	0	1	1
505	2024	CC	A	P	A	G	55	36	19	G	14912.625	5	14.62	NISSAN	C	U	274.631635315069	223.715935315069	0	8.48595000000001	2.05128	12.36873	23.3210999999999	4.68863999999999	1	1	1	0	0	0	0	0	0	0	1114	1114	1114	0	0	0	0	0	0	0	1	1
506	2022	COMP_E	A	NB	S	G	64	40	24	G	15033.375	5	10.62	HYUNDAI	C	U	364.898258547945	95.7895909315068	247.957134082192	3.78336049315068	0.813520520547946	7.64513260273973	6.821810630137	2.08770928767124	0	0	0	0	0	0	0	0	0	0	0	0	0	0	0	0	0	0	0	0	0.802739726027397	0.802739726027397
506	2023	COMP_E	C	NB	S	G	65	41	24	G	15033.375	5	10.62	HYUNDAI	C	U	54.797008109589	14.3847849863014	37.2358836164383	0.568149698630138	0.122166904109589	1.14807452054794	1.0244357260274	0.313512657534247	0	0	0	0	0	0	0	0	0	0	0	0	0	0	0	0	0	0	0	0	0.120547945205479	0.120547945205479
507	2022	CC	A	NB	A	G	49	26	23	G	30066.75	5	11.3	BMW	C	R	345.598864931507	303.959118657534	0	11.674064630137	1.22548257534247	17.4856566575343	8.87757320547944	2.37696920547946	0	0	0	0	0	0	0	0	0	0	0	0	0	0	0	0	0	0	0	0	1	1
507	2023	CC	A	P	A	G	50	27	23	G	30066.75	5	11.3	BMW	I	R	355.192579726027	315.784654191781	0	13.9487374520548	1.10090712328767	14.459082	7.96152213698631	1.93767682191781	0	0	0	0	0	0	0	0	0	0	0	0	0	0	0	0	0	0	0	0	1	1
507	2024	CC	A	P	A	G	51	28	23	G	30066.75	5	11.3	BMW	I	R	361.790897178083	315.460771397261	0	16.4029474520548	1.19390383561644	17.1098897260274	9.3534621369863	2.26992263013699	0	0	0	0	0	0	0	0	0	0	0	0	0	0	0	0	0	0	0	0	1	1
508	2022	TPG	C	NB	S	G	37	16	21	D	34353.375	5	9.67	OPEL	I	U	113.531523780822	102.969238191781	0	0	0	7.71297336986303	2.31180460273973	0.537507616438356	0	0	0	0	0	0	0	0	0	0	0	0	0	0	0	0	0	0	0	0	0.213698630136986	0.213698630136986
509	2022	TPG	C	NB	S	G	69	18	50	D	25595.3775	5	16.22	PEUGEOT	I	R	108.331268054795	98.7187532054794	0	0	0	6.763202630137	2.31180460273973	0.537507616438356	0	0	0	0	0	0	0	0	0	0	0	0	0	0	0	0	0	0	0	0	0.213698630136986	0.213698630136986
510	2022	CC	A	NB	A	G	55	23	32	G	26661.6	5	7.73	VOLKSWAGEN	I	U	203.670761589041	146.161260164384	0	18.3324619726028	1.03674608219178	28.5703295342466	7.51640909589041	2.05355473972603	0	0	0	0	0	0	0	0	0	0	0	0	0	0	0	0	0	0	0	0	0.816438356164383	0.816438356164383
510	2023	CC	C	NB	A	G	55	24	31	G	26661.6	5	7.73	VOLKSWAGEN	I	U	46.4752073424658	33.3522338630138	0	4.18324635616438	0.236572931506849	6.51940405479452	1.71515375342465	0.468596383561644	0	0	0	0	0	0	0	0	0	0	0	0	0	0	0	0	0	0	0	0	0.186301369863014	0.186301369863014
511	2022	TPG	A	NB	A	G	68	36	32	G	9434.3907	5	14.22	CITROEN	IS	R	218.411008109589	198.85604079452	0	0	0	7.42652342465753	9.43950082191781	2.68894306849315	0	0	0	0	0	0	0	0	0	0	0	0	0	0	0	0	0	0	0	0	1	1
511	2023	TPG	A	P	A	G	69	37	32	G	9434.3907	5	14.22	CITROEN	IS	R	220.322023643836	188.837050027398	0	0	0	12.1067335068493	15.3848007123287	3.99343939726027	0	0	0	0	0	0	0	0	0	0	0	0	0	0	0	0	0	0	0	0	1	1
511	2024	TPG	C	P	A	G	70	38	32	G	9434.3907	5	14.22	CITROEN	IS	R	207.061729479453	177.299904657535	0	0	0	11.4501700273973	14.5416082191781	3.77004657534247	0	0	0	0	0	0	0	0	0	0	0	0	0	0	0	0	0	0	0	0	0.882191780821918	0.882191780821918
512	2022	CC	A	P	A	G	63	37	25	D	20279.9625	4	16	CITROEN	I	U	580.552549726028	538.650171369863	0	9.19262465753425	1.52574821917809	17.6188627397261	11.0649361643835	2.50020657534247	0	0	0	0	0	0	0	0	0	0	0	0	0	0	0	0	0	0	0	0	1	1
512	2023	CC	A	P	A	G	64	38	25	D	20279.9625	4	16	CITROEN	I	U	587.692723561644	542.26576980822	0	10.7865147123288	1.62125383561644	18.8558528219178	11.7299630136986	2.43336936986301	0	0	0	0	0	0	0	0	0	0	0	0	0	0	0	0	0	0	0	0	1	1
512	2024	CC	A	P	A	G	65	39	25	D	20279.9625	4	16	CITROEN	I	U	548.087062931506	502.990080246575	0	10.7158639726027	1.60188509589041	18.7252894520549	11.6435229041096	2.41042126027398	0	0	0	0	0	0	0	0	0	0	0	0	0	0	0	0	0	0	0	0	1	1
513	2022	CC	C	NB	S	G	39	5	34	G	16120.125	5	14.11	CITROEN	I	R	171.058554082193	148.093584657535	0	5.12726334246576	2.0188984109589	9.09735320547945	5.45348778082192	1.26796668493151	0	0	0	0	0	0	0	0	0	0	0	0	0	0	0	0	0	0	0	0	0.504109589041096	0.504109589041096
514	2022	CC	A	NB	A	G	72	48	24	G	17988.067125	5	13.33	OPEL	C	U	383.991620958904	358.848454438356	0	4.39854378082192	0.830882136986302	6.57332876712329	10.8251518356164	2.51525999999999	0	0	0	0	0	0	0	0	0	0	0	0	0	0	0	0	0	0	0	0	1	1
514	2023	CC	A	P	A	G	73	49	24	G	17988.067125	5	13.33	OPEL	C	U	375.085881123288	347.217676767124	0	4.93391046575344	0.939233342465753	7.36426915068493	12.1149961643835	2.51579523287671	0	0	0	0	0	0	0	0	0	0	0	0	0	0	0	0	0	0	0	0	1	1
514	2024	CC	A	P	A	G	74	50	24	G	17988.067125	5	13.33	OPEL	C	U	404.241354	374.546466739726	0	5.32580128767124	0.598557616438355	7.96423175342466	13.0945392328767	2.71175736986302	0	0	0	0	0	0	0	0	0	0	0	0	0	0	0	0	0	0	0	0	1	1
515	2022	CC	A	NB	A	G	58	26	32	D	22694.9625	5	12	RENAULT	I	R	383.375701726027	334.636258602739	0	11.5704636164384	1.48279578082192	22.4256553972603	10.7680157260274	2.49251260273973	1	1	1	0	0	0	0	0	0	0	2028.6	2028.6	2028.6	0	0	0	0	0	0	0	0.999999999999999	0.999999999999999
515	2023	CC	A	P	A	G	59	27	32	D	22694.9625	5	12	RENAULT	I	R	419.319265561643	375.019445342465	0	10.5644934246575	1.35433989041096	20.5125992876713	9.82493539726027	2.04345221917809	0	0	0	0	0	0	0	0	0	0	0	0	0	0	0	0	0	0	0	0	1	1
515	2024	CC	A	P	A	G	60	28	32	D	22694.9625	5	12	RENAULT	I	R	402.843392630137	350.373911589041	0	12.568974	2.49823290410959	23.124435369863	11.8253682739726	2.45247049315069	0	0	0	0	0	0	0	0	0	0	0	0	0	0	0	0	0	0	0	0	1	1
516	2022	CC	A	NB	Q	G	35	17	18	D	35500.5	5	10.71	VOLKSWAGEN	C	U	426.70691769863	295.519198684931	0	52.5353146849315	5.91094463013698	49.6641248219179	18.0820398904111	4.99529498630137	0	0	0	0	0	0	0	0	0	0	0	0	0	0	0	0	0	0	0	0	1	1
516	2023	CC	A	P	Q	G	36	18	18	D	35500.5	5	10.71	VOLKSWAGEN	C	U	436.575273863014	309.104412657535	0	44.2353246575342	5.47272271232877	56.7556928219179	15.3000332054794	5.70708780821918	0	0	0	0	0	0	0	0	0	0	0	0	0	0	0	0	0	0	0	0	1	1
516	2024	CC	A	P	Q	G	37	19	18	D	35500.5	5	10.71	VOLKSWAGEN	C	U	460.002550684931	297.756037232876	0	61.9395904931506	8.13262939726027	60.220522849315	26.1701446027398	5.78362610958903	0	0	0	0	0	0	0	0	0	0	0	0	0	0	0	0	0	0	0	0	1	1
517	2022	CC	A	NB	A	G	59	35	24	G	23546.25	5	11.55	CITROEN	IS	R	241.368517726027	199.819426520548	0	1.54933191780821	4.02759394520548	12.6367478630137	18.6195475068493	4.71586997260274	0	0	0	0	0	0	0	0	0	0	0	0	0	0	0	0	0	0	0	0	1	1
517	2023	CC	C	P	A	G	60	36	24	G	23546.25	5	11.55	CITROEN	IS	R	197.36244	170.734872	0	0.92796	2.256408	11.106216	8.478624	3.85836	0	0	0	0	0	0	0	0	0	0	0	0	0	0	0	0	0	0	0	0	0.8	0.8
518	2022	CC	C	NB	S	G	22	4	18	G	10000.454625	5	14.44	NISSAN	IS	R	155.115304767123	146.601288493151	0	1.45335797260273	0.114807452054794	4.096538630137	2.31180460273973	0.537507616438356	0	0	0	0	0	0	0	0	0	0	0	0	0	0	0	0	0	0	0	0	0.213698630136986	0.213698630136986
519	2022	COMP_E	A	P	A	G	69	45	23	G	40245.975	5	8.97	NISSAN	C	R	546.99117361644	158.389290821918	345.846175972603	3.87381484931507	5.39367550684931	13.0876146575342	15.7601996712329	4.64040213698631	0	0	0	0	0	0	0	0	0	0	0	0	0	0	0	0	0	0	0	0	1	1
519	2023	COMP_E	A	P	A	G	70	46	23	G	40245.975	5	8.97	NISSAN	C	R	567.721144356163	171.735456410959	360.146059643835	3.02092126027397	2.62612010958904	13.3431883561644	12.2736927123288	4.57570586301369	0	0	0	0	0	0	0	0	0	0	0	0	0	0	0	0	0	0	0	0	1	1
519	2024	COMP_E	C	P	A	G	71	47	23	G	40245.975	5	8.97	NISSAN	C	R	420.081671342465	128.510785232876	258.209285671233	2.48100509589041	2.82412282191782	9.51931742465754	15.1323715068493	3.4047835890411	0	0	0	0	0	0	0	0	0	0	0	0	0	0	0	0	0	0	0	0	0.720547945205479	0.720547945205479
520	2022	CC	A	NB	A	G	51	33	18	D	39666.375	5	13.69	SSANGYONG	I	R	363.381676191781	262.269963698631	0	35.9566435890411	4.08573361643836	35.5214658082192	20.859229479452	4.68864	0	0	0	0	0	0	0	0	0	0	0	0	0	0	0	0	0	0	0	0	1	1
520	2023	CC	A	P	A	G	52	34	18	D	39666.375	5	13.69	SSANGYONG	I	R	365.50962830137	266.809139917808	0	35.6727025479452	3.54548293150686	38.2421883287671	16.5275898082192	4.71252476712328	0	0	0	0	0	0	0	0	0	0	0	0	0	0	0	0	0	0	0	0	1	1
520	2024	CC	A	P	A	G	53	35	18	D	39666.375	5	13.69	SSANGYONG	I	R	377.665703589041	243.648141452055	0	52.6209184931507	5.44766712328768	41.8877263561644	29.0858256986302	4.97542446575342	0	0	0	0	0	0	0	0	0	0	0	0	0	0	0	0	0	0	0	0	1	1
521	2022	TPG	A	NB	A	G	68	37	31	G	19887.525	5	13.05	RENAULT	I	U	274.477956575343	253.529610821918	0	0	0	10.0941575342466	8.40783945205479	2.44634876712329	1	1	1	0	0	0	0	0	0	0	95.9905	95.9905	95.9905	0	0	0	0	0	0	0	0.972602739726027	0.972602739726027
521	2023	TPG	A	P	A	G	69	38	31	G	19887.525	5	13.05	RENAULT	I	U	276.170296027397	252.381870821917	0	0	0	11.6100708493151	9.66309435616438	2.51526	1	0	0	0	0	0	0	1	0	0	89.378	0	0	0	0	0	0	89.378	0	0	1	1
521	2024	TPG	A	P	A	G	70	39	31	G	19887.525	5	13.05	RENAULT	I	U	268.012945561644	244.805917068494	0	0	0	11.328605260274	9.43421539726027	2.44420783561644	1	1	1	0	0	0	0	0	0	0	0	0	0	0	0	0	0	0	0	0	1	1
522	2022	CC	A	NB	A	G	42	19	23	D	23775.675	7	15.44	PEUGEOT	I	R	327.822275753425	226.079189178083	0	19.3983447945206	1.50969123287672	67.3461784931507	10.9535408219178	2.5353312328767	0	0	0	0	0	0	0	0	0	0	0	0	0	0	0	0	0	0	0	0	1	1
522	2023	CC	A	P	A	G	43	20	23	D	23775.675	7	15.44	PEUGEOT	I	R	319.001571041096	211.762847095891	0	20.4435207945205	1.59472635616438	71.0309223287673	11.5417617534247	2.62779271232877	0	0	0	0	0	0	0	0	0	0	0	0	0	0	0	0	0	0	0	0	1	1
522	2024	CC	A	P	A	G	44	21	23	D	23775.675	7	15.44	PEUGEOT	I	R	328.713405041095	215.430329671232	0	21.6190929041095	1.56204369863013	75.1208374520547	12.2008341369863	2.7802671780822	0	0	0	0	0	0	0	0	0	0	0	0	0	0	0	0	0	0	0	0	1	1
523	2022	CC	A	P	A	G	67	48	18	G	16556.334375	5	12.35	SEAT	C	U	242.831476438355	214.775739863013	0	5.3394497260274	2.26085712328768	6.92139739726028	11.0027153424658	2.53131698630137	0	0	0	0	0	0	0	0	0	0	0	0	0	0	0	0	0	0	0	0	1	1
523	2023	CC	A	P	A	G	68	49	18	G	16556.334375	5	12.35	SEAT	C	U	243.333457972603	211.197340109589	0	6.56443052054795	1.46811032876713	8.29236295890412	13.0938032876713	2.71741076712328	0	0	0	0	0	0	0	0	0	0	0	0	0	0	0	0	0	0	0	0	1	1
523	2024	CC	A	P	A	G	69	50	18	G	16556.334375	5	12.35	SEAT	C	U	250.184472246575	215.56433860274	0	7.7899465479452	1.53093328767123	8.76075863013699	13.6890491506849	2.84944602739726	0	0	0	0	0	0	0	0	0	0	0	0	0	0	0	0	0	0	0	0	1	1
524	2022	CC	A	P	A	G	45	26	18	D	24202.828125	5	11.82	VOLKSWAGEN	I	R	342.12169109589	255.6421749863	0	22.2253779452054	1.10033843835616	33.9147636164384	24.5776929863014	4.66134312328767	0	0	0	0	0	0	0	0	0	0	0	0	0	0	0	0	0	0	0	0	1	1
524	2023	CC	A	P	A	G	46	27	18	D	24202.828125	5	11.82	VOLKSWAGEN	I	R	355.099750273973	262.440569178083	0	23.5845349315069	1.19942342465754	36.6500712328767	26.6683126027396	4.55683890410959	0	0	0	0	0	0	0	0	0	0	0	0	0	0	0	0	0	0	0	0	1	1
524	2024	CC	A	P	A	G	47	28	18	D	24202.828125	5	11.82	VOLKSWAGEN	I	R	365.329555890411	265.511802328767	0	23.0536508219177	1.32436684931507	40.7432646575343	29.6288194520548	5.06765178082192	0	0	0	0	0	0	0	0	0	0	0	0	0	0	0	0	0	0	0	0	1	1
525	2022	COMP_E	A	NB	A	G	39	21	18	D	27579.3	7	12.64	PEUGEOT	I	U	503.735191315068	173.975238739726	239.110604383561	31.0612364383561	1.19828605479452	47.2127582465753	8.64441238356164	2.53265506849315	0	0	0	0	0	0	0	0	0	0	0	0	0	0	0	0	0	0	0	0	1	1
525	2023	COMP_E	A	P	A	G	40	22	18	D	27579.3	7	12.64	PEUGEOT	I	U	422.615329972603	162.423106849315	169.066015890411	31.2888776712329	1.20909106849315	47.38701	8.71660191780822	2.52462657534246	0	0	0	0	0	0	0	0	0	0	0	0	0	0	0	0	0	0	0	0	1	1
525	2024	CC	A	P	A	G	41	23	18	D	27579.3	7	12.64	PEUGEOT	I	U	258.477939123288	167.55615739726	0	31.4344944657535	1.0995021369863	47.0236872328768	8.81588761643835	2.5482102739726	0	0	0	0	0	0	0	0	0	0	0	0	0	0	0	0	0	0	0	0	1	1
526	2022	CC	A	NB	Q	G	38	19	19	G	13801.725	7	13.18	DACIA	I	R	254.727963780822	193.589851068493	0	19.409016	3.53303876712329	25.2344906301369	10.1855485479452	2.77601876712328	0	0	0	0	0	0	0	0	0	0	0	0	0	0	0	0	0	0	0	0	1	1
526	2023	CC	A	P	Q	G	39	20	19	G	13801.725	7	13.18	DACIA	I	R	259.870414356165	202.258884164384	0	13.5142956164383	3.02677536986302	28.6453290410959	9.79710328767124	2.62802687671232	1	0	0	0	0	0	0	1	0	0	254.978	0	0	0	0	0	0	254.978	0	0	1	1
526	2024	CC	A	P	Q	G	40	21	19	G	13801.725	7	13.18	DACIA	I	R	257.502744821918	198.679848821918	0	12.5993819178082	2.17337999999999	31.2906840821917	10.06104	2.69841	1	1	1	0	0	0	0	0	0	0	0	0	0	0	0	0	0	0	0	0	1	1
527	2022	CC	A	NB	S	G	69	33	36	D	17231.1216	5	13	SEAT	I	U	375.116607932843	336.928080309443	0	5.44482781323289	0.395016919783562	22.0995952419452	8.04980425721096	2.19928339122741	2	2	1	1	0	0	0	0	0	0	1410.7625	1410.7625	1068.5685	342.194	0	0	0	0	0	0	0.967123287671232	0.967123287671232
527	2023	CC	A	P	S	G	70	34	36	D	17231.1216	5	13	SEAT	I	U	429.24084223246	387.775496436402	0	5.91145253268493	0.426676680386302	24.057959483589	8.7274399888274	2.34181711056986	0	0	0	0	0	0	0	0	0	0	0	0	0	0	0	0	0	0	0	0	1	1
527	2024	CC	A	P	S	G	71	35	36	D	17231.1216	5	13	SEAT	I	U	410.032807890412	379.822056493151	0	3.02516967123289	0.356699260273972	17.7086480547946	7.1880437260274	1.9321906849315	0	0	0	0	0	0	0	0	0	0	0	0	0	0	0	0	0	0	0	0	1	1
528	2022	CC	A	NB	S	G	46	16	30	D	33025.125	5	10.69	RENAULT	IS	R	340.340201917809	294.380423835617	0	3.06437547945205	1.88318342465753	29.2153520547945	9.27739216438356	2.51947495890411	0	0	0	0	0	0	0	0	0	0	0	0	0	0	0	0	0	0	0	0	1	1
528	2023	CC	C	P	S	G	47	17	30	D	33025.125	5	10.69	RENAULT	IS	R	164.268489452055	140.501139041096	0	1.59516123287671	0.982486849315068	15.200948219178	4.81308164383562	1.17567246575342	0	0	0	0	0	0	0	0	0	0	0	0	0	0	0	0	0	0	0	0	0.452054794520548	0.452054794520548
529	2022	TPG	A	NB	A	G	49	28	21	G	15395.625	5	9.54	TOYOTA	IS	U	257.218469260274	238.258647452055	0	0	0	8.28908465753424	8.26573512328768	2.40500202739727	0	0	0	0	0	0	0	0	0	0	0	0	0	0	0	0	0	0	0	0	0.956164383561644	0.956164383561644
529	2023	TPG	A	P	A	G	50	29	21	G	15395.625	5	9.54	TOYOTA	IS	U	263.271551671233	241.416922849315	0	0	0	9.67025309589041	9.6691157260274	2.51526	2	1	1	0	0	0	0	0	1	0	614.0195	51.4855	51.4855	0	0	0	0	0	562.534	0	1	1
529	2024	TPG	A	P	A	G	51	30	21	G	15395.625	5	9.54	TOYOTA	IS	U	257.35679350685	235.519626657535	0	0	0	9.60274684931507	9.71916	2.51526	0	0	0	0	0	0	0	0	0	0	0	0	0	0	0	0	0	0	0	0	1	1
530	2022	COMP_E	A	NB	A	G	66	36	30	G	17701.95	5	12.33	OPEL	I	R	312.560712410959	142.370807835617	153.381652027397	1.76038093150685	1.47262635616438	5.01031495890411	6.82147610958905	1.74345419178082	0	0	0	0	0	0	0	0	0	0	0	0	0	0	0	0	0	0	0	0	0.693150684931507	0.693150684931507
530	2023	COMP_E	A	P	A	G	67	36	30	G	17701.95	5	12.33	OPEL	I	R	457.241518438355	189.16059830137	244.211206438356	2.54810991780821	1.48386624657534	6.9248429589041	10.4482140821918	2.46468049315068	1	0	0	0	1	0	0	0	0	0	256.45	0	0	0	256.45	0	0	0	0	0	1	1
530	2024	CC	A	P	A	G	68	37	30	G	17701.95	5	12.33	OPEL	I	R	300.266848109589	197.585096876712	78.7882531232876	2.95652605479452	1.17129024657534	6.8730591780822	10.5012021369863	2.39142049315069	0	0	0	0	0	0	0	0	0	0	0	0	0	0	0	0	0	0	0	0	1	1
531	2022	CC	C	P	S	G	43	14	28	G	14912.625	5	9.8	OPEL	I	R	377.648576136986	346.883892164383	0	6.8723901369863	1.13823961643835	11.0280385479452	9.51396509589041	2.21205057534246	0	0	0	0	0	0	0	0	0	0	0	0	0	0	0	0	0	0	0	0	0.879452054794521	0.879452054794521
532	2022	CC	A	NB	A	G	47	25	22	D	21117.9675	5	12.36	NISSAN	I	U	242.831041561644	201.061802383561	0	6.49013350684932	0.896381260273973	22.4856349315069	9.37319884931508	2.52389063013699	0	0	0	0	0	0	0	0	0	0	0	0	0	0	0	0	0	0	0	0	1	1
532	2023	CC	A	P	A	G	48	26	22	D	21117.9675	5	12.36	NISSAN	I	U	243.563507753424	196.269394109589	0	7.39353969863014	0.979275452054795	25.6580940000001	10.6648495890411	2.59835490410959	1	1	1	0	0	0	0	0	0	0	0	0	0	0	0	0	0	0	0	0	1	1
532	2024	CC	C	P	A	G	49	27	22	D	21117.9675	5	12.36	NISSAN	I	U	153.665358904109	123.852051369862	0	4.70419520547945	0.383862328767124	16.3028589041096	6.77404109589041	1.64835	0	0	0	0	0	0	0	0	0	0	0	0	0	0	0	0	0	0	0	0	0.616438356164384	0.616438356164384
533	2022	CC	A	NB	A	G	67	27	40	D	30622.2	5	9.23	AUDI	I	R	458.605726684932	349.921338739727	0	34.8543649315068	2.55520175342465	43.3206785753424	23.4324953424658	4.52164734246576	0	0	0	0	0	0	0	0	0	0	0	0	0	0	0	0	0	0	0	0	0.964383561643836	0.964383561643836
533	2023	CC	A	P	A	G	68	28	40	D	30622.2	5	9.23	AUDI	I	R	493.836393780822	373.682132547946	0	39.006567780822	2.00377808219178	48.3608996712328	26.2705007671232	4.51251493150685	1	1	1	0	0	0	0	0	0	0	0	0	0	0	0	0	0	0	0	0	1	1
533	2024	CC	A	P	A	G	69	29	40	D	30622.2	5	9.23	AUDI	I	R	461.865495616438	337.58606079452	0	40.3771988219178	2.02498668493151	50.0597622739726	27.1710969863014	4.64639005479452	0	0	0	0	0	0	0	0	0	0	0	0	0	0	0	0	0	0	0	0	1	1
534	2022	TPG	A	NB	A	G	35	16	19	D	23231.5272	5	11.04	FIAT	I	R	339.950385123287	265.207723150685	0	0	0	50.6798630136986	20.1705854794521	3.89221347945206	0	0	0	0	0	0	0	0	0	0	0	0	0	0	0	0	0	0	0	0	0.83013698630137	0.83013698630137
534	2023	TPG	A	P	A	G	36	17	19	D	23231.5272	5	11.04	FIAT	I	R	397.711446	311.291608356164	0	0	0	56.9079665753424	24.8232310684931	4.68864	0	0	0	0	0	0	0	0	0	0	0	0	0	0	0	0	0	0	0	0	1	1
534	2024	TPG	A	P	A	G	37	18	19	D	23231.5272	5	11.04	FIAT	I	R	383.945189506849	298.27982950685	0	0	0	56.0439	24.93282	4.68864	1	1	1	0	0	0	0	0	0	0	1114	1114	1114	0	0	0	0	0	0	0	1	1
535	2022	CC	C	NB	A	G	48	25	23	G	8780.94	5	15.29	DAEWOO	C	U	214.343104438356	185.832386465754	0	2.09470076712329	0.867679397260273	15.9775711232876	7.76529238356165	1.80547430136986	0	0	0	0	0	0	0	0	0	0	0	0	0	0	0	0	0	0	0	0	0.717808219178082	0.717808219178082
536	2022	CC	A	NB	A	G	69	43	26	G	14067.375	5	17.33	SKODA	I	R	318.948382273973	283.504324520548	0	10.2811210684931	1.99033035616439	11.3871463561644	9.25865901369864	2.52680095890411	0	0	0	0	0	0	0	0	0	0	0	0	0	0	0	0	0	0	0	0	1	1
536	2023	CC	A	P	A	G	70	44	26	G	14067.375	5	17.33	SKODA	I	R	306.801472849316	269.338182164384	0	10.5042462739726	2.14909380821917	12.2147501917809	9.92622821917808	2.66897219178082	0	0	0	0	0	0	0	0	0	0	0	0	0	0	0	0	0	0	0	0	1	1
536	2024	CC	C	P	A	G	71	45	26	G	14067.375	5	17.33	SKODA	I	R	286.174400630137	260.942954136986	0	5.09448032876713	1.66373794520548	8.68585947945206	7.71056482191782	2.07680391780821	0	0	0	0	0	0	0	0	0	0	0	0	0	0	0	0	0	0	0	0	0.93972602739726	0.93972602739726
537	2022	TPG	A	NB	S	G	46	16	30	G	14144.328975	5	12.67	CITROEN	IS	R	205.571039013699	187.08001430137	0	0	0	10.0423737534247	6.47089857534247	1.97775238356165	0	0	0	0	0	0	0	0	0	0	0	0	0	0	0	0	0	0	0	0	0.786301369863014	0.786301369863014
537	2023	TPG	C	P	S	G	47	17	30	G	14144.328975	5	12.67	CITROEN	IS	R	74.0233758904111	67.2500707397262	0	0	0	3.689862	2.3767015890411	0.706741561643835	0	0	0	0	0	0	0	0	0	0	0	0	0	0	0	0	0	0	0	0	0.279452054794521	0.279452054794521
538	2022	TPG	C	NB	S	G	25	6	19	D	16905	5	12.25	RENAULT	I	U	92.8969918405339	87.6387712980338	0	0	0	4.10359017201748	0.936815483743233	0.217814886739397	0	0	0	0	0	0	0	0	0	0	0	0	0	0	0	0	0	0	0	0	0.210958904109589	0.210958904109589
539	2022	COMP_E	C	NB	S	G	58	34	24	D	39341.400525	5	13.04	BMW	I	R	97.3475200273973	46.8565273150685	38.199235890411	1.51715104109589	0.159700109589041	8.55425909589041	1.53003008219179	0.530616493150685	0	0	0	0	0	0	0	0	0	0	0	0	0	0	0	0	0	0	0	0	0.210958904109589	0.210958904109589
540	2022	COMP_E	A	NB	A	G	52	34	18	D	21747.075	5	12.2	FORD	I	R	620.024803561643	185.95000389041	358.124384712329	7.2289890410959	1.28706780821918	55.5921634520548	9.30970684931507	2.53248780821917	0	0	0	0	0	0	0	0	0	0	0	0	0	0	0	0	0	0	0	0	1	1
540	2023	COMP_E	A	P	A	G	53	35	18	D	21747.075	5	12.2	FORD	I	R	610.86944449315	174.860848438356	356.656909972602	7.56069961643838	1.22511460273973	58.2360800547945	9.71594860273973	2.61384320547945	0	0	0	0	0	0	0	0	0	0	0	0	0	0	0	0	0	0	0	0	1	1
540	2024	COMP_E	A	P	A	G	54	36	18	D	21747.075	5	12.2	FORD	I	R	633.263019369864	178.810867068494	358.680357863013	11.3655697808219	3.50296536986303	63.564925479452	13.8552389589041	3.48309484931507	1	0	0	0	0	0	0	1	0	0	560.8435	0	0	0	0	0	0	560.8435	0	0	0.999999999999999	0.999999999999999
541	2022	COMP_E	A	NB	A	G	42	23	19	G	17629.512075	4	12.61	FIAT	I	R	430.297360191781	169.953231287672	227.643775232876	6.10081849315069	1.9401188219178	13.2031246027397	9.00649742465754	2.44979432876712	0	0	0	0	0	0	0	0	0	0	0	0	0	0	0	0	0	0	0	0	1	1
541	2023	COMP_E	C	P	A	G	43	24	19	G	17629.512075	4	12.61	FIAT	I	R	318.316472958904	115.727450465754	179.82888	3.98544435616438	1.32848145205479	9.67767945205479	6.12333172602741	1.64520550684932	0	0	0	0	0	0	0	0	0	0	0	0	0	0	0	0	0	0	0	0	0.720547945205479	0.720547945205479
542	2022	CC	A	NB	S	G	43	24	19	D	19296.948825	5	13.67	PEUGEOT	C	U	327.726101095891	285.385534273973	0	16.6501246849314	0.568618027397261	12.7849739178082	9.72217068493151	2.61467950684932	0	0	0	0	0	0	0	0	0	0	0	0	0	0	0	0	0	0	0	0	1	1
542	2023	CC	A	P	S	G	44	25	19	D	19296.948825	5	13.67	PEUGEOT	C	U	325.188963452055	278.577204821918	0	18.4444594520548	0.6105	14.1743715616439	10.7589836712329	2.62344394520548	0	0	0	0	0	0	0	0	0	0	0	0	0	0	0	0	0	0	0	0	1	1
542	2024	CC	A	P	S	G	45	26	19	D	19296.948825	5	13.67	PEUGEOT	C	U	323.339733863014	276.564060164384	0	18.2677656986302	0.619030273972603	14.342836109589	10.8870381369863	2.65900347945205	0	0	0	0	0	0	0	0	0	0	0	0	0	0	0	0	0	0	0	0	1	1
543	2022	TPG	C	NB	Q	N	26	6	20	G	19340.491275	5	13.56	RENAULT	C	U	645.982929041096	610.855060109589	0	0	0	25.5571022465754	7.76529238356165	1.80547430136986	0	0	0	0	0	0	0	0	0	0	0	0	0	0	0	0	0	0	0	0	0.717808219178082	0.717808219178082
544	2022	COMP_E	A	NB	A	G	35	16	19	D	24319.05	5	13.2	VOLKSWAGEN	C	U	516.507159296095	367.4722346966	115.491380145349	2.50582664130986	0.53309782440411	25.3422251946555	4.1926777786496	0.96971701512822	0	0	0	0	0	0	0	0	0	0	0	0	0	0	0	0	0	0	0	0	1	1
544	2023	COMP_E	A	P	A	G	36	17	19	D	24319.05	5	13.2	VOLKSWAGEN	C	U	436.556883724513	290.999853749215	114.062982966357	2.34264406292672	0.424572069447945	23.2726492139885	4.44269366893151	1.01148799364589	0	0	0	0	0	0	0	0	0	0	0	0	0	0	0	0	0	0	0	0	1	1
544	2024	COMP_E	A	P	A	G	37	18	19	D	24319.05	5	13.2	VOLKSWAGEN	I	R	278.35888566646	149.733394301112	99.8411902585644	1.99270408052055	0.442507192931508	20.6470104600657	4.64418901663562	1.05789035663014	1	0	0	0	0	0	0	1	0	0	432.239	0	0	0	0	0	0	432.239	0	0	1	1
545	2022	CC	A	NB	S	G	57	39	18	G	17508.75	5	10.83	DAEWOO	I	U	283.589192383562	231.539601534247	0	8.68522389041097	1.29486213698631	28.7308659452056	10.8226763835616	2.51596249315069	0	0	0	0	0	0	0	0	0	0	0	0	0	0	0	0	0	0	0	0	1	1
545	2023	CC	A	P	S	G	58	40	18	G	17508.75	5	10.83	DAEWOO	I	U	298.232695561644	243.402034684932	0	9.16285232876712	1.36825594520548	30.3108733972603	11.3864104109589	2.60226879452055	0	0	0	0	0	0	0	0	0	0	0	0	0	0	0	0	0	0	0	0	1	1
545	2024	CC	C	P	S	G	59	41	18	G	17508.75	5	10.83	DAEWOO	I	U	51.2480461643836	40.4435342465753	0	1.80473835616438	0.267449178082192	5.97520602739727	2.24396383561644	0.513154520547945	0	0	0	0	0	0	0	0	0	0	0	0	0	0	0	0	0	0	0	0	0.178082191780822	0.178082191780822
546	2022	CC	A	NB	A	G	30	11	19	D	21686.7	5	14	TOYOTA	I	R	318.025440082193	214.546325671234	0	12.237196520548	3.85919630136986	63.7460349041095	18.9208836164383	4.71580306849315	0	0	0	0	0	0	0	0	0	0	0	0	0	0	0	0	0	0	0	0	1	1
546	2023	CC	A	P	A	G	31	12	19	D	21686.7	5	14	TOYOTA	I	R	305.336139041096	219.516866136986	0	6.79518279452056	1.4975481369863	61.1115852328768	11.5687241095891	4.84623263013699	1	1	1	0	0	0	0	0	0	0	0	0	0	0	0	0	0	0	0	0	1	1
546	2024	CC	A	P	A	G	32	13	19	D	21686.7	5	14	TOYOTA	I	R	497.279847945206	180.273725424658	199.116063616439	20.3921384383562	8.19859684931507	61.1623654520548	23.0386977534247	5.09826041095891	0	0	0	0	0	0	0	0	0	0	0	0	0	0	0	0	0	0	0	0	1	1
547	2022	COMP_N	C	NB	S	G	31	13	18	G	24548.475	5	9.84	TOYOTA	IS	U	781.972356694959	143.947135561644	620.434993352493	2.09470076712329	1.279608	8.317452	4.78538334246576	1.11308367123287	0	0	0	0	0	0	0	0	0	0	0	0	0	0	0	0	0	0	0	0	0.717808219178082	0.717808219178082
548	2022	CC	A	P	S	G	48	26	21	G	10740.68835	5	11.59	HYUNDAI	I	R	359.360270876713	288.612888164384	0	21.2316512054794	0.684663205479451	36.7476843287672	9.50265830136986	2.58072567123287	0	0	0	0	0	0	0	0	0	0	0	0	0	0	0	0	0	0	0	0	1	1
548	2023	CC	C	P	S	G	49	27	21	G	10740.68835	5	11.59	HYUNDAI	I	R	257.540646	202.597820383562	0	16.5488318630138	0.360713506849316	28.6635269589041	7.39022794520548	1.97952534246576	0	0	0	0	0	0	0	0	0	0	0	0	0	0	0	0	0	0	0	0	0.720547945205479	0.720547945205479
549	2022	CC	C	P	A	N	33	10	22	D	39776.825025	5	10.42	BMW	IS	R	682.381641534247	638.796089589041	0	5.55665391780821	1.27084356164383	27.187287780822	7.76529238356165	1.80547430136986	0	0	0	0	0	0	0	0	0	0	0	0	0	0	0	0	0	0	0	0	0.717808219178082	0.717808219178082
550	2022	CC	A	NB	S	G	48	17	31	D	38169.075	5	10.21	AUDI	C	U	337.915964958904	245.239924027398	0	35.5710083013698	3.88267964383561	29.6747156712329	18.792494630137	4.75514268493151	0	0	0	0	0	0	0	0	0	0	0	0	0	0	0	0	0	0	0	0	1	1
550	2023	CC	C	P	S	G	49	18	31	D	38169.075	5	10.21	AUDI	C	U	271.448873013698	204.34405109589	0	24.878125890411	2.27959027397259	26.9406123287671	8.94073068493151	4.06576273972603	0	0	0	0	0	0	0	0	0	0	0	0	0	0	0	0	0	0	0	0	0.808219178082192	0.808219178082192
551	2022	CC	A	NB	A	G	55	35	20	G	15492.225	5	10.4	FORD	C	U	290.602884000001	261.436572657535	0	2.48053676712329	0.990214273972603	14.7731967945206	8.86191764383562	2.0604458630137	0	0	0	0	0	0	0	0	0	0	0	0	0	0	0	0	0	0	0	0	0.819178082191781	0.819178082191781
551	2023	CC	A	NB	A	G	55	36	19	G	15492.225	5	10.4	FORD	C	U	343.175664986303	305.348282136988	0	2.9682677260274	1.01938446575343	18.801760849315	12.2336171506849	2.80435265753424	0	0	0	0	0	0	0	0	0	0	0	0	0	0	0	0	0	0	0	0	1	1
551	2024	CC	A	P	A	G	56	37	19	G	15492.225	5	10.4	FORD	C	U	345.238887369863	306.36341819178	0	2.9847261369863	0.986768712328768	19.2634326575342	12.7313168219178	2.90922484931508	0	0	0	0	0	0	0	0	0	0	0	0	0	0	0	0	0	0	0	0	1	1
552	2022	COMP_N	C	NB	A	G	37	19	18	D	26655.767775	5	14.89	BMW	C	U	766.435060313692	111.882672	622.02534973835	13.9230128219179	1.08023375342466	12.1133904657534	4.06241753424658	1.347984	2	0	0	0	2	0	0	0	0	0	730.1235	0	0	0	730.1235	0	0	0	0	0	0.756164383561644	0.756164383561644
553	2022	CC	A	NB	A	G	59	39	20	D	36366.2775	5	13.51	NISSAN	IS	R	344.318320273973	285.276514027398	0	6.67803369863014	1.78650698630137	37.1267295616438	10.9160076164384	2.53452838356164	0	0	0	0	0	0	0	0	0	0	0	0	0	0	0	0	0	0	0	0	1	1
553	2023	CC	A	P	A	G	60	40	20	D	36366.2775	5	13.51	NISSAN	IS	R	332.43845860274	265.777411643836	0	7.50894928767123	2.02465216438356	41.9383727671233	12.3676929863013	2.82137975342467	0	0	0	0	0	0	0	0	0	0	0	0	0	0	0	0	0	0	0	0	1	1
553	2024	CC	A	P	A	G	61	41	20	D	36366.2775	5	13.51	NISSAN	IS	R	348.948753698629	280.376891917807	0	7.24517983561644	2.13721832876713	42.6788674520548	13.4508705205479	3.05972564383561	0	0	0	0	0	0	0	0	0	0	0	0	0	0	0	0	0	0	0	0	1	1
554	2022	CC	A	NB	A	G	64	25	39	D	35017.5	5	13.48	LAND ROVER	C	U	470.319432	382.650227013698	0	27.9685605205479	1.4645978630137	44.5374970684932	11.1832895342466	2.51526	1	0	0	0	0	0	0	1	0	0	74.267	0	0	0	0	0	0	74.267	0	0	1	1
554	2023	CC	A	P	A	G	65	26	39	D	35017.5	5	13.48	LAND ROVER	C	U	460.599937479452	369.679995616438	0	29.1675490684932	1.5702394520548	45.7047061643836	11.9894840547945	2.48796312328767	0	0	0	0	0	0	0	0	0	0	0	0	0	0	0	0	0	0	0	0	1	1
554	2024	CC	A	P	A	G	66	27	39	D	35017.5	5	13.48	LAND ROVER	C	U	433.12121539726	353.811913068493	0	25.7727341917809	1.33858397260274	38.3362555068493	11.4816818630137	2.38004679452055	0	0	0	0	0	0	0	0	0	0	0	0	0	0	0	0	0	0	0	0	1	1
555	2022	CC	C	NB	S	G	39	20	19	G	10776.973725	5	9.65	SUZUKI	C	U	72.8427190684932	61.620290630137	0	3.50423654794521	0.114807452054794	4.75407221917808	2.31180460273973	0.537507616438356	0	0	0	0	0	0	0	0	0	0	0	0	0	0	0	0	0	0	0	0	0.213698630136986	0.213698630136986
556	2022	CC	A	NB	A	G	30	12	18	D	16350.528075	5	12.44	SEAT	I	R	369.486174410959	313.074268356165	0	19.1017923287671	1.05778742465753	14.9322613150685	17.3764691506849	3.94359583561644	0	0	0	0	0	0	0	0	0	0	0	0	0	0	0	0	0	0	0	0	0.841095890410959	0.841095890410959
556	2023	CC	A	P	A	G	31	13	18	D	16350.528075	5	12.44	SEAT	I	R	427.570783561644	366.898959041096	0	16.9577832328766	0.84817684931507	17.087978630137	21.0892458082192	4.68864000000001	2	1	1	0	0	0	0	1	0	0	862.8335	570.8255	570.8255	0	0	0	0	292.008	0	0	1	1
556	2024	CC	C	P	A	G	32	14	18	D	16350.528075	5	12.44	SEAT	I	R	68.7488900547945	59.1410584931507	0	2.56182526027397	0.124341287671232	2.74142934246576	3.42234591780821	0.757889753424658	0	0	0	0	0	0	0	0	0	0	0	0	0	0	0	0	0	0	0	0	0.161643835616438	0.161643835616438
557	2022	COMP_E	A	NB	A	G	46	24	22	G	39811.275	5	8.38	AUDI	I	U	503.092085529806	198.136520547945	255.102134981861	9.76973950684931	5.18871476712328	17.257614	14.3789643287672	3.25839739726028	0	0	0	0	0	0	0	0	0	0	0	0	0	0	0	0	0	0	0	0	1	1
557	2023	COMP_E	A	P	A	G	47	25	22	G	39811.275	5	8.38	AUDI	I	U	483.752004246576	184.357619178083	245.537413150685	10.5969419178082	5.42943575342466	18.9176387671234	15.4866287671233	3.42632671232876	0	0	0	0	0	0	0	0	0	0	0	0	0	0	0	0	0	0	0	0	1	1
557	2024	COMP_E	A	P	A	G	48	26	22	G	39811.275	5	8.38	AUDI	I	U	466.957920285328	180.228507015563	235.699844400945	10.7694888962471	2.85796739047841	18.7506050451178	15.2759471585468	3.37556037842959	0	0	0	0	0	0	0	0	0	0	0	0	0	0	0	0	0	0	0	0	1	1
558	2022	COMP_E	A	NB	A	G	43	25	18	D	26685.75	5	12.57	AUDI	I	R	280.05299459005	105.402975534246	138.128303357174	9.49439564383562	3.55481605479452	10.7448334520548	10.5215409863014	2.20612956164383	0	0	0	0	0	0	0	0	0	0	0	0	0	0	0	0	0	0	0	0	0.731506849315068	0.731506849315068
558	2023	COMP_E	A	NB	A	G	44	25	18	D	26685.75	5	12.57	AUDI	I	R	379.027047987599	143.262673068493	184.502947932805	12.2940650136986	3.64941846575343	17.3936969589041	15.0418502465753	2.88239630136986	0	0	0	0	0	0	0	0	0	0	0	0	0	0	0	0	0	0	0	0	1	1
558	2024	COMP_E	A	P	A	G	45	26	18	D	26685.75	5	12.57	AUDI	I	R	383.061085150685	144.680939835616	186.310516684931	11.8788915616438	3.23461298630137	18.6229261643835	15.4648849315069	2.86831298630137	0	0	0	0	0	0	0	0	0	0	0	0	0	0	0	0	0	0	0	0	1	1
559	2022	CC	A	NB	Q	G	63	43	20	G	11410.875	5	14.33	FIAT	C	U	545.257922301371	503.118034356165	0	12.7458015616438	0.810509835616438	14.9918394246576	11.0385759452055	2.55316117808219	1	1	0	1	0	0	0	0	0	0	1866.0245	1866.0245	0	1866.0245	0	0	0	0	0	0	1	1
559	2023	CC	A	P	Q	G	64	44	20	G	11410.875	5	14.33	FIAT	C	U	552.114523068494	508.758519123289	0	13.2101160821918	0.563633671232876	15.5447349863013	11.428894520548	2.60862468493151	0	0	0	0	0	0	0	0	0	0	0	0	0	0	0	0	0	0	0	0	1	1
559	2024	CC	A	P	Q	G	65	45	20	G	11410.875	5	14.33	FIAT	C	U	544.312466876711	503.020287452054	0	12.5030065479452	0.544064219178082	14.5824531780822	11.1254843835617	2.53717109589041	0	0	0	0	0	0	0	0	0	0	0	0	0	0	0	0	0	0	0	0	1	1
560	2022	CC	A	NB	A	G	39	20	19	D	71725.5	7	13.89	LAND ROVER	C	U	430.913011808219	179.59515049315	42.6529755616438	113.011678849315	16.9306536164383	54.472891150685	19.2671792876713	4.98248284931507	2	2	1	1	0	0	0	0	0	0	4176.5545	4176.5545	882	3294.5545	0	0	0	0	0	0	1	1
560	2023	COMP_E	A	P	A	G	40	21	19	D	71725.5	7	13.89	LAND ROVER	C	U	594.851028410959	203.298005342466	235.52691920548	80.0133677260276	8.13791482191782	48.2157512054795	14.0579584109589	5.60111169863014	0	0	0	0	0	0	0	0	0	0	0	0	0	0	0	0	0	0	0	0	0.999999999999999	0.999999999999999
560	2024	COMP_E	A	P	A	G	41	22	19	D	71725.5	7	13.89	LAND ROVER	C	U	636.517201808219	172.757717753425	301.940554767123	92.8441040547944	8.41673769863014	39.3651403561645	17.6420784657534	3.55086871232877	0	0	0	0	0	0	0	0	0	0	0	0	0	0	0	0	0	0	0	0	1	1
561	2022	COMP_E	A	NB	A	G	44	26	18	D	25381.65	5	12.28	PEUGEOT	C	U	413.633754328767	135.432584054795	209.960985616438	38.2657720273973	3.12124397260274	17.1338079452055	7.29943906849315	2.41992164383561	1	1	1	0	0	0	0	0	0	0	882	882	882	0	0	0	0	0	0	0	1	1
561	2023	COMP_E	A	P	A	G	45	27	18	D	25381.65	5	12.28	PEUGEOT	C	U	447.751505013699	150.911786465753	241.496371479452	29.4284081917808	2.34194490410959	15.9105332054795	5.77643391780822	1.88602684931507	0	0	0	0	0	0	0	0	0	0	0	0	0	0	0	0	0	0	0	0	1	1
561	2024	COMP_E	A	P	A	G	46	28	18	D	25381.65	5	12.28	PEUGEOT	C	U	461.521140164383	155.103730356164	257.577142191781	23.2525232876712	1.49045630136987	16.6872564657534	5.58428531506849	1.82574624657534	0	0	0	0	0	0	0	0	0	0	0	0	0	0	0	0	0	0	0	0	0.999999999999999	0.999999999999999
562	2022	CC	A	NB	A	G	65	36	29	D	35029.575	5	10.77	AUDI	C	U	466.010037945205	377.673364109589	0	26.2506636986301	3.10334712328768	32.9599750684931	21.1333356164384	4.88935232876711	0	0	0	0	0	0	0	0	0	0	0	0	0	0	0	0	0	0	0	0	1	1
562	2023	CC	A	P	A	G	66	37	29	D	35029.575	5	10.77	AUDI	C	U	458.266322136986	380.330594630137	0	21.8173297808219	2.01946709589042	31.7377707945205	16.9664138630137	5.39474597260273	0	0	0	0	0	0	0	0	0	0	0	0	0	0	0	0	0	0	0	0	1	1
562	2024	CC	A	P	A	G	67	38	29	D	35029.575	5	10.77	AUDI	C	U	482.961632547944	377.614388136985	0	32.1600026301369	3.09371293150685	34.4536427671233	29.9983977534246	5.64148832876713	0	0	0	0	0	0	0	0	0	0	0	0	0	0	0	0	0	0	0	0	1	1
563	2022	CC	C	NB	S	G	34	13	20	D	28672.0875	5	10.92	RENAULT	I	R	88.7264237260274	61.5434847123287	0	3.6892264109589	0.346195315068493	20.2616754246576	2.34144312328768	0.544398739726027	0	0	0	0	0	0	0	0	0	0	0	0	0	0	0	0	0	0	0	0	0.216438356164384	0.216438356164384
564	2022	TPG	A	NB	A	G	38	19	19	D	24964.84515	5	11.91	VOLKSWAGEN	IS	R	162.163786520548	134.387073534246	0	0	0	17.8771795068493	8.03203906849316	1.8674944109589	0	0	0	0	0	0	0	0	0	0	0	0	0	0	0	0	0	0	0	0	0.742465753424657	0.742465753424657
564	2023	TPG	A	NB	A	G	38	20	18	D	24964.84515	5	11.91	VOLKSWAGEN	IS	R	217.500242465753	176.954679452054	0	0	0	26.2548452054795	11.7754578082192	2.51526000000001	0	0	0	0	0	0	0	0	0	0	0	0	0	0	0	0	0	0	0	0	1	1
564	2024	TPG	A	P	A	G	39	21	18	D	24964.84515	5	11.91	VOLKSWAGEN	IS	R	223.004945342466	176.551582191781	0	0	0	30.1458209589041	13.5032564383562	2.80428575342466	0	0	0	0	0	0	0	0	0	0	0	0	0	0	0	0	0	0	0	0	1	1
565	2022	TPG	A	NB	A	G	55	36	19	D	19521.930225	5	16.93	CITROEN	C	U	297.085457342467	271.934396136988	0	0	0	13.6155549863014	9.0030184109589	2.53248780821917	0	0	0	0	0	0	0	0	0	0	0	0	0	0	0	0	0	0	0	0	1	1
565	2023	TPG	C	P	A	G	56	37	19	D	19521.930225	5	16.93	CITROEN	C	U	207.850160958905	188.477206273973	0	0	0	10.3727127945206	7.14388701369862	1.85635487671233	0	0	0	0	0	0	0	0	0	0	0	0	0	0	0	0	0	0	0	0	0.720547945205479	0.720547945205479
566	2022	CC	A	NB	A	G	59	40	19	G	17257.80735	4	13	SUZUKI	I	U	243.258659178082	205.596629835616	0	2.55108715068494	0.87289791780822	20.2556206027398	11.3557014246575	2.62672224657534	0	0	0	0	0	0	0	0	0	0	0	0	0	0	0	0	0	0	0	0	1	1
566	2023	CC	A	P	A	G	60	41	19	G	17257.80735	4	13	SUZUKI	I	U	247.385572273973	202.049808821918	0	3.03082306849315	0.940337260273973	24.1405415342466	14.0210942465754	3.20296734246575	0	0	0	0	0	0	0	0	0	0	0	0	0	0	0	0	0	0	0	0	1	1
566	2024	CC	C	P	A	G	61	42	19	G	17257.80735	4	13	SUZUKI	I	U	187.658534136986	148.624268054794	0	2.52817249315068	0.591699945205479	20.2791708493151	12.7305139726028	2.90470882191781	1	1	1	0	0	0	0	0	0	0	0	0	0	0	0	0	0	0	0	0	0.734246575342466	0.734246575342466
567	2022	COMP_E	A	NB	A	G	35	16	19	D	35585.025	5	10.21	PEUGEOT	I	R	685.352317808219	212.536392410959	392.996345424658	10.5368620273973	2.07884449315069	53.7155031780822	10.9558824657534	2.53248780821917	2	2	2	0	0	0	0	0	0	0	0	0	0	0	0	0	0	0	0	0	1	1
567	2023	COMP_E	A	P	A	G	36	17	19	D	35585.025	5	10.21	PEUGEOT	I	R	664.263941753425	195.437909835617	391.327823835617	10.1915699178082	1.95446975342465	51.5615253698631	11.2313935890411	2.55924945205479	2	1	1	0	0	0	0	1	0	0	495.1555	0	0	0	0	0	0	495.1555	0	0	1	1
567	2024	COMP_E	A	P	A	G	37	18	19	D	35585.025	5	10.21	PEUGEOT	I	R	561.574630356164	198.464083068493	282.192334931507	10.9183827123288	1.53146852054795	54.1373001369864	11.6315470684932	2.69951391780822	0	0	0	0	0	0	0	0	0	0	0	0	0	0	0	0	0	0	0	0	1	1
568	2022	CC	A	NB	A	G	39	19	20	G	18257.4	5	12.93	SMART	IS	U	277.136625534246	243.439434082191	0	4.50465369863013	1.56197679452055	13.7562877808219	11.3280031232877	2.54627005479452	0	0	0	0	0	0	0	0	0	0	0	0	0	0	0	0	0	0	0	0	1	1
568	2023	CC	A	P	A	G	40	20	20	G	18257.4	5	12.93	SMART	IS	U	271.725488054795	235.829559945206	0	4.75072701369863	1.69143624657535	14.6641096438356	12.2429837260274	2.54667147945206	0	0	0	0	0	0	0	0	0	0	0	0	0	0	0	0	0	0	0	0	1	1
568	2024	CC	A	P	A	G	41	21	20	G	18257.4	5	12.93	SMART	IS	U	282.844382383562	248.895999452055	0	4.29203243835617	1.48583991780821	13.698482630137	11.9809872328767	2.49104071232877	0	0	0	0	0	0	0	0	0	0	0	0	0	0	0	0	0	0	0	0	1	1
569	2022	COMP_E	A	NB	A	N	54	17	37	D	47817	5	8.53	BMW	I	R	1195.1398890411	496.773985972602	577.663630273973	30.747054739726	11.5452742191781	65.7301431780822	10.2982150684932	2.3815855890411	1	1	1	0	0	0	0	0	0	0	0	0	0	0	0	0	0	0	0	0	1	1
569	2023	COMP_E	A	P	A	G	55	18	37	D	47817	5	8.53	BMW	I	R	1223.15698849315	494.692666027397	616.237194657534	25.5112060273972	9.09377383561644	66.3715528767124	9.16017616438356	2.09041890410959	0	0	0	0	0	0	0	0	0	0	0	0	0	0	0	0	0	0	0	0	1	1
569	2024	COMP_E	A	P	A	G	56	19	37	D	47817	5	8.53	BMW	I	R	1213.5519	469.365780821918	628.434817397261	22.4152183561644	6.86620150684932	74.3923520547946	9.83155890410959	2.24597095890411	0	0	0	0	0	0	0	0	0	0	0	0	0	0	0	0	0	0	0	0	1	1
570	2022	TPG	A	NB	A	G	43	21	22	D	17412.15	5	14.57	CITROEN	IS	R	282.050063342466	253.801375315069	0	0	0	14.8912490958904	10.9007534794521	2.45668545205479	1	0	0	0	0	0	0	1	0	0	99.1875	0	0	0	0	0	0	99.1875	0	0	1	1
570	2023	TPG	A	P	A	G	44	22	22	D	17412.15	5	14.57	CITROEN	IS	R	283.837072109588	254.198585013698	0	0	0	15.7420017534247	11.5069047123288	2.38958063013699	0	0	0	0	0	0	0	0	0	0	0	0	0	0	0	0	0	0	0	0	1	1
570	2024	TPG	A	P	A	G	45	23	22	D	17412.15	5	14.57	CITROEN	IS	R	269.693677150685	236.173279808219	0	0	0	17.8155608219178	13.0051553424658	2.69968117808219	0	0	0	0	0	0	0	0	0	0	0	0	0	0	0	0	0	0	0	0	1	1
571	2022	CC	A	NB	Q	G	44	25	19	D	33447.75	5	10.79	FORD	I	U	412.345749863015	342.860814246576	0	27.4646387671233	4.25158890410959	25.9258442465754	9.31840438356165	2.52445931506849	0	0	0	0	0	0	0	0	0	0	0	0	0	0	0	0	0	0	0	0	1	1
571	2023	CC	A	P	Q	G	45	26	19	D	33447.75	5	10.79	FORD	I	U	445.452311835615	358.49202279452	0	34.8112452328767	4.24877893150685	34.5254308767123	10.7493494794521	2.62548452054795	1	1	1	0	0	0	0	0	0	0	1012	1012	1012	0	0	0	0	0	0	0	1	1
571	2024	CC	A	P	Q	G	46	27	19	D	33447.75	5	10.79	FORD	I	U	511.656704794521	437.754458794521	0	25.10376	3.73368419178082	33.3265092328767	9.44859978082192	2.28969279452055	1	1	1	0	0	0	0	0	0	0	453.974	453.974	453.974	0	0	0	0	0	0	0	0.999999999999999	0.999999999999999
572	2022	TPG	A	NB	A	G	37	14	23	D	15238.65	5	14.43	PEUGEOT	C	R	209.119110508024	196.957262958241	0	0	0	7.35316945014164	3.90458293402356	0.904095165618082	0	0	0	0	0	0	0	0	0	0	0	0	0	0	0	0	0	0	0	0	1	1
572	2023	TPG	A	P	A	G	38	15	23	D	15238.65	5	14.43	PEUGEOT	C	R	228.123469552386	210.249064277964	0	0	0	12.7131206088263	4.20224528877699	0.959039376818631	0	0	0	0	0	0	0	0	0	0	0	0	0	0	0	0	0	0	0	0	1	1
572	2024	TPG	A	P	A	G	39	16	23	D	37674	5	9.47	BMW	C	R	259.103436486985	231.263617959561	0	0	0	21.3648393239178	5.27606909996054	1.19891010354575	0	0	0	0	0	0	0	0	0	0	0	0	0	0	0	0	0	0	0	0	1	1
573	2022	CC	A	NB	A	G	43	15	28	D	29764.875	5	10.62	VOLKSWAGEN	I	U	359.239207890411	289.525259506849	0	24.8283492328767	1.31463230136986	31.5392663013698	9.51644054794521	2.51526	0	0	0	0	0	0	0	0	0	0	0	0	0	0	0	0	0	0	0	0	1	1
573	2023	CC	A	P	A	G	44	16	28	D	29764.875	5	10.62	VOLKSWAGEN	I	U	353.132535287671	277.154288219178	0	27.1346007945205	1.43880632876712	34.4819766575342	10.387130630137	2.53573265753425	0	0	0	0	0	0	0	0	0	0	0	0	0	0	0	0	0	0	0	0	1	1
573	2024	CC	A	P	A	G	45	17	28	D	29764.875	5	10.62	VOLKSWAGEN	I	U	335.434391178083	256.703775945206	0	27.3968649041096	1.37307304109589	36.3439514794521	10.9463151780822	2.67041063013699	0	0	0	0	0	0	0	0	0	0	0	0	0	0	0	0	0	0	0	0	1	1
574	2022	CC	A	NB	A	G	44	26	18	D	25363.5375	5	14.33	CITROEN	C	U	240.799096849316	185.815626986303	0	15.6637573972603	2.26821657534247	26.1023038356165	8.50284328767124	2.44634876712329	0	0	0	0	0	0	0	0	0	0	0	0	0	0	0	0	0	0	0	0	0.972602739726027	0.972602739726027
574	2023	CC	A	P	A	G	45	27	18	D	25363.5375	5	14.33	CITROEN	C	U	242.963779315068	180.877568465753	0	19.9773329589041	1.31369564383561	28.9099347945206	9.26340920547946	2.62183824657534	1	0	0	0	0	0	0	1	0	0	71.4955	0	0	0	0	0	0	71.4955	0	0	1	1
574	2024	CC	A	P	A	G	46	28	18	D	25363.5375	5	14.33	CITROEN	C	U	249.084702493151	190.236416383562	0	17.184521260274	1.27020797260274	28.6427532328767	9.1611797260274	2.58962391780822	0	0	0	0	0	0	0	0	0	0	0	0	0	0	0	0	0	0	0	0	1	1
575	2022	COMP_E	A	NB	A	G	40	20	20	D	42600.6	5	10.5	VOLKSWAGEN	I	R	654.01644	171.237723287671	398.672389726027	25.8855345205479	8.77380493150685	28.3106412328768	16.5273221917808	4.60902410958905	0	0	0	0	0	0	0	0	0	0	0	0	0	0	0	0	0	0	0	0	1	1
575	2023	COMP_E	A	P	A	G	41	21	20	D	42600.6	5	10.5	VOLKSWAGEN	I	R	677.813529287671	181.767861452055	430.21677419178	19.5457679999999	3.62657071232877	27.3941218356164	10.878139890411	4.38429320547945	0	0	0	0	0	0	0	0	0	0	0	0	0	0	0	0	0	0	0	0	1	1
575	2024	COMP_E	A	P	A	G	42	22	20	D	42600.6	5	10.5	VOLKSWAGEN	I	R	619.525598547945	180.756639287672	335.413851616438	36.5741016164383	6.3309017260274	33.1686489863014	22.2718428493151	5.00961246575342	0	0	0	0	0	0	0	0	0	0	0	0	0	0	0	0	0	0	0	0	1	1
576	2022	CC	A	NB	A	G	71	37	34	D	18643.8	5	15	PEUGEOT	I	R	378.154007810188	338.856926518017	0	3.54293902156143	1.33305394330915	22.5129242459139	9.66923348903541	2.23893059235156	0	0	0	0	0	0	0	0	0	0	0	0	0	0	0	0	0	0	0	0	1	1
576	2023	CC	A	P	A	G	72	38	34	D	18643.8	5	15	PEUGEOT	I	R	394.235978219178	360.033092054794	0	2.25132328767122	1.26331684931507	19.4682595890411	9.13408356164383	2.08590287671233	0	0	0	0	0	0	0	0	0	0	0	0	0	0	0	0	0	0	0	0	1	1
576	2024	CC	C	P	A	G	73	39	34	D	18643.8	5	15	PEUGEOT	I	R	296.350080821918	269.915263561644	0	1.73749972602741	0.975127397260273	15.061285890411	7.05637643835617	1.60452780821918	0	0	0	0	0	0	0	0	0	0	0	0	0	0	0	0	0	0	0	0	0.726027397260274	0.726027397260274
577	2022	TPG	A	NB	A	G	65	26	39	D	22496.1597	5	15.13	OPEL	I	U	351.98924441096	331.841874657535	0	0	0	11.3111432876713	6.84469183561644	1.99153463013697	0	0	0	0	0	0	0	0	0	0	0	0	0	0	0	0	0	0	0	0	0.791780821917808	0.791780821917808
577	2023	TPG	A	P	A	G	66	27	39	D	22496.1597	5	15.13	OPEL	I	U	452.617708520548	427.913901287671	0	0	0	13.1295969863014	9.14565797260273	2.4285522739726	0	0	0	0	0	0	0	0	0	0	0	0	0	0	0	0	0	0	0	0	1	1
577	2024	TPG	A	P	A	G	67	28	39	D	22496.1597	5	15.13	OPEL	I	U	430.081226465753	404.36184830137	0	0	0	13.4563566575343	9.74204120547946	2.52098030136987	0	0	0	0	0	0	0	0	0	0	0	0	0	0	0	0	0	0	0	0	1	1
578	2022	COMP_E	A	NB	S	G	40	21	19	G	20467.125	5	12.04	NISSAN	C	R	413.408688904109	169.43649739726	201.08398109589	4.70837671232876	1.93118712328768	14.2269916438356	16.9735726027397	5.04808232876713	0	0	0	0	0	0	0	0	0	0	0	0	0	0	0	0	0	0	0	0	1	1
578	2023	COMP_E	A	P	S	G	41	22	19	G	20467.125	5	12.04	NISSAN	C	R	404.526766931507	168.255372246576	198.349476328767	4.15347402739726	1.62503391780822	14.2496052328767	12.9413957260274	4.9524094520548	0	0	0	0	0	0	0	0	0	0	0	0	0	0	0	0	0	0	0	0	1	1
578	2024	COMP_E	A	P	S	G	42	23	19	G	20467.125	5	12.04	NISSAN	C	R	414.279378986301	163.058294465753	203.015636547945	5.65440082191781	2.29698534246575	14.2825220547945	21.1944190684932	4.77712068493151	0	0	0	0	0	0	0	0	0	0	0	0	0	0	0	0	0	0	0	0	1	1
579	2022	CC	A	NB	A	G	67	46	20	D	25250.406825	5	14.04	SUZUKI	I	R	251.139963287671	205.099666109589	0	1.96477298630137	0.85336191780822	31.1223533424658	9.82573824657535	2.2740706849315	1	1	1	0	0	0	0	0	0	0	882	882	882	0	0	0	0	0	0	0	1	1
579	2023	CC	A	P	A	G	68	47	20	D	25250.406825	5	14.04	SUZUKI	I	R	273.61298679452	230.88049569863	0	1.83711994520548	0.524327506849315	29.1023175616438	9.17824027397261	2.09048580821918	0	0	0	0	0	0	0	0	0	0	0	0	0	0	0	0	0	0	0	0	1	1
579	2024	CC	C	P	A	G	69	48	20	D	25250.406825	5	14.04	SUZUKI	I	R	206.336923808219	159.285805890411	0	2.01471690410959	0.580660767123287	32.0507147671233	10.0999781917808	2.30504728767124	0	0	0	0	0	0	0	0	0	0	0	0	0	0	0	0	0	0	0	0	0.720547945205479	0.720547945205479
580	2022	CC	A	P	S	G	38	14	23	G	23045.1375	5	11.22	FORD	I	R	280.312864684932	215.276684383562	0	4.64107117808219	2.20224912328767	35.1315486575343	18.1849384109589	4.87637293150686	0	0	0	0	0	0	0	0	0	0	0	0	0	0	0	0	0	0	0	0	1	1
580	2023	CC	A	P	S	G	39	15	23	D	35017.5	5	8.22	BMW	I	R	380.669162876712	281.363493369863	0	25.021869369863	2.28802019178082	53.2380420000001	13.5259369315069	5.23180101369864	0	0	0	0	0	0	0	0	0	0	0	0	0	0	0	0	0	0	0	0	1	1
580	2024	CC	A	P	S	G	40	16	23	D	35017.5	5	8.22	BMW	I	R	421.559951095891	280.304133698631	0	47.942983150685	3.60479342465753	62.0783161643835	22.6238922739726	5.00583238356164	0	0	0	0	0	0	0	0	0	0	0	0	0	0	0	0	0	0	0	0	1	1
581	2022	CC	A	NB	A	G	59	20	39	D	29463	5	12.91	CITROEN	C	R	294.818478493151	248.613998630137	0	8.28590671232877	1.53227136986301	22.7515787671233	11.1194630136986	2.51526	0	0	0	0	0	0	0	0	0	0	0	0	0	0	0	0	0	0	0	0	1	1
581	2023	CC	A	P	A	G	60	21	39	D	29463	5	12.91	CITROEN	C	R	295.425432575342	244.174241917808	0	9.8370115890411	1.69243980821917	24.9115110410958	12.264058520548	2.54616969863014	0	0	0	0	0	0	0	0	0	0	0	0	0	0	0	0	0	0	0	0	1	1
581	2024	CC	A	P	A	G	61	22	39	D	29463	5	12.91	CITROEN	C	R	304.553829287672	251.134142630137	0	9.72454578082191	1.84253917808219	25.7063987671232	13.3729941369863	2.77320879452055	0	0	0	0	0	0	0	0	0	0	0	0	0	0	0	0	0	0	0	0	1	1
582	2022	CC	A	NB	A	G	50	31	19	D	32288.55	5	11.84	CITROEN	C	R	359.465745205479	286.734287671232	0	20.8055054794521	4.15641780821918	23.4632712328767	19.8103068493151	4.49595616438356	0	0	0	0	0	0	0	0	0	0	0	0	0	0	0	0	0	0	0	0	0.958904109589041	0.958904109589041
582	2023	CC	A	P	A	G	51	32	19	D	32288.55	5	11.84	CITROEN	C	R	389.196359260274	306.342978986302	0	21.7321943013699	4.75484161643836	29.0920477808218	22.690729479452	4.58356709589041	0	0	0	0	0	0	0	0	0	0	0	0	0	0	0	0	0	0	0	0	1	1
582	2024	CC	A	P	A	G	52	33	19	D	32288.55	5	11.84	CITROEN	C	R	418.946609671232	318.913725945205	0	26.1001629041096	5.67306706849314	35.7251219178082	27.0801743013699	5.45435753424657	0	0	0	0	0	0	0	0	0	0	0	0	0	0	0	0	0	0	0	0	1	1
583	2022	COMP_E	A	NB	A	G	45	25	20	G	34051.5	5	9.34	MERCEDES	C	U	391.528977731508	149.476491532274	213.148415148494	3.46350291747946	1.55235758926027	11.2483845567123	9.9598365619726	2.67998942531508	0	0	0	0	0	0	0	0	0	0	0	0	0	0	0	0	0	0	0	0	1	1
583	2023	COMP_E	A	P	A	G	46	26	20	G	34051.5	5	9.34	MERCEDES	C	U	382.472596602741	143.225842356165	213.789974712329	2.84606736986301	1.24940079452055	11.367342739726	7.2881991780822	2.70576945205479	0	0	0	0	0	0	0	0	0	0	0	0	0	0	0	0	0	0	0	0	1	1
583	2024	COMP_E	C	P	A	G	47	27	20	G	34051.5	5	9.34	MERCEDES	C	U	192.07711569863	69.6849454520548	106.522482	1.94359783561644	0.890058821917808	5.746026	5.9700544109589	1.3199511780822	0	0	0	0	0	0	0	0	0	0	0	0	0	0	0	0	0	0	0	0	0.495890410958904	0.495890410958904
584	2022	CC	A	NB	A	G	33	14	19	G	27633.6375	4	11.48	RENAULT	IS	R	253.339603150685	220.812664931507	0	4.42955383561644	1.44880849315068	13.6805523287671	10.5216747945205	2.44634876712329	0	0	0	0	0	0	0	0	0	0	0	0	0	0	0	0	0	0	0	0	0.972602739726027	0.972602739726027
584	2023	CC	A	NB	A	G	33	15	18	G	27633.6375	4	11.48	RENAULT	IS	R	268.031143479452	232.95375369863	0	4.87406473972603	1.12251715068493	15.0724923287672	11.5996338082192	2.40868175342465	0	0	0	0	0	0	0	0	0	0	0	0	0	0	0	0	0	0	0	0	1	1
584	2024	CC	A	P	A	G	34	16	18	G	27633.6375	4	11.48	RENAULT	IS	R	257.868609945206	217.032582739726	0	5.67741583561644	1.28874041095891	17.5550696712329	13.5186443835617	2.79615690410959	1	1	1	0	0	0	0	0	0	0	1114	1114	1114	0	0	0	0	0	0	0	1	1
585	2022	CC	A	NB	A	G	43	22	21	D	21553.875	5	11.45	SEAT	I	U	265.134262438356	195.853819232876	0	14.9227609315069	1.54819454794521	39.0075713424657	11.2108540273973	2.59106235616438	0	0	0	0	0	0	0	0	0	0	0	0	0	0	0	0	0	0	0	0	1	1
585	2023	CC	A	P	A	G	44	23	21	D	21553.875	5	11.45	SEAT	I	U	259.324510273973	184.393078356165	0	16.1442961643836	1.6801294520548	42.2291380273973	12.1144609315068	2.76340734246575	0	0	0	0	0	0	0	0	0	0	0	0	0	0	0	0	0	0	0	0	1	1
585	2024	CC	A	P	A	G	45	24	21	D	21553.875	5	11.45	SEAT	I	U	267.50721739726	191.853923589041	0	15.7851883561643	1.54060093150685	43.1448211232876	12.3594637808219	2.82321961643835	0	0	0	0	0	0	0	0	0	0	0	0	0	0	0	0	0	0	0	0	1	1
586	2022	CC	C	NB	Q	N	21	2	19	G	21553.94745	4	12	HONDA	IS	R	977.37540879452	949.783585315068	0	6.23041175342465	0.799236493150685	13.9503096986302	5.36457221917808	1.24729331506849	0	0	0	0	0	0	0	0	0	0	0	0	0	0	0	0	0	0	0	0	0.495890410958904	0.495890410958904
587	2022	COMP_E	C	NB	A	G	54	35	19	G	92511.405	5	5.79	PORSCHE	C	U	887.514458630138	307.000880547945	476.168590684932	38.2514210958904	8.55636657534247	48.2241476712329	7.31462630136986	1.99842575342465	0	0	0	0	0	0	0	0	0	0	0	0	0	0	0	0	0	0	0	0	0.794520547945205	0.794520547945205
588	2022	CC	A	NB	A	G	57	38	19	D	34353.375	5	9.67	OPEL	C	R	267.57412150685	191.621231095891	0	23.5383041917808	3.13556145205479	23.6904106849315	20.8999740821918	4.68864	0	0	0	0	0	0	0	0	0	0	0	0	0	0	0	0	0	0	0	0	1	1
588	2023	CC	A	P	A	G	58	39	19	D	34353.375	5	9.67	OPEL	C	R	261.930224630137	177.925424630137	0	26.2148700000001	3.47985	26.30034	23.3211	4.68864	1	1	1	0	0	0	0	0	0	0	1012	1012	1012	0	0	0	0	0	0	0	1	1
588	2024	CC	A	P	A	G	59	40	19	D	34353.375	5	9.67	OPEL	C	R	264.162781315069	180.140853863014	0	26.2212927945206	3.47985	26.3067627945205	23.3253818630137	4.68864	0	0	0	0	0	0	0	0	0	0	0	0	0	0	0	0	0	0	0	0	1	1
589	2022	COMP_E	A	NB	A	G	36	15	21	G	35259	5	8.72	HONDA	I	R	558.66771369863	173.484296383562	328.52058739726	6.07178210958904	4.19090687671234	27.7008771780822	13.9175935890411	4.78167016438356	0	0	0	0	0	0	0	0	0	0	0	0	0	0	0	0	0	0	0	0	1	1
589	2023	COMP_E	A	P	A	G	37	16	21	G	35259	5	8.72	HONDA	I	R	550.67441210959	153.946690684932	343.946333424658	5.05396989041096	3.473828630137	28.7817130684931	10.5013359452055	4.97054046575343	0	0	0	0	0	0	0	0	0	0	0	0	0	0	0	0	0	0	0	0	1	1
589	2024	COMP_E	A	P	A	G	38	17	21	G	35259	5	8.72	HONDA	I	R	580.964879753425	151.574270958904	362.285753424658	7.48031432876713	4.46788989041096	31.6356751232878	18.3596919452056	5.16128408219178	0	0	0	0	0	0	0	0	0	0	0	0	0	0	0	0	0	0	0	0	1	1
590	2022	CC	A	NB	Q	G	56	36	20	D	26015.5875	5	11.9	VOLKSWAGEN	I	R	322.671027287671	255.493815123288	0	24.2354784657534	1.06404295890411	32.757322520548	7.16328920547946	1.95707901369863	0	0	0	0	0	0	0	0	0	0	0	0	0	0	0	0	0	0	0	0	0.778082191780822	0.778082191780822
590	2023	CC	A	P	Q	G	57	36	20	D	26015.5875	5	11.9	VOLKSWAGEN	I	R	417.94759750685	322.721238821918	0	34.356999780822	1.51899090410959	46.4832692876712	10.1340992876712	2.73299942465753	1	0	0	0	0	1	0	0	0	0	313.2255	0	0	0	0	313.2255	0	0	0	0	1	1
590	2024	CC	A	P	Q	G	58	37	20	D	26015.5875	5	11.9	VOLKSWAGEN	I	R	826.863274027397	696.248990136986	0	65.2743923835617	1.22514805479452	50.2416410958905	10.9356774246576	2.93742493150685	1	0	0	0	0	0	0	1	0	0	426.236	0	0	0	0	0	0	426.236	0	0	1	1
591	2022	CC	A	NB	S	G	73	54	19	D	33062.5575	5	14.14	KIA	C	R	643.886722931507	602.745311917808	0	6.3944271780822	2.19137720547945	19.232221890411	10.8116372054795	2.51174753424659	1	1	1	0	0	0	0	0	0	0	715.0125	715.0125	715.0125	0	0	0	0	0	0	0	1	1
591	2023	CC	A	P	S	G	74	55	19	D	33062.5575	5	14.14	KIA	C	R	731.757911424658	694.323523315069	0	5.95827928767123	1.41622619178083	17.9358209589042	10.0362185753425	2.08784309589041	1	1	1	0	0	0	0	0	0	0	1012	1012	1012	0	0	0	0	0	0	0	1	1
591	2024	CC	A	P	S	N	75	56	19	D	33062.5575	5	14.14	KIA	C	R	803.001756082192	765.799993561644	0	5.92733613698631	1.39321117808219	17.8309153150685	9.97272657534247	2.07757331506849	0	0	0	0	0	0	0	0	0	0	0	0	0	0	0	0	0	0	0	0	1	1
592	2022	CC	A	NB	A	G	56	36	20	G	14791.875	5	13.6	VOLKSWAGEN	IS	R	221.873998273972	202.685799287671	0	1.61001394520548	0.870991150684932	7.09989756164383	7.79493090410959	1.81236542465753	3	3	2	1	0	0	0	0	0	0	1424.7465	1424.7465	538.0965	886.65	0	0	0	0	0	0	0.72054794520548	0.72054794520548
592	2023	CC	A	P	A	G	57	37	20	G	14791.875	5	13.6	VOLKSWAGEN	IS	R	312.472733506848	284.615702136985	0	2.3571321369863	1.27014106849315	10.3968651780822	11.3965129315068	2.43638005479452	0	0	0	0	0	0	0	0	0	0	0	0	0	0	0	0	0	0	0	0	1	1
592	2024	CC	A	P	A	G	58	38	20	G	14791.875	5	13.6	VOLKSWAGEN	IS	R	327.109646630137	296.719358054794	0	2.57189432876712	1.39066882191781	11.3817605753425	12.4653060821918	2.58065876712329	1	1	1	0	0	0	0	0	0	0	1114	1114	1114	0	0	0	0	0	0	0	1	1
593	2022	TPG	A	P	Q	N	54	32	21	G	29754.61125	4	8.65	FORD	C	U	950.503339726027	879.872269808218	0	0	0	56.9635304383562	11.1005960547945	2.56694342465753	0	0	0	0	0	0	0	0	0	0	0	0	0	0	0	0	0	0	0	0	1	1
593	2023	TPG	A	P	Q	G	55	33	21	G	29754.61125	4	8.65	FORD	C	U	1028.36574032877	949.34362389041	0	0	0	64.408887369863	11.901170630137	2.71205843835616	0	0	0	0	0	0	0	0	0	0	0	0	0	0	0	0	0	0	0	0	1	1
593	2024	TPG	C	P	Q	G	56	34	21	G	29754.61125	4	8.65	FORD	C	U	945.076680493151	865.363143534247	0	0	0	64.6320794794521	12.2891475616438	2.79230991780822	0	0	0	0	0	0	0	0	0	0	0	0	0	0	0	0	0	0	0	0	0.96986301369863	0.96986301369863
594	2022	COMP_E	A	P	S	G	46	27	19	G	23727.375	5	9.68	FORD	C	U	422.825576136987	230.286253397261	116.801328328767	27.6820102191782	3.11983898630137	31.4888206027397	10.9246382465753	2.52268635616438	0	0	0	0	0	0	0	0	0	0	0	0	0	0	0	0	0	0	0	0	1	1
594	2023	CC	A	P	S	G	47	28	19	G	23727.375	5	9.68	FORD	C	U	364.646832904109	180.898208383561	140.546299315069	10.412520739726	3.91128115068494	16.6834429315068	9.93231649315069	2.26276389041096	1	0	0	0	1	0	0	0	0	0	683.307	0	0	0	683.307	0	0	0	0	0	1	1
594	2024	CC	C	P	S	G	48	29	19	G	23727.375	5	9.68	FORD	C	U	54.0223254246576	46.3188189863014	0	1.88425389041096	0.658035369863014	3.279606	1.53277315068493	0.348838027397259	0	0	0	0	0	0	0	0	0	0	0	0	0	0	0	0	0	0	0	0	0.216438356164384	0.216438356164384
595	2022	CC	A	NB	A	G	50	32	18	G	31153.5	5	9.34	MERCEDES	I	R	262.183824657534	192.126624739726	0	13.3952732054794	4.63775942465753	26.1017016986302	21.1382865205479	4.78417906849314	0	0	0	0	0	0	0	0	0	0	0	0	0	0	0	0	0	0	0	0	1	1
595	2023	CC	A	P	A	G	51	33	18	G	31153.5	5	9.34	MERCEDES	I	R	254.918205616438	189.134371890411	0	11.7505360273973	4.05214775342465	28.3136184657534	16.7687791232877	4.89875235616438	0	0	0	0	0	0	0	0	0	0	0	0	0	0	0	0	0	0	0	0	1	1
595	2024	CC	A	P	A	G	52	34	18	G	31153.5	5	9.34	MERCEDES	I	R	257.68395460274	176.854022219178	0	15.933414410959	4.87720923287672	28.3328533972603	27.0611735342467	4.62528180821918	0	0	0	0	0	0	0	0	0	0	0	0	0	0	0	0	0	0	0	0	1	1
596	2022	CC	A	NB	A	G	67	38	29	G	11290.125	5	15.09	HYUNDAI	IS	U	221.68476	205.136028493151	0	2.90882342465753	0.580058630136986	3.74479027397261	7.55782273972603	1.75723643835617	0	0	0	0	0	0	0	0	0	0	0	0	0	0	0	0	0	0	0	0	0.698630136986301	0.698630136986301
596	2023	CC	A	P	A	G	68	38	29	G	11290.125	5	15.09	HYUNDAI	IS	U	320.754692876712	295.282960273972	0	4.51197969863014	0.906751397260273	5.81901838356165	11.7187231232877	2.51526	0	0	0	0	0	0	0	0	0	0	0	0	0	0	0	0	0	0	0	0	1	1
596	2024	CC	C	P	A	G	69	39	29	G	11290.125	5	15.09	HYUNDAI	IS	U	98.0019091232877	90.0185762465753	0	1.41843402739727	0.285914712328767	1.83059679452055	3.68347265753424	0.764914684931507	0	0	0	0	0	0	0	0	0	0	0	0	0	0	0	0	0	0	0	0	0.304109589041096	0.304109589041096
597	2022	COMP_E	A	NB	A	G	60	35	25	D	32711.175	5	11.23	FORD	I	R	829.67605660274	392.480715452055	376.968261698631	10.3954936438356	2.76330698630137	23.8965756986302	18.4846019178082	4.68710120547945	0	0	0	0	0	0	0	0	0	0	0	0	0	0	0	0	0	0	0	0	1	1
597	2023	COMP_E	A	P	A	G	61	36	25	D	32711.175	5	11.23	FORD	I	R	862.268059068493	377.203563452054	425.754403890412	9.53330038356165	2.8668745479452	23.027089890411	19.1413326575343	4.74149424657534	1	1	1	0	0	0	0	0	0	0	0	0	0	0	0	0	0	0	0	0	1	1
597	2024	COMP_E	A	P	A	G	62	37	25	D	37182.245625	5	10.96	MERCEDES	I	R	857.599992082192	371.06029430137	408.362346082192	13.7076150410959	9.73230665753425	23.6270524931507	24.9389082739726	6.1714692328767	0	0	0	0	0	0	0	0	0	0	0	0	0	0	0	0	0	0	0	0	1	1
598	2022	CC	A	NB	A	G	56	35	21	D	46235.7546	7	13.5	CHRYSLER	I	R	504.487226958903	365.566095369862	0	64.2528335342465	3.3864184109589	59.6076477534247	9.37948783561644	2.29474405479452	0	0	0	0	0	0	0	0	0	0	0	0	0	0	0	0	0	0	0	0	0.912328767123288	0.912328767123288
598	2023	CC	C	P	A	G	57	36	21	D	46235.7546	7	13.5	CHRYSLER	I	R	49.9942296986301	36.2272707123287	0	6.36739791780821	0.33559101369863	5.90706419178082	0.929498794520548	0.227407068493151	0	0	0	0	0	0	0	0	0	0	0	0	0	0	0	0	0	0	0	0	0.0904109589041096	0.0904109589041096
599	2022	COMP_E	A	NB	A	N	33	10	23	D	30133.222875	5	12.57	AUDI	C	R	838.789536231541	368.110146625097	437.517051420495	8.09556575512949	2.48329047925742	14.6427494597331	6.44657633770144	1.4941561541271	0	0	0	0	0	0	0	0	0	0	0	0	0	0	0	0	0	0	0	0	1	1
599	2023	COMP_E	A	P	A	G	34	11	23	D	30133.222875	5	12.57	AUDI	C	R	861.133102915512	348.952732804792	479.667352006713	7.52827993306701	1.6747435673977	15.5986211370416	6.28072026859019	1.43065319791011	0	0	0	0	0	0	0	0	0	0	0	0	0	0	0	0	0	0	0	0	1	1
599	2024	COMP_E	A	P	A	G	35	12	23	D	30133.222875	5	12.57	AUDI	C	R	863.842112054794	329.786647315069	497.281788164383	8.20371501369863	1.83420961643836	18.2508055068493	6.911997369863	1.57294906849315	0	0	0	0	0	0	0	0	0	0	0	0	0	0	0	0	0	0	0	0	1	1
600	2022	COMP_E	C	NB	A	G	41	16	25	D	39002.25	5	9.93	BMW	I	U	481.842527506848	239.234109369862	181.529047232876	7.77405682191782	4.40851249315068	33.3136301917809	12.2176270684932	3.36554432876713	0	0	0	0	0	0	0	0	0	0	0	0	0	0	0	0	0	0	0	0	0.717808219178082	0.717808219178082
601	2022	TPG	C	NB	A	G	38	18	20	D	36708	5	11	RENAULT	I	R	170.37191720548	137.356277917808	0	0	0	25.004942630137	6.20522235616438	1.80547430136986	0	0	0	0	0	0	0	0	0	0	0	0	0	0	0	0	0	0	0	0	0.717808219178082	0.717808219178082
602	2022	CC	A	NB	A	G	49	24	25	G	15154.125	5	15.85	FIAT	C	U	195.886936767124	171.014932602741	0	5.63680504109589	1.52066350684932	9.02048038356165	7.05396789041096	1.64008734246576	0	0	0	0	0	0	0	0	0	0	0	0	0	0	0	0	0	0	0	0	0.652054794520548	0.652054794520548
602	2023	CC	A	P	A	G	50	25	25	G	15154.125	5	15.85	FIAT	C	U	301.231438109589	259.797221260273	0	8.75567391780821	2.52238528767123	15.9824551232877	11.658442520548	2.51526	0	0	0	0	0	0	0	0	0	0	0	0	0	0	0	0	0	0	0	0	1	1
602	2024	CC	C	P	A	G	51	26	25	G	15154.125	5	15.85	FIAT	C	U	143.529787726027	122.557891726027	0	4.28226443835617	1.27091046575342	8.33437873972603	5.86668756164383	1.21765479452055	1	1	1	0	0	0	0	0	0	0	26.0935	26.0935	26.0935	0	0	0	0	0	0	0	0.471232876712328	0.471232876712328
603	2022	TPG	A	NB	S	G	55	18	37	G	13216.0875	4	12.67	RENAULT	I	U	314.152896410959	278.834317315069	0	0	0	10.9414311780822	19.6767662465754	4.70038167123287	1	1	1	0	0	0	0	0	0	0	1086.129	1086.129	1086.129	0	0	0	0	0	0	0	1	1
603	2023	TPG	A	P	S	G	56	19	37	G	13216.0875	4	12.67	RENAULT	I	U	316.675181342465	277.400093917808	0	0	0	11.7372555616438	22.6861130958904	4.85171876712329	1	1	1	0	0	0	0	0	0	0	1012	1012	1012	0	0	0	0	0	0	0	1	1
603	2024	TPG	C	P	S	G	57	20	37	G	13216.0875	4	12.67	RENAULT	I	U	324.387753287671	287.373188465754	0	0	0	11.0907611506849	21.3650245479452	4.55877912328768	0	0	0	0	0	0	0	0	0	0	0	0	0	0	0	0	0	0	0	0	0.928767123287671	0.928767123287671
604	2022	TPG	A	NB	A	G	66	32	34	G	12279.2124	5	15.38	OPEL	C	R	180.11549720548	162.132140876713	0	0	0	8.78022772602741	7.12890049315068	2.07422810958904	0	0	0	0	0	0	0	0	0	0	0	0	0	0	0	0	0	0	0	0	0.824657534246575	0.824657534246575
604	2023	TPG	A	P	A	G	67	33	34	G	12279.2124	5	15.38	OPEL	C	R	218.402444383561	184.171291232877	0	0	0	15.5545364383561	14.7864772602741	3.8901394520548	0	0	0	0	0	0	0	0	0	0	0	0	0	0	0	0	0	0	0	0	1	1
604	2024	TPG	A	P	A	G	68	34	34	G	12279.2124	5	15.38	OPEL	C	R	224.542067260274	186.36457520548	0	0	0	17.179804520548	16.679194520548	4.31849301369863	0	0	0	0	0	0	0	0	0	0	0	0	0	0	0	0	0	0	0	0	1	1
605	2022	CC	A	NB	S	G	45	25	20	D	29161.125	5	11	RENAULT	IS	R	366.986302356164	334.502182767123	0	2.95916876712328	1.38287449315068	16.2895449863014	9.37172695890411	2.48080438356164	0	0	0	0	0	0	0	0	0	0	0	0	0	0	0	0	0	0	0	0	1	1
605	2023	CC	A	P	S	G	46	26	20	D	29161.125	5	11	RENAULT	IS	R	377.921444547946	343.992664520549	0	2.82141320547945	1.47005054794521	17.2913671232877	9.92208016438357	2.42386898630137	1	1	1	0	0	0	0	0	0	0	1012	1012	1012	0	0	0	0	0	0	0	1	1
605	2024	CC	C	P	S	G	47	27	20	D	29161.125	5	11	RENAULT	IS	R	42.9306276164384	38.7048302465754	0	0.351781808219179	0.182514410958904	2.15337567123287	1.23638794520548	0.301737534246576	0	0	0	0	0	0	0	0	0	0	0	0	0	0	0	0	0	0	0	0	0.120547945205479	0.120547945205479
606	2022	CC	C	NB	A	G	34	16	18	G	11996.5125	5	13.47	TATA	C	U	319.884471123288	283.967802739727	0	16.2054465205479	1.67400772602741	8.46644745205479	7.76529238356165	1.80547430136986	0	0	0	0	0	0	0	0	0	0	0	0	0	0	0	0	0	0	0	0	0.717808219178082	0.717808219178082
607	2022	CC	A	NB	A	G	33	10	23	G	11863.6875	5	13.08	KIA	C	U	218.192465835617	178.157749150685	0	15.4985042465754	0.97118005479452	12.9215252054795	8.68990717808219	1.9536	0	0	0	0	0	0	0	0	0	0	0	0	0	0	0	0	0	0	0	0	1	1
607	2023	CC	A	P	A	G	34	11	23	G	11863.6875	5	13.08	KIA	C	U	219.310634219178	175.180516273973	0	17.1543809589041	1.07053265753425	14.3036972054795	9.61037391780821	1.99113320547945	0	0	0	0	0	0	0	0	0	0	0	0	0	0	0	0	0	0	0	0	1	1
607	2024	CC	A	P	A	G	35	12	23	G	11863.6875	5	13.08	KIA	C	U	210.534353835617	163.867332410959	0	18.0853516438355	1.0482535890411	15.0358957808219	10.3516045479452	2.1459158630137	0	0	0	0	0	0	0	0	0	0	0	0	0	0	0	0	0	0	0	0	1	1
608	2022	TPG	A	NB	A	G	42	22	20	D	19851.3	5	14.22	FORD	I	R	220.622055123287	154.955872273972	0	0	0	54.4580049863014	8.6929178630137	2.51526	0	0	0	0	0	0	0	0	0	0	0	0	0	0	0	0	0	0	0	0	1	1
608	2023	TPG	A	P	A	G	43	23	20	D	19851.3	5	14.22	FORD	I	R	221.016588657534	152.673371671233	0	0	0	56.7154834520549	9.04764345205479	2.58009008219178	0	0	0	0	0	0	0	0	0	0	0	0	0	0	0	0	0	0	0	0	1	1
608	2024	TPG	A	P	A	G	44	24	20	D	19851.3	5	14.22	FORD	I	R	225.84599490411	149.703431342466	0	0	0	63.1966518082192	10.0758258082192	2.87008594520549	0	0	0	0	0	0	0	0	0	0	0	0	0	0	0	0	0	0	0	0	1	1
609	2022	CC	A	NB	A	G	40	20	20	G	13922.475	5	12.4	RENAULT	C	U	264.820917041096	226.784023972603	0	10.2128119726028	0.71098997260274	15.3521515068493	9.24567961643836	2.51526	0	0	0	0	0	0	0	0	0	0	0	0	0	0	0	0	0	0	0	0	1	1
609	2023	CC	A	P	A	G	41	21	20	G	13922.475	5	12.4	RENAULT	C	U	258.851933095891	221.86784309589	0	9.53601	0.72039	14.83515	9.37728	2.51526000000001	0	0	0	0	0	0	0	0	0	0	0	0	0	0	0	0	0	0	0	0	1	1
609	2024	CC	A	P	A	G	42	22	20	G	13922.475	5	12.4	RENAULT	C	U	259.158755342466	220.808617232877	0	9.90806375342465	0.670412630136986	15.4154427945206	9.74378071232876	2.61243821917809	0	0	0	0	0	0	0	0	0	0	0	0	0	0	0	0	0	0	0	0	1	1
610	2022	CC	C	NB	A	G	52	23	29	D	26854.8	5	13	OPEL	I	R	271.314563013699	217.562128767124	0	16.7427534246576	2.35335205479452	23.4164383561644	8.82799726027397	2.41189315068493	0	0	0	0	0	0	0	0	0	0	0	0	0	0	0	0	0	0	0	0	0.958904109589041	0.958904109589041
611	2022	CC	A	NB	A	G	44	24	20	D	33707.3625	7	12.92	OPEL	I	R	275.469776547945	177.202726438356	0	11.9215429315069	2.56015265753425	62.7745203287671	16.4117787945206	4.59905539726028	0	0	0	0	0	0	0	0	0	0	0	0	0	0	0	0	0	0	0	0	1	1
611	2023	CC	A	P	A	G	45	25	20	D	33707.3625	7	12.92	OPEL	I	R	286.220597917808	194.576653232877	0	10.1913357534247	2.09570432876713	62.3500806575342	12.3660872876712	4.64073665753425	0	0	0	0	0	0	0	0	0	0	0	0	0	0	0	0	0	0	0	0	1	1
611	2024	COMP_N	A	P	A	G	46	26	20	D	38687.901525	5	10.07	VOLKSWAGEN	I	R	939.065647315068	198.315756657534	591.54268709589	20.6880553150685	14.0645819178082	81.6815547945206	26.5773899178083	6.19562161643838	0	0	0	0	0	0	0	0	0	0	0	0	0	0	0	0	0	0	0	0	1	1
612	2022	COMP_E	A	NB	A	G	60	16	44	G	15685.425	5	13.73	SEAT	C	U	272.644884328767	130.29541890411	114.987022684931	6.18488350684932	1.07668783561644	4.75199819178082	12.2402406575342	3.10863254794521	0	0	0	0	0	0	0	0	0	0	0	0	0	0	0	0	0	0	0	0	0.663013698630137	0.663013698630137
612	2023	COMP_E	A	NB	A	G	60	17	43	G	15685.425	5	13.73	SEAT	C	U	401.03835320548	189.667296575343	167.860035863014	9.48161695890411	1.41431942465753	7.32850890410959	20.4931301917808	4.79344528767124	1	0	0	0	0	0	0	1	0	0	345.943	0	0	0	0	0	0	345.943	0	0	1	1
612	2024	COMP_E	A	P	A	G	61	18	43	G	15685.425	5	13.73	SEAT	C	U	410.67364890411	195.960899260274	167.638048027397	10.0763944931507	1.37096556164383	7.80650531506849	22.715484	5.10535224657533	0	0	0	0	0	0	0	0	0	0	0	0	0	0	0	0	0	0	0	0	1	1
613	2022	CC	A	NB	A	G	54	36	18	G	31696.875	4	10.87	VOLKSWAGEN	I	R	243.280403013699	167.104588109589	0	20.6308857534246	0.834327698630138	41.8381838630138	10.191770630137	2.68064695890411	0	0	0	0	0	0	0	0	0	0	0	0	0	0	0	0	0	0	0	0	1	1
613	2023	CC	A	P	A	G	55	37	18	G	31696.875	4	10.87	VOLKSWAGEN	I	R	247.630575123288	151.430962356164	0	26.1987795616438	0.734038438356165	53.1770254520548	12.9304234520548	3.1593458630137	0	0	0	0	0	0	0	0	0	0	0	0	0	0	0	0	0	0	0	0	1	1
613	2024	CC	A	P	A	G	56	38	18	G	31696.875	4	10.87	VOLKSWAGEN	I	R	260.641986	156.793694712329	0	26.4346834520548	0.823823753424658	58.4726529863013	14.5591370958904	3.557994	0	0	0	0	0	0	0	0	0	0	0	0	0	0	0	0	0	0	0	0	1	1
614	2022	CC	A	NB	A	G	46	17	29	D	42008.925	5	11.8	OPEL	I	U	355.20284950685	283.915015397261	0	13.7872978356164	4.39563345205479	39.2099562739726	11.2866563835617	2.60829016438356	0	0	0	0	0	0	0	0	0	0	0	0	0	0	0	0	0	0	0	0	1	1
614	2023	CC	A	P	A	G	47	18	29	D	42008.925	5	11.8	OPEL	I	U	341.043598273972	265.310387506848	0	15.6099664931507	2.88513936986303	42.3410686027397	12.1305848219178	2.76645147945205	0	0	0	0	0	0	0	0	0	0	0	0	0	0	0	0	0	0	0	0	1	1
614	2024	CC	C	P	A	G	48	19	29	D	42008.925	5	11.8	OPEL	I	U	238.581192164384	186.744021863014	0	11.5076406575342	1.926738	28.4611754794521	8.0940591780822	1.84755698630138	0	0	0	0	0	0	0	0	0	0	0	0	0	0	0	0	0	0	0	0	0.720547945205479	0.720547945205479
615	2022	TPG	A	NB	Q	G	39	21	18	D	30429	5	12.27	RENAULT	I	R	800.284914000001	695.982778684932	0	0	0	92.6977178630138	9.0030184109589	2.60139904109589	2	1	1	0	0	0	0	1	0	0	330.188	0	0	0	0	0	0	330.188	0	0	1	1
615	2023	TPG	A	P	Q	G	40	22	18	D	30429	5	12.27	RENAULT	I	R	790.265555260273	675.556619506848	0	0	0	101.851069808219	10.0100590684931	2.84780687671233	1	1	1	0	0	0	0	0	0	0	0	0	0	0	0	0	0	0	0	0	1	1
615	2024	TPG	C	P	Q	G	41	23	18	D	30429	5	12.27	RENAULT	I	R	663.440084547945	562.928133945206	0	0	0	88.8519358356165	9.07574317808219	2.5842715890411	0	0	0	0	0	0	0	0	0	0	0	0	0	0	0	0	0	0	0	0	0.882191780821917	0.882191780821917
616	2022	TPG	A	NB	A	G	55	34	21	D	12504.1938	5	14.67	PEUGEOT	I	R	180.378898684932	153.60919290411	0	0	0	17.9334793150685	6.84469183561644	1.99153463013697	0	0	0	0	0	0	0	0	0	0	0	0	0	0	0	0	0	0	0	0	0.791780821917808	0.791780821917808
616	2023	TPG	C	P	A	G	56	35	21	D	12504.1938	5	14.67	PEUGEOT	I	R	48.0594297534247	40.9270167945206	0	0	0	4.77812424657535	1.82367221917808	0.530616493150685	0	0	0	0	0	0	0	0	0	0	0	0	0	0	0	0	0	0	0	0	0.210958904109589	0.210958904109589
617	2022	COMP_E	A	NB	A	G	39	19	20	D	25400.97	5	14.44	CITROEN	IS	R	407.162688493151	138.420588493151	235.811395479452	3.37263616438356	1.31817821917808	16.2219049315068	9.57163643835617	2.44634876712329	0	0	0	0	0	0	0	0	0	0	0	0	0	0	0	0	0	0	0	0	0.972602739726027	0.972602739726027
617	2023	COMP_E	A	P	A	G	40	20	20	D	25400.97	5	14.44	CITROEN	IS	R	433.896433315068	152.456535452055	245.367108739725	3.71632257534246	1.46188824657535	17.9222728767124	10.5517816438356	2.42052378082192	1	0	0	0	1	0	0	0	0	0	734.9535	0	0	0	734.9535	0	0	0	0	0	1	1
617	2024	CC	A	P	A	G	41	21	20	D	25400.97	5	14.44	CITROEN	IS	R	247.408821452055	210.750086136987	7.39735323287671	3.07273849315069	0.849414575342467	14.5385640821918	8.79755589041096	2.00310904109589	0	0	0	0	0	0	0	0	0	0	0	0	0	0	0	0	0	0	0	0	1	1
618	2022	CC	A	NB	Q	N	27	0	27	G	14453.775	5	14.86	FORD	I	R	1062.15910643836	1016.00022172603	0	8.19886446575343	1.26856882191781	22.3279084931507	11.7345793972603	2.62896353424657	0	0	0	0	0	0	0	0	0	0	0	0	0	0	0	0	0	0	0	0	1	1
618	2023	CC	A	P	Q	G	28	1	27	G	14453.775	5	14.86	FORD	I	R	1022.50403712329	968.735345178084	0	9.98279564383563	1.18881912328767	25.3558546849315	14.2782736438356	2.96294884931507	3	2	1	1	0	0	0	0	1	0	606.165	522.5715	261.6595	260.912	0	0	0	0	83.5935	0	1	1
618	2024	CC	C	P	Q	G	29	2	27	G	14453.775	5	14.86	FORD	I	R	204.353016246575	191.784276410959	0	2.33351498630138	0.277484794520548	5.93024646575342	3.33510295890411	0.692390630136986	1	1	0	1	0	0	0	0	0	0	293.25	293.25	0	293.25	0	0	0	0	0	0	0.216438356164384	0.216438356164384
619	2022	CC	C	NB	A	G	39	20	19	G	15842.4	5	15.47	MAZDA	C	R	184.951861479451	160.233335342465	0	3.12468953424658	0.325488493150685	12.3406637260273	7.01195210958904	1.91573227397259	0	0	0	0	0	0	0	0	0	0	0	0	0	0	0	0	0	0	0	0	0.761643835616438	0.761643835616438
620	2022	COMP_E	A	NB	A	G	38	20	18	D	28919.625	5	13.55	CITROEN	I	U	446.824983452054	179.286956712328	226.260599671232	3.52129709589041	2.22094882191782	24.8101847671232	8.35444997260274	2.3705464109589	4	2	1	1	1	0	0	0	1	0	15138.2205	5423.722	0	5423.722	9149.308	0	0	0	565.1905	0	0.942465753424657	0.942465753424657
620	2023	COMP_E	A	P	A	G	39	21	18	D	39010.762875	5	11.1	MERCEDES	I	U	455.408011315069	166.495058219178	241.251502438357	6.47447794520548	2.86212435616439	26.3714256164384	9.34637030136986	2.60705243835616	1	1	1	0	0	0	0	0	0	0	1012	1012	1012	0	0	0	0	0	0	0	1	1
620	2024	COMP_E	A	P	A	G	40	22	18	D	39010.762875	5	11.1	MERCEDES	I	U	467.094720821918	171.287801013698	249.726915041096	10.2039471780822	5.28696345205479	21.3641213424658	7.22015769863014	2.00481509589042	0	0	0	0	0	0	0	0	0	0	0	0	0	0	0	0	0	0	0	0	1	1
621	2022	CC	A	NB	A	G	36	11	25	D	32143.65	7	10.77	MAZDA	C	R	225.993919890411	183.32331509589	0	8.24820624657535	0.901064547945206	25.2038150958904	6.53271797260273	1.78480093150685	0	0	0	0	0	0	0	0	0	0	0	0	0	0	0	0	0	0	0	0	0.70958904109589	0.70958904109589
621	2023	CC	A	P	A	G	37	11	25	D	32143.65	7	10.77	MAZDA	C	R	309.475262136986	244.766778164383	0	13.4104604383562	1.3992994520548	37.0033583835616	10.1557093150685	2.73965638356164	1	1	1	0	0	0	0	0	0	0	2540.258	2540.258	2540.258	0	0	0	0	0	0	0	1	1
621	2024	CC	A	P	A	G	38	12	25	D	32143.65	7	10.77	MAZDA	C	R	297.107769863014	232.28876030137	0	13.7716422739726	1.41846747945205	36.6005956438356	10.2732598356164	2.75504432876712	0	0	0	0	0	0	0	0	0	0	0	0	0	0	0	0	0	0	0	0	1	1
622	2022	COMP_N	A	NB	A	G	34	14	20	D	44296.92015	5	10.96	MERCEDES	C	U	517.384373304865	105.602249424658	384.712185907605	14.706861369863	2.78615473972603	6.26302750684932	2.48348054794521	0.830413808219179	3	2	1	1	1	0	0	0	0	0	29344.412	10450.5675	2094.104	8356.4635	18893.8445	0	0	0	0	0	0.635616438356164	0.635616438356164
622	2023	COMP_N	A	P	A	G	35	15	20	D	44296.92015	5	10.96	MERCEDES	C	U	860.041805903886	206.146347452056	612.048811218954	21.9865637260274	3.43291676712329	11.3989549315069	3.78356120547945	1.24465060273973	5	2	1	1	3	0	0	0	0	0	8287.9235	3135.061	1012	2123.061	5152.8625	0	0	0	0	0	1	1
622	2024	COMP_N	A	P	A	B	36	16	20	D	44296.92015	5	10.96	MERCEDES	C	U	981.737690547947	237.690531205479	713.596054931508	15.445817260274	2.20927405479452	9.01904194520549	2.84636843835617	0.930602712328766	1	1	1	0	0	0	0	0	0	0	1114	1114	1114	0	0	0	0	0	0	0	1	1
623	2022	CC	A	NB	A	G	54	33	21	D	26383.875	5	10.27	VOLKSWAGEN	I	R	270.308713385397	223.911498665493	0	14.3035844139151	1.34879096405162	18.1915975909456	10.2130124056737	2.34022934531868	0	0	0	0	0	0	0	0	0	0	0	0	0	0	0	0	0	0	0	0	1	1
623	2023	CC	A	P	A	G	55	34	21	D	26383.875	5	10.27	VOLKSWAGEN	I	R	280.986555616439	231.125766164384	0	15.3565002739726	1.07866150684932	19.8591468493151	11.2352071232877	2.33127369863013	0	0	0	0	0	0	0	0	0	0	0	0	0	0	0	0	0	0	0	0	1	1
623	2024	CC	A	P	A	G	56	35	21	D	26383.875	5	10.27	VOLKSWAGEN	I	R	291.978064520547	235.211934657534	0	16.0449435616439	1.31065150684931	22.942924520548	13.6434205479453	2.8241897260274	0	0	0	0	0	0	0	0	0	0	0	0	0	0	0	0	0	0	0	0	1	1
624	2022	CC	A	NB	A	G	37	18	19	D	37251.375	5	9.53	SEAT	IS	R	177.513730191781	134.792244821918	0	5.09327605479452	4.69332328767124	13.5575825753424	16.2429797260273	3.13432372602741	0	0	0	0	0	0	0	0	0	0	0	0	0	0	0	0	0	0	0	0	0.668493150684932	0.668493150684932
624	2023	CC	A	NB	A	G	37	19	18	D	37251.375	5	9.53	SEAT	IS	R	258.470981095891	188.865517726028	0	9.30171180821918	5.79329375342466	23.255968849315	26.5414624109589	4.71302654794521	1	1	1	0	0	0	0	0	0	0	0	0	0	0	0	0	0	0	0	0	1	1
624	2024	CC	A	P	A	G	38	20	18	D	37251.375	5	9.53	SEAT	IS	R	248.124661972602	172.829472410958	0	10.5448236164384	5.38026123287672	25.7170030684932	28.740868109589	4.91223353424658	0	0	0	0	0	0	0	0	0	0	0	0	0	0	0	0	0	0	0	0	1	1
625	2022	CC	A	NB	A	G	57	22	35	G	23948.8305	5	10.52	MAZDA	C	R	202.914812054795	181.835668767124	0	1.459011369863	0.734607123287671	9.09076315068494	7.69296904109589	2.10179260273973	0	0	0	0	0	0	0	0	0	0	0	0	0	0	0	0	0	0	0	0	0.835616438356164	0.835616438356164
625	2023	CC	A	P	A	G	58	23	35	G	23948.8305	5	10.52	MAZDA	C	R	242.822310575343	215.328668876712	0	1.93924906849315	0.645223232876714	12.1197798082192	10.2436213150685	2.5457682739726	1	1	1	0	0	0	0	0	0	0	137.31	137.31	137.31	0	0	0	0	0	0	0	1	1
625	2024	CC	C	P	A	G	59	24	35	G	23948.8305	5	10.52	MAZDA	C	R	40.5809218356165	35.9100448767124	0	0.330573205479452	0.099988191780822	2.06710282191781	1.74673249315068	0.426480246575343	0	0	0	0	0	0	0	0	0	0	0	0	0	0	0	0	0	0	0	0	0.167123287671233	0.167123287671233
626	2022	COMP_E	A	NB	A	G	51	16	35	G	18015.9	5	12.33	OPEL	C	U	393.314178386559	164.196734794521	213.106788386558	1.75288767123287	1.10191068493151	5.82249739726027	5.84373945205481	1.48962	0	0	0	0	0	0	0	0	0	0	0	0	0	0	0	0	0	0	0	0	1	1
626	2023	COMP_E	A	P	A	G	52	17	35	G	18015.9	5	12.33	OPEL	C	U	378.777750246576	164.442875013699	197.853148191781	1.9517266849315	0.684495945205479	6.15454249315069	6.14788553424658	1.54307638356164	0	0	0	0	0	0	0	0	0	0	0	0	0	0	0	0	0	0	0	0	0.999999999999999	0.999999999999999
626	2024	COMP_E	A	P	A	G	53	18	35	G	18015.9	5	12.33	OPEL	C	U	367.847157534248	152.30342539726	196.373229287672	2.46621928767124	0.78846493150685	7.10839438356165	7.04105539726028	1.76636884931506	0	0	0	0	0	0	0	0	0	0	0	0	0	0	0	0	0	0	0	0	0.999999999999999	0.999999999999999
627	2022	CC	A	NB	A	G	37	18	19	D	42431.55	5	9.33	AUDI	C	R	266.367004109589	197.121083424658	0	23.2046868493151	3.2301304109589	31.4106431506849	8.95411150684932	2.44634876712329	0	0	0	0	0	0	0	0	0	0	0	0	0	0	0	0	0	0	0	0	0.972602739726027	0.972602739726027
627	2023	CC	A	NB	A	G	37	19	18	D	42431.55	5	9.33	AUDI	C	R	281.816300383561	207.138234328767	0	25.4925397808219	2.48033605479453	34.4862250684931	9.82212542465754	2.39683972602741	0	0	0	0	0	0	0	0	0	0	0	0	0	0	0	0	0	0	0	0	1	1
627	2024	CC	A	P	A	G	38	20	18	D	42431.55	5	9.33	AUDI	C	R	271.121176684931	191.834956273972	0	27.0709415342466	2.60815635616439	36.6266547945205	10.433361369863	2.54710635616439	0	0	0	0	0	0	0	0	0	0	0	0	0	0	0	0	0	0	0	0	1	1
628	2022	CC	A	NB	A	G	40	22	18	G	16252.95	5	13.73	PEUGEOT	I	U	184.033134246575	159.460659780821	0	4.38670175342465	0.578720547945206	12.442491780822	5.25478257534246	1.90977780821918	0	0	0	0	0	0	0	0	0	0	0	0	0	0	0	0	0	0	0	0	0.947945205479452	0.947945205479452
628	2023	CC	A	P	A	G	41	23	18	G	16252.95	5	13.73	PEUGEOT	I	U	195.350800684931	152.694580273972	0	8.00909095890411	1.04905643835616	20.9736020547946	9.30569260273973	3.31877835616438	0	0	0	0	0	0	0	0	0	0	0	0	0	0	0	0	0	0	0	0	1	1
628	2024	CC	A	P	A	G	42	24	18	G	16252.95	5	13.73	PEUGEOT	I	U	193.28597260274	149.336495753425	0	8.26282479452055	1.08602095890411	21.5901234246574	9.59304575342466	3.41746191780821	0	0	0	0	0	0	0	0	0	0	0	0	0	0	0	0	0	0	0	0	1	1
629	2022	COMP_N	A	NB	A	G	41	22	19	D	40015.3425	7	11.3	KIA	I	U	671.779014149028	75.9234526027397	551.504559683275	8.7466418630137	2.95890115068494	22.0779547397259	8.19388010958904	2.373624	0	0	0	0	0	0	0	0	0	0	0	0	0	0	0	0	0	0	0	0	0.665753424657534	0.665753424657534
629	2023	COMP_N	A	NB	A	G	41	23	18	D	40015.3425	7	11.3	KIA	I	U	915.265693694854	128.248822191781	711.801799612662	13.316058739726	5.18112115068492	39.5820100273973	13.3438908493151	3.79199112328768	3	1	1	0	2	0	0	0	0	0	2145.854	1012	1012	0	1133.854	0	0	0	0	0	1	1
629	2024	COMP_N	A	P	A	G	42	24	18	D	40015.3425	7	11.3	KIA	I	U	956.745827671234	150.697392246575	736.817668520549	11.6255926027397	4.78648726027397	37.4857370136986	11.9600462465753	3.37290378082192	4	0	0	0	4	0	0	0	0	0	79.626	0	0	0	79.626	0	0	0	0	0	1	1
630	2022	TP	A	NB	A	G	49	31	18	D	30640.3125	5	10.95	TOYOTA	I	R	318.26951347553	308.201428055041	0	0	0	0	8.16879458109271	1.89929083939627	0	0	0	0	0	0	0	0	0	0	0	0	0	0	0	0	0	0	0	0	0.989041095890411	0.989041095890411
630	2023	TP	A	P	A	G	50	32	18	D	30640.3125	5	10.95	TOYOTA	I	R	309.387522428918	298.180745306738	0	0	0	0	9.12115840555233	2.08561871662718	0	0	0	0	0	0	0	0	0	0	0	0	0	0	0	0	0	0	0	0	1	1
630	2024	COMP_E	A	P	A	G	51	33	18	D	32665.65225	5	10.33	SUZUKI	I	R	463.10013010696	237.772870426668	172.083725753424	10.946181369863	6.26707520547945	24.2457147945205	9.59529312267945	2.18926943432548	0	0	0	0	0	0	0	0	0	0	0	0	0	0	0	0	0	0	0	0	1	1
631	2022	TPG	A	NB	A	G	39	20	19	D	28499.113125	5	16.7	OPEL	I	R	240.374164251517	215.971283342766	0	0	0	18.8975449555146	4.47087427486866	1.03446167836784	0	0	0	0	0	0	0	0	0	0	0	0	0	0	0	0	0	0	0	0	1	1
631	2023	TPG	C	P	A	G	40	21	19	D	28499.113125	5	16.7	OPEL	I	R	183.637329534246	162.365034082192	0	0	0	16.4937363287671	3.89221347945206	0.886345643835617	0	0	0	0	0	0	0	0	0	0	0	0	0	0	0	0	0	0	0	0	0.789041095890411	0.789041095890411
632	2022	CC	A	NB	A	G	43	19	24	G	10016.2125	5	15.29	CHEVROLET	I	U	263.781260630138	215.326059616439	0	15.6825574520549	1.21762134246575	18.1422201369864	10.8975420821918	2.51526	0	0	0	0	0	0	0	0	0	0	0	0	0	0	0	0	0	0	0	0	1	1
632	2023	CC	A	P	A	G	44	20	24	G	10016.2125	5	15.29	CHEVROLET	I	U	262.364800273972	208.677430273972	0	17.4725100000001	1.35531	20.20755	12.13674	2.51526	0	0	0	0	0	0	0	0	0	0	0	0	0	0	0	0	0	0	0	0	1	1
632	2024	CC	A	P	A	G	45	21	24	G	10016.2125	5	15.29	CHEVROLET	I	U	262.087850712329	208.18551780822	0	17.4380878356165	1.3644424109589	20.348048630137	12.2196341917808	2.53211983561644	0	0	0	0	0	0	0	0	0	0	0	0	0	0	0	0	0	0	0	0	1	1
633	2022	CC	A	P	A	G	45	27	18	D	16829.495025	5	14.93	SUZUKI	I	R	238.966946976647	183.494403554035	0	4.02519450237435	0.474373395397151	43.1318334855151	6.1645351200858	1.67660691924	0	0	0	0	0	0	0	0	0	0	0	0	0	0	0	0	0	0	0	0	1	1
633	2023	CC	A	P	A	G	46	28	18	D	16829.495025	5	14.93	SUZUKI	I	R	240.836298431997	182.627293924951	0	4.0605052939657	0.434271259976219	45.4893912740068	6.48040127405392	1.7444354050435	0	0	0	0	0	0	0	0	0	0	0	0	0	0	0	0	0	0	0	0	1	1
633	2024	CC	C	P	A	G	47	29	18	D	16829.495025	5	14.93	SUZUKI	I	R	180.941829863014	135.533274739727	0	2.88350021917808	0.227875397260273	35.8202595616438	5.10090312328767	1.37601682191782	0	0	0	0	0	0	0	0	0	0	0	0	0	0	0	0	0	0	0	0	0.717808219178082	0.717808219178082
634	2022	CC	A	NB	A	G	34	10	24	G	23353.05	5	11.47	VOLKSWAGEN	I	U	246.548869479452	179.554807315069	0	11.8541704931507	1.06317320547945	40.381714849315	11.1797436164383	2.51525999999999	0	0	0	0	0	0	0	0	0	0	0	0	0	0	0	0	0	0	0	0	1	1
634	2023	CC	A	P	A	G	35	11	24	G	23353.05	5	11.47	VOLKSWAGEN	I	U	246.210468493151	174.386063424658	0	12.7321196712329	1.17346463013699	43.1054146027397	12.2677382465753	2.54566791780822	0	0	0	0	0	0	0	0	0	0	0	0	0	0	0	0	0	0	0	0	1	1
634	2024	CC	A	P	A	G	36	12	24	G	23353.05	5	11.47	VOLKSWAGEN	I	U	254.063639424658	179.964160109589	0	13.1351500273973	1.11756624657534	43.6556674520549	13.4105273424658	2.78056824657533	0	0	0	0	0	0	0	0	0	0	0	0	0	0	0	0	0	0	0	0	1	1
635	2022	COMP_E	A	NB	A	G	57	38	19	D	20098.8375	5	14.67	FIAT	I	R	185.076322710313	84.1068956712329	90.0392357514092	1.54618742465753	0.869285095890411	4.41767835616438	3.26338175342465	0.833658657534247	0	0	0	0	0	0	0	0	0	0	0	0	0	0	0	0	0	0	0	0	0.583561643835616	0.583561643835616
635	2023	COMP_E	A	P	A	G	58	38	19	D	20098.8375	5	14.67	FIAT	I	R	312.642169983889	139.070361205479	153.628964887999	2.63538632876711	1.56763019178082	8.46377128767122	5.87585342465754	1.40020265753425	0	0	0	0	0	0	0	0	0	0	0	0	0	0	0	0	0	0	0	0	1	1
635	2024	COMP_E	A	P	A	G	59	39	19	D	20098.8375	5	14.67	FIAT	I	R	312.963475150685	135.669324246575	156.270437671233	2.64642550684932	1.62393	9.27177221917807	6.09476367123289	1.38682183561644	0	0	0	0	0	0	0	0	0	0	0	0	0	0	0	0	0	0	0	0	1	1
636	2022	CC	A	NB	A	G	57	39	18	D	33206.25	5	9.62	AUDI	I	R	328.047408082192	253.762604383561	0	28.7192580821918	1.98477731506849	20.2651209863014	18.5780669589041	4.73758035616439	0	0	0	0	0	0	0	0	0	0	0	0	0	0	0	0	0	0	0	0	1	1
636	2023	CC	C	P	A	G	58	40	18	D	33206.25	5	9.62	AUDI	I	R	251.46508380822	203.136532273973	0	17.2470766027397	1.12144668493151	17.517770630137	8.54619715068493	3.89606046575343	0	0	0	0	0	0	0	0	0	0	0	0	0	0	0	0	0	0	0	0	0.791780821917808	0.791780821917808
637	2022	CC	A	NB	A	G	33	11	22	D	24331.125	5	11.61	NISSAN	I	U	497.166110958904	403.184235616438	0	23.088608219178	1.42840273972603	56.6794890410959	10.3734821917808	2.41189315068493	0	0	0	0	0	0	0	0	0	0	0	0	0	0	0	0	0	0	0	0	0.958904109589041	0.958904109589041
637	2023	CC	A	P	A	G	34	12	22	D	24331.125	5	11.61	NISSAN	I	U	498.649475424658	394.977543369863	0	25.4907668219178	1.58301813698631	62.5409915342465	11.4484974246575	2.6086581369863	1	0	0	0	0	0	0	0	1	0	23	0	0	0	0	0	0	0	23	0	1	1
637	2024	CC	A	P	A	G	35	13	22	D	24331.125	5	11.61	NISSAN	I	U	478.710779589042	375.678216657535	0	25.4504570958904	1.10863454794521	62.4415051232878	11.4307009315069	2.60126523287671	0	0	0	0	0	0	0	0	0	0	0	0	0	0	0	0	0	0	0	0	1	1
638	2022	TPG	A	P	S	G	58	17	40	D	16219.88865	5	17.08	RENAULT	I	R	384.007644493151	349.813020986301	0	0	0	22.6206808767123	9.03432953424657	2.53961309589042	0	0	0	0	0	0	0	0	0	0	0	0	0	0	0	0	0	0	0	0	1	1
638	2023	TPG	A	P	S	G	59	18	40	D	16219.88865	5	17.08	RENAULT	I	R	376.965351369863	340.270420931507	0	0	0	24.423111041096	9.74344619178082	2.52837320547946	0	0	0	0	0	0	0	0	0	0	0	0	0	0	0	0	0	0	0	0	1	1
638	2024	TPG	C	P	S	G	60	19	40	D	16219.88865	5	17.08	RENAULT	I	R	74.8257568767123	67.5328744109589	0	0	0	4.855833369863	1.93607112328768	0.500977972602741	0	0	0	0	0	0	0	0	0	0	0	0	0	0	0	0	0	0	0	0	0.213698630136986	0.213698630136986
639	2022	CC	A	NB	S	G	63	43	20	G	22459.5	5	10.27	TOYOTA	C	U	301.035174904109	267.620051178082	0	7.34694098630138	1.30590131506849	13.8764475616438	8.83227912328767	2.05355473972603	0	0	0	0	0	0	0	0	0	0	0	0	0	0	0	0	0	0	0	0	0.816438356164384	0.816438356164384
639	2023	CC	A	P	S	G	64	44	20	G	22459.5	5	10.27	TOYOTA	C	U	373.764692219178	327.779724739726	0	10.1611954520548	1.80815046575342	19.2218183013699	12.2089964383562	2.58480682191781	0	0	0	0	0	0	0	0	0	0	0	0	0	0	0	0	0	0	0	0	1	1
639	2024	CC	A	P	S	G	65	45	20	G	22459.5	5	10.27	TOYOTA	C	U	373.708158246575	326.65476558904	0	10.4074694794521	1.84598473972602	19.7015542191781	12.5075894794521	2.59079473972603	1	1	1	0	0	0	0	0	0	0	0	0	0	0	0	0	0	0	0	0	1	1
640	2022	CC	C	NB	A	G	52	34	18	G	20974.275	5	10.25	DAEWOO	C	R	403.829191232877	370.181776438356	0	1.71006904109589	1.46921424657535	17.3174597260273	10.6698673972603	2.48080438356165	0	0	0	0	0	0	0	0	0	0	0	0	0	0	0	0	0	0	0	0	0.986301369863014	0.986301369863014
641	2022	COMP_E	C	P	A	G	36	13	23	D	19078.5	5	12.94	RENAULT	C	U	304.49799780822	110.117139452055	161.047892876713	10.3801726027397	0.90220191780822	13.5136265753424	6.53853863013697	1.99842575342465	0	0	0	0	0	0	0	0	0	0	0	0	0	0	0	0	0	0	0	0	0.794520547945205	0.794520547945205
642	2022	TPG	A	NB	S	G	41	20	21	D	16800.466725	5	13.22	FORD	I	R	232.796863561645	202.110624657535	0	0	0	19.5286405479452	8.64401095890411	2.51358739726027	0	0	0	0	0	0	0	0	0	0	0	0	0	0	0	0	0	0	0	0	0.931506849315068	0.931506849315068
642	2023	TPG	C	NB	S	G	42	21	21	D	16800.466725	5	13.22	FORD	I	R	17.8021130958904	15.4555183561644	0	0	0	1.49336663013698	0.661012602739727	0.192215506849315	0	0	0	0	0	0	0	0	0	0	0	0	0	0	0	0	0	0	0	0	0.0712328767123288	0.0712328767123288
643	2022	CC	A	NB	A	G	35	14	21	D	15619.0125	5	14	FIAT	C	U	182.290683616439	147.607057972603	0	11.1181918356165	0.769932493150685	13.9962728219179	6.91106071232876	1.88816778082192	0	0	0	0	0	0	0	0	0	0	0	0	0	0	0	0	0	0	0	0	0.750684931506849	0.750684931506849
643	2023	CC	A	P	A	G	36	15	21	D	15619.0125	5	14	FIAT	C	U	241.91923890411	192.949478383562	0	15.5504552876713	1.15349375342466	19.4117925205479	10.2839644931507	2.57005446575343	0	0	0	0	0	0	0	0	0	0	0	0	0	0	0	0	0	0	0	0	1	1
643	2024	CC	C	P	A	G	37	16	21	D	15619.0125	5	14	FIAT	C	U	60.8993319452054	48.3212255342465	0	3.98240021917808	0.301603726027397	4.95799594520548	2.68365764383562	0.652448876712329	0	0	0	0	0	0	0	0	0	0	0	0	0	0	0	0	0	0	0	0	0.252054794520548	0.252054794520548
644	2022	CC	A	NB	A	G	32	11	21	D	24397.5375	5	12.35	FORD	C	U	356.247992054795	308.239543232877	0	3.97370268493151	0.930301643835616	34.7922110136986	6.74701183561644	1.56522164383561	0	0	0	0	0	0	0	0	0	0	0	0	0	0	0	0	0	0	0	0	1	1
644	2023	CC	A	P	A	G	33	12	21	D	24397.5375	5	12.35	FORD	C	U	342.017755561644	290.96276120548	0	4.61250312328768	0.976800000000001	36.7779249863014	7.07604624657535	1.61171999999999	0	0	0	0	0	0	0	0	0	0	0	0	0	0	0	0	0	0	0	0	1	1
644	2024	CC	A	P	A	G	34	13	21	D	24397.5375	5	12.35	FORD	C	U	328.334125643835	276.420918821917	0	4.68947630136986	0.996938136986302	37.3908335342466	7.19547008219179	1.64048876712328	0	0	0	0	0	0	0	0	0	0	0	0	0	0	0	0	0	0	0	0	1	1
645	2022	CC	A	NB	A	G	70	42	28	D	32602.5	7	11.14	VOLKSWAGEN	I	R	309.141042657535	233.794738356165	0	26.1140789589041	2.02528775342465	25.0501029041096	18.5729153424658	3.58391934246576	0	0	0	0	0	0	0	0	0	0	0	0	0	0	0	0	0	0	0	0	0.764383561643836	0.764383561643836
645	2023	CC	A	NB	A	G	70	43	27	D	32602.5	7	11.14	VOLKSWAGEN	I	R	411.592576849315	326.180281643836	0	23.8967429589042	2.64956999999999	29.9259406027398	24.3350986849315	4.6049429589041	0	0	0	0	0	0	0	0	0	0	0	0	0	0	0	0	0	0	0	0	1	1
645	2024	CC	A	P	A	G	71	44	27	D	32602.5	7	11.14	VOLKSWAGEN	I	R	446.165308931507	358.593850849316	0	22.2832834520548	2.85416276712329	31.2766007671233	26.2252735890411	4.93213750684932	2	2	2	0	0	0	0	0	0	0	2682.6	2682.6	2682.6	0	0	0	0	0	0	0	1	1
646	2022	CC	A	NB	A	G	67	37	30	D	19489.05	5	15	FORD	I	R	246.73666931507	188.4233150137	0	7.33479789041096	1.4487081369863	25.8486034520548	19.3008989589041	4.3803458630137	0	0	0	0	0	0	0	0	0	0	0	0	0	0	0	0	0	0	0	0	0.934246575342466	0.934246575342466
646	2023	CC	A	NB	A	G	68	38	30	D	19489.05	5	15	FORD	I	R	254.286798082192	187.57002	0	8.40834123287671	1.66440698630137	29.5672676712328	22.1606482191782	4.91611397260275	0	0	0	0	0	0	0	0	0	0	0	0	0	0	0	0	0	0	0	0	1	1
646	2024	CC	A	P	A	G	69	39	30	D	19489.05	5	15	FORD	I	R	271.694745616438	200.282971643835	0	9.08624712328767	1.11545876712329	31.9589223287671	23.9543473972602	5.29679835616439	0	0	0	0	0	0	0	0	0	0	0	0	0	0	0	0	0	0	0	0	1	1
647	2022	TPG	A	NB	A	G	41	23	18	G	17629.512075	4	12.61	FIAT	I	U	221.853218985336	190.409823986192	0	0	0	21.2273321193274	8.28885687867962	1.9272060011377	0	0	0	0	0	0	0	0	0	0	0	0	0	0	0	0	0	0	0	0	0.994520547945206	0.994520547945206
647	2023	TPG	A	P	A	G	42	24	18	G	17629.512075	4	12.61	FIAT	I	U	214.236650554277	179.403754635004	0	0	0	23.7407994009635	9.02963938776674	2.06245713054263	0	0	0	0	0	0	0	0	0	0	0	0	0	0	0	0	0	0	0	0	1	1
647	2024	TPG	A	P	A	G	43	25	18	G	17629.512075	4	12.61	FIAT	I	U	227.653543232876	190.456831972602	0	0	0	25.3833522739725	9.6166629041096	2.19669608219178	0	0	0	0	0	0	0	0	0	0	0	0	0	0	0	0	0	0	0	0	1	1
648	2022	CC	A	NB	S	G	51	33	18	D	16198.117425	5	16.86	PEUGEOT	I	U	306.884967530501	276.98040935835	0	9.10726930762783	0.611470628095891	7.43996095503386	10.4079752806757	2.33788200071771	0	0	0	0	0	0	0	0	0	0	0	0	0	0	0	0	0	0	0	0	1	1
648	2023	CC	A	P	S	G	52	34	18	D	16198.117425	5	16.86	PEUGEOT	I	U	302.880289890411	276.468253479452	0	7.73160616438355	0.331911287671233	8.11295958904109	7.66982021917809	2.56573915068494	0	0	0	0	0	0	0	0	0	0	0	0	0	0	0	0	0	0	0	0	1	1
648	2024	CC	A	P	S	G	53	35	18	D	16198.117425	5	16.86	PEUGEOT	I	U	304.592747361653	253.938931794167	14.91734169863	11.059136298238	0.775631564107068	8.10367546552043	13.2994952438203	2.4985352971703	0	0	0	0	0	0	0	0	0	0	0	0	0	0	0	0	0	0	0	0	1	1
649	2022	CC	A	NB	S	G	30	11	19	D	36007.65	5	9.53	OPEL	I	R	351.225534	259.396264931507	0	11.2498591232877	2.26463720547945	64.6138481095891	11.1299669589041	2.57095767123288	0	0	0	0	0	0	0	0	0	0	0	0	0	0	0	0	0	0	0	0	1	1
649	2023	CC	A	P	S	G	31	12	19	D	36007.65	5	9.53	OPEL	I	R	342.185584520548	252.152556986301	0	8.92835342465754	2.36606383561645	64.4945580821917	11.6008380821918	2.64321410958905	0	0	0	0	0	0	0	0	0	0	0	0	0	0	0	0	0	0	0	0	1	1
649	2024	CC	A	P	S	G	32	13	19	D	36007.65	5	9.53	OPEL	I	R	318.893755068493	231.715191369863	0	8.6501995890411	2.28343726027397	62.4600041095891	11.2291857534247	2.55573698630137	0	0	0	0	0	0	0	0	0	0	0	0	0	0	0	0	0	0	0	0	1	1
650	2022	CC	A	NB	S	G	51	22	29	G	23727.375	5	11.3	NISSAN	C	U	347.854536986302	280.126168767124	0	7.94820821917808	5.4071901369863	23.6880690410959	25.7232920547945	4.96160876712329	0	0	0	0	0	0	0	0	0	0	0	0	0	0	0	0	0	0	0	0	0.986301369863014	0.986301369863014
650	2023	CC	A	P	S	G	52	23	29	G	23727.375	5	11.3	NISSAN	C	U	344.579580821918	271.118835041096	0	8.46691578082192	5.95065221917809	25.7343981369863	28.4343803835616	4.87439926027397	0	0	0	0	0	0	0	0	0	0	0	0	0	0	0	0	0	0	0	0	1	1
650	2024	CC	A	P	S	G	53	24	29	G	23727.375	5	11.3	NISSAN	C	U	330.885614219179	248.253753452056	0	12.7130185479452	6.23469361643836	28.7894404931507	29.7947416438356	5.09996646575343	0	0	0	0	0	0	0	0	0	0	0	0	0	0	0	0	0	0	0	0	1	1
651	2022	CC	A	NB	A	G	57	39	18	G	18233.25	5	14.11	CITROEN	C	R	259.559577863013	210.084958931506	0	8.60798309589041	4.10791232876713	13.1577636164384	18.5574604931506	5.04349939726027	0	0	0	0	0	0	0	0	0	0	0	0	0	0	0	0	0	0	0	0	1	1
651	2023	CC	A	P	A	G	58	40	18	G	18233.25	5	14.11	CITROEN	C	R	249.214797534247	194.541026794521	0	8.72914643835616	4.29280183561644	17.6968729315069	17.9491683287671	6.00578120547946	0	0	0	0	0	0	0	0	0	0	0	0	0	0	0	0	0	0	0	0	1	1
651	2024	CC	A	P	A	G	59	41	18	G	18233.25	5	14.11	CITROEN	C	R	244.621730054794	170.65094079452	0	12.186884630137	6.36893671232878	18.8247424109589	30.470941479452	6.11928402739727	0	0	0	0	0	0	0	0	0	0	0	0	0	0	0	0	0	0	0	0	1	1
652	2022	TPG	A	NB	A	G	36	18	18	D	23111.55	4	10.57	RENAULT	I	U	276.431556575342	211.123444520548	0	0	0	53.0313752054795	9.97172301369862	2.30501383561643	0	0	0	0	0	0	0	0	0	0	0	0	0	0	0	0	0	0	0	0	1	1
652	2023	TPG	A	P	A	G	37	19	18	D	23111.55	4	10.57	RENAULT	I	U	265.420076794521	196.702798931507	0	0	0	55.8258260547946	10.5010683287671	2.39038347945205	0	0	0	0	0	0	0	0	0	0	0	0	0	0	0	0	0	0	0	0	1	1
652	2024	TPG	A	P	A	G	38	20	18	D	23111.55	4	10.57	RENAULT	I	U	257.188563123287	188.945668849314	0	0	0	55.445275479452	10.4199136438356	2.37770515068493	0	0	0	0	0	0	0	0	0	0	0	0	0	0	0	0	0	0	0	0	1	1
653	2022	COMP_N	A	NB	A	G	41	23	18	D	43313.025	5	11	AUDI	I	R	772.749892912439	150.194862834576	566.157289630192	22.1324282664658	3.07976656915068	17.39253563737	10.8140921848767	2.97891778980821	0	0	0	0	0	0	0	0	0	0	0	0	0	0	0	0	0	0	0	0	0.90958904109589	0.90958904109589
653	2023	COMP_N	A	P	A	G	42	24	18	D	43313.025	5	11	AUDI	I	R	868.526984952001	155.328373916959	644.331092299973	29.8595682804659	3.64825945241097	20.7817966032328	11.6929016829041	2.8849927160548	1	0	0	0	0	0	0	1	0	0	717.1515	0	0	0	0	0	0	717.1515	0	0	1	1
653	2024	COMP_N	A	P	A	G	43	25	18	D	43313.025	5	11	AUDI	I	R	886.242745315068	165.793434821918	645.561868027397	32.7525723287672	3.95202575342466	22.5578913698631	12.5585704109589	3.06638260273973	4	0	0	0	4	0	0	0	0	0	1838.9075	0	0	0	1838.9075	0	0	0	0	0	1	1
654	2022	CC	A	NB	A	G	36	14	22	G	16723.875	5	12.67	PEUGEOT	C	R	242.831175369863	203.972365315069	0	10.4886241643836	2.23556736986302	12.5716836164384	11.0320193424658	2.53091556164383	0	0	0	0	0	0	0	0	0	0	0	0	0	0	0	0	0	0	0	0	1	1
654	2023	CC	A	P	A	G	37	15	22	G	16723.875	5	12.67	PEUGEOT	C	R	242.974082547945	198.381188876712	0	12.7361339178082	1.44001060273973	14.8124360547945	12.9221942465753	2.68211884931507	0	0	0	0	0	0	0	0	0	0	0	0	0	0	0	0	0	0	0	0	1	1
654	2024	CC	A	P	A	G	38	16	22	G	16723.875	5	12.67	PEUGEOT	C	R	244.930726684931	194.463484931507	0	15.657133890411	1.56769709589041	16.2778033150685	14.0540779726027	2.91052947945206	0	0	0	0	0	0	0	0	0	0	0	0	0	0	0	0	0	0	0	0	1	1
655	2022	CC	A	NB	A	G	45	20	25	G	7725.307275	5	14.44	SEAT	I	R	190.27421720548	158.826542630138	0	14.6188155616438	0.334855068493151	7.30940778082192	7.21373490410959	1.97086126027397	0	0	0	0	0	0	0	0	0	0	0	0	0	0	0	0	0	0	0	0	0.783561643835616	0.783561643835616
655	2023	CC	A	NB	A	G	45	21	24	G	7725.307275	5	14.44	SEAT	I	R	241.86956260274	196.014991232877	0	20.9545343835616	0.503620684931507	10.7680491780822	10.903362739726	2.72500438356164	0	0	0	0	0	0	0	0	0	0	0	0	0	0	0	0	0	0	0	0	1	1
655	2024	CC	A	P	A	G	46	22	24	G	7725.307275	5	14.44	SEAT	C	R	250.046248356164	201.089166164383	0	22.2859261643835	0.534563835616438	11.5249019178082	11.7420057534247	2.86968452054794	1	1	1	0	0	0	0	0	0	0	1114	1114	1114	0	0	0	0	0	0	0	1	1
656	2022	COMP_E	A	NB	A	G	36	16	20	D	40692.75	5	8.42	BMW	I	U	523.485813452054	178.147713534246	281.379376849315	31.2083585753424	3.69390969863014	18.9413562739727	8.05525479452055	2.05984372602741	0	0	0	0	0	0	0	0	0	0	0	0	0	0	0	0	0	0	0	0	0.942465753424658	0.942465753424658
656	2023	COMP_E	A	P	A	G	37	17	20	D	40692.75	5	8.42	BMW	I	U	553.253426075342	189.722927342466	291.74319199315	34.4789325205479	4.17183920547945	21.9335087671233	9.12070273972603	2.08232350684931	0	0	0	0	0	0	0	0	0	0	0	0	0	0	0	0	0	0	0	0	1	1
656	2024	COMP_E	A	P	A	G	38	18	20	D	40692.75	5	8.42	BMW	I	U	533.171092767123	176.893930520548	278.569979178082	38.6397994520547	2.50134394520548	24.2428044657535	10.0295281643836	2.29370704109589	0	0	0	0	0	0	0	0	0	0	0	0	0	0	0	0	0	0	0	0	1	1
657	2022	COMP_E	A	NB	S	G	51	25	26	G	31998.75	5	9	TOYOTA	I	R	584.414622904109	327.234958027397	222.859997589041	8.93143101369862	1.09910071232877	14.2685056438356	7.98085742465754	2.03977249315068	0	0	0	0	0	0	0	0	0	0	0	0	0	0	0	0	0	0	0	0	0.810958904109589	0.810958904109589
657	2023	COMP_E	A	P	A	G	52	26	26	G	31998.75	5	9	TOYOTA	I	R	717.093801780821	381.864906575342	289.632740958904	11.0824984931507	1.71057082191781	18.4334202739726	11.6570375342466	2.71262712328766	0	0	0	0	0	0	0	0	0	0	0	0	0	0	0	0	0	0	0	0	1	1
657	2024	COMP_E	A	P	A	G	53	27	26	G	31998.75	5	9	TOYOTA	I	R	762.622215616439	412.09552849315	299.732083561645	12.1646724657534	1.96263205479452	20.4186324657534	13.2326293150685	3.01603726027397	0	0	0	0	0	0	0	0	0	0	0	0	0	0	0	0	0	0	0	0	1	1
658	2022	CC	A	NB	A	G	38	20	18	D	28303.160025	5	11.73	VOLKSWAGEN	I	U	303.188182602739	254.824874383561	0	16.3198190958904	0.542090547945206	19.4727087123287	9.5134298630137	2.51526	0	0	0	0	0	0	0	0	0	0	0	0	0	0	0	0	0	0	0	0	1	1
658	2023	CC	C	P	A	G	39	21	18	D	28303.160025	5	11.73	VOLKSWAGEN	I	U	217.701423123288	179.920940054794	0	12.7966152328767	0.423904438356165	15.2870538082192	7.45365304109589	1.81925654794521	0	0	0	0	0	0	0	0	0	0	0	0	0	0	0	0	0	0	0	0	0.723287671232877	0.723287671232877
659	2022	CC	C	P	A	N	29	3	25	D	26740.0875	5	10.83	RENAULT	I	R	546.686592657533	453.542423671231	0	15.3223791780822	1.07742378082192	67.1005400547944	7.82456942465752	1.81925654794521	3	1	0	1	0	0	0	1	1	0	65350.6475	64308.3565	0	64308.3565	0	0	0	641.9185	400.3725	0	0.723287671232877	0.723287671232877
660	2022	TPG	C	NB	A	G	34	15	19	D	32606.690025	5	12.64	AUDI	C	U	192.552703561645	163.291522191781	0	0	0	22.5346421917808	5.21049205479452	1.51604712328768	0	0	0	0	0	0	0	0	0	0	0	0	0	0	0	0	0	0	0	0	0.602739726027397	0.602739726027397
661	2022	CC	A	NB	A	G	60	23	37	G	12841.7625	5	11.6	KIA	C	R	342.75109150685	312.418373917808	0	5.56889736986303	1.06638460273973	11.9348903013699	9.54360361643835	2.21894169863014	1	0	0	0	0	0	0	1	0	0	111.6765	0	0	0	0	0	0	111.6765	0	0	0.882191780821918	0.882191780821918
661	2023	CC	A	P	A	G	61	24	37	G	12841.7625	5	11.6	KIA	C	R	374.874062712328	338.718914630137	0	6.24814134246575	1.3376473150685	14.0763235890411	11.9777758356165	2.51526	1	1	1	0	0	0	0	0	0	0	1012	1012	1012	0	0	0	0	0	0	0	1	1
661	2024	CC	A	P	A	G	62	25	37	G	12841.7625	5	11.6	KIA	C	R	373.830124438357	345.099124684932	0	4.97221306849316	0.796928301369862	11.2950528493151	9.66697479452056	1.99983073972603	0	0	0	0	0	0	0	0	0	0	0	0	0	0	0	0	0	0	0	0	1	1
662	2022	TPG	A	NB	S	G	46	28	18	G	20418.825	5	12.14	FIAT	I	R	341.632822767124	262.983061150686	0	0	0	64.9684064383563	11.1115014246575	2.56985375342466	0	0	0	0	0	0	0	0	0	0	0	0	0	0	0	0	0	0	0	0	1	1
662	2023	TPG	A	P	S	G	47	29	18	G	20418.825	5	12.14	FIAT	I	R	339.216948821919	255.811241671234	0	0	0	68.951977479452	11.7667602739726	2.68696939726028	0	0	0	0	0	0	0	0	0	0	0	0	0	0	0	0	0	0	0	0	1	1
662	2024	TPG	C	P	S	G	48	30	18	G	20418.825	5	12.14	FIAT	I	R	244.310257972603	185.25507090411	0	0	0	48.8373238356165	8.31912460273973	1.89873863013698	0	0	0	0	0	0	0	0	0	0	0	0	0	0	0	0	0	0	0	0	0.723287671232877	0.723287671232877
663	2022	CC	A	NB	A	G	36	17	19	D	31225.95	5	12.38	AUDI	IS	R	209.35008419178	180.804375369862	0	4.1532398630137	1.08966723287671	13.5493868219179	7.91348498630138	1.83992991780821	0	0	0	0	0	0	0	0	0	0	0	0	0	0	0	0	0	0	0	0	0.731506849315068	0.731506849315068
[truncated: 352,456 more rows]
